# Supplementary material for: Syntheses and crystal structures of benzyl N′-[(E)-2-hydroxybenzylidene]hydrazinecarboxylate and benzyl N′-[(E)-5-bromo-2-hydroxybenzylidene]hydrazinecarboxylate
Source: Acta Crystallogr E Crystallogr Commun. 2022 Sep 22;78(Pt 10):1010–5. doi: 10.1107/S2056989022009100 (PMC9535825; doi:10.1107/S2056989022009100)
Supplement: Supplementary file 1 [file e-78-01010-sup1.cif]

##############################################################################
#                                                                            #
# This CIF contains the data in a paper accepted for publication in          #
# Acta Crystallographica Section E. It conforms to the requirements of       #
# Notes for Authors for Acta Crystallographica Section E, and has been       #
# peer reviewed under the auspices of the IUCr Commission on Journals.       #
#                                                                            #
# Full details of the Crystallographic Information File format               #
# are given in the paper "The Crystallographic Information File (CIF):       #
# a New Standard Archive File for Crystallography" by S. R. Hall, F. H.      #
# Allen and I. D. Brown [Acta Cryst. (1991), A47, 655-685].                  #
#                                                                            #
# The current version of the core CIF dictionary is obtainable from          #
# ftp://ftp.iucr.org/pub/cif_core.dic.                                       #
#                                                                            #
# Software is freely available for graphical display of the structure(s)     #
# in this CIF. For information consult the CIF software page                 #
# http://www.iucr.org/resources/cif/software.                                #
#                                                                            #
# This file may be used for bona fide research purposes within the           #
# scientific community so long as proper attribution is given to the journal # 
# article from which it was obtained.                                        #
#                                                                            #
##############################################################################
data_I
_audit_creation_method     'SHELXL-2019/2 and CIFFIX'
_chemical_name_systematic
;
Benzyl <i>N</i>'-[(<i>E</i>)-2-hydroxybenzylidene]hydrazinecarboxylate
;
_chemical_name_common     ?
_chemical_formula_sum     'C15 H14 N2 O3'
_chemical_formula_iupac     'C15 H14 N2 O3'
_chemical_formula_weight     270.28
_chemical_melting_point     ?
_chemical_absolute_configuration     ad
_space_group_crystal_system     monoclinic
_space_group_name_H-M_alt     'P n'
_space_group_name_Hall     'P -2yac'
loop_
    _space_group_symop_operation_xyz
    'x, y, z'
    'x+1/2, -y, z+1/2'
_cell_length_a     4.5017(12)
_cell_length_b     14.047(4)
_cell_length_c     10.567(3)
_cell_angle_alpha     90
_cell_angle_beta     96.300(15)
_cell_angle_gamma     90
_cell_volume     664.2(3)
_cell_formula_units_Z     2
_cell_measurement_reflns_used     6841
_cell_measurement_theta_min     3.14
_cell_measurement_theta_max     74.41
_cell_measurement_temperature     90.0(2)
_exptl_crystal_description     plate
_exptl_crystal_colour     colourless
_exptl_crystal_size_max     0.410
_exptl_crystal_size_mid     0.230
_exptl_crystal_size_min     0.015
_exptl_crystal_density_diffrn     1.351
_exptl_crystal_density_meas     ?
_exptl_crystal_density_method     ?
_exptl_crystal_F_000     284
_exptl_absorpt_coefficient_mu     0.788
_exptl_absorpt_correction_type     multi-scan
_exptl_absorpt_process_details
;
(<i>SADABS</i>; Krause <i>et al.</i>, 2015)
;
_exptl_absorpt_correction_T_min     0.589
_exptl_absorpt_correction_T_max     0.958
_exptl_special_details
;
The crystal was mounted using polyisobutene oil on the tip of a fine glass
fibre, which was fastened in a copper mounting pin with electrical solder.
It was flash-cooled in liquid nitrogen and mounted into the cold gas stream
of a liquid-nitrogen based cryostat using specially designed tongs
(Parkin & Hope, 1998).
Diffraction data were collected with the crystal at 90K, which is standard
practice in this laboratory for the majority of flash-cooled crystals.
;
_diffrn_ambient_temperature     90.0(2)
_diffrn_source     'microsource'
_diffrn_radiation_type     CuK\a
_diffrn_radiation_wavelength     1.54184
_diffrn_measurement_device_type     'Bruker D8 Venture dual source'
_diffrn_measurement_method     '\f and \w scans'
_diffrn_detector_area_resol_mean     7.41
_diffrn_reflns_number     7271
_diffrn_reflns_av_R_equivalents     0.0278
_diffrn_reflns_av_unetI/netI     0.0353
_diffrn_reflns_theta_min     3.146
_diffrn_reflns_theta_max     74.635
_diffrn_reflns_theta_full     67.684
_diffrn_measured_fraction_theta_max     0.988
_diffrn_measured_fraction_theta_full     0.996
_diffrn_reflns_limit_h_min     -5
_diffrn_reflns_limit_h_max     5
_diffrn_reflns_limit_k_min     -17
_diffrn_reflns_limit_k_max     16
_diffrn_reflns_limit_l_min     -13
_diffrn_reflns_limit_l_max     12
_refine_special_details
;
Refinement progress was checked using <i>Platon</i> (Spek, 2020) and by
an <i>R</i>-tensor (Parkin, 2000). The final model was further checked
with the IUCr utility <i>checkCIF</i>.
;
_reflns_number_total     2511
_reflns_number_gt     2425
_reflns_threshold_expression     'I > 2\s(I)'
_refine_ls_structure_factor_coef     Fsqd
_refine_ls_matrix_type     full
_refine_ls_R_factor_all     0.0257
_refine_ls_R_factor_gt     0.0242
_refine_ls_wR_factor_gt     0.0621
_refine_ls_wR_factor_ref     0.0629
_refine_ls_goodness_of_fit_ref     1.040
_refine_ls_restrained_S_all     1.040
_refine_ls_number_reflns     2511
_refine_ls_number_parameters     187
_refine_ls_number_restraints     2
_refine_ls_hydrogen_treatment     mixed
_refine_ls_weighting_scheme     calc
_refine_ls_weighting_details
              'w=1/[\s^2^(Fo^2^)+(0.0283P)^2^+0.0531P] where P=(Fo^2^+2Fc^2^)/3'
_atom_sites_solution_hydrogens     mixed
_atom_sites_solution_primary     direct
_atom_sites_solution_secondary     difmap
_refine_ls_shift/su_max     0.000
_refine_ls_shift/su_mean     0.000
_refine_diff_density_max     0.129
_refine_diff_density_min     -0.129
_refine_ls_extinction_method     none
_refine_ls_extinction_coef     .
_refine_ls_abs_structure_details
;
Flack <i>x</i> determined using 1054 quotients
[(<i>I</i>^+^)-(<i>I</i>^-^)]/[(<i>I</i>^+^)+(<i>I</i>^-^)]
(Parsons <i>et al.</i>,  2013)
;
_refine_ls_abs_structure_Flack     0.04(10)
loop_
    _atom_type_symbol
    _atom_type_description
    _atom_type_scat_dispersion_real
    _atom_type_scat_dispersion_imag
    _atom_type_scat_source
    'C' 'C' 0.0181 0.0091
                         'International Tables Vol C Tables 4.2.6.8 and 6.1.1.4'
    'H' 'H' 0.0000 0.0000
                         'International Tables Vol C Tables 4.2.6.8 and 6.1.1.4'
    'N' 'N' 0.0311 0.0180
                         'International Tables Vol C Tables 4.2.6.8 and 6.1.1.4'
    'O' 'O' 0.0492 0.0322
                         'International Tables Vol C Tables 4.2.6.8 and 6.1.1.4'
_computing_data_collection
;
<i>APEX3</i> (Bruker, 2016)
;
_computing_cell_refinement
;
<i>APEX3</i> (Bruker, 2016)
;
_computing_data_reduction
;
<i>APEX3</i> (Bruker, 2016)
;
_computing_structure_solution
;
<i>SHELXT</i> (Sheldrick, 2015a)
;
_computing_structure_refinement
;
<i>SHELXL2019/2</i> (Sheldrick, 2015b)
;
_computing_molecular_graphics
;
<i>XP</i> in <i>SHELXTL</i> (Sheldrick, 2008)
;
_computing_publication_material
;
<i>CIFFIX</i> (Parkin, 2013) and <i>publCIF</i> (Westrip, 2010)
;
loop_
    _atom_site_type_symbol
    _atom_site_label
    _atom_site_fract_x
    _atom_site_fract_y
    _atom_site_fract_z
    _atom_site_U_iso_or_equiv
    _atom_site_adp_type
    _atom_site_calc_flag
    _atom_site_occupancy
    _atom_site_disorder_assembly
    _atom_site_disorder_group
    O O1 0.7525(3) 0.44387(9) 0.34649(11) 0.0268(3) Uani d 1 . .
    H H1O 0.631(6) 0.4786(18) 0.391(3) 0.040 Uiso d 1 . .
    O O2 -0.0407(3) 0.67535(9) 0.56997(11) 0.0243(3) Uani d 1 . .
    O O3 0.2021(3) 0.64243(9) 0.39780(11) 0.0248(3) Uani d 1 . .
    N N1 0.4688(3) 0.49495(10) 0.53076(13) 0.0202(3) Uani d 1 . .
    N N2 0.2728(3) 0.55477(11) 0.58048(13) 0.0214(3) Uani d 1 . .
    H H2N 0.242(5) 0.5508(15) 0.660(2) 0.026 Uiso d 1 . .
    C C1 0.7887(3) 0.36137(13) 0.54751(15) 0.0205(3) Uani d 1 . .
    C C2 0.8612(4) 0.37060(12) 0.42217(16) 0.0221(4) Uani d 1 . .
    C C3 1.0493(4) 0.30492(14) 0.37311(16) 0.0275(4) Uani d 1 . .
    H H3 1.101603 0.312160 0.288959 0.033 Uiso calc 1 . .
    C C4 1.1602(4) 0.22882(14) 0.44739(19) 0.0300(4) Uani d 1 . .
    H H4 1.284895 0.183155 0.413092 0.036 Uiso calc 1 . .
    C C5 1.0907(4) 0.21882(14) 0.57132(18) 0.0289(4) Uani d 1 . .
    H H5 1.168389 0.166681 0.621816 0.035 Uiso calc 1 . .
    C C6 0.9082(4) 0.28486(13) 0.62116(15) 0.0244(4) Uani d 1 . .
    H H6 0.863234 0.278254 0.706480 0.029 Uiso calc 1 . .
    C C7 0.5866(4) 0.42754(12) 0.60123(15) 0.0204(3) Uani d 1 . .
    H H7 0.542993 0.420844 0.686734 0.025 Uiso calc 1 . .
    C C8 0.1509(4) 0.62582(12) 0.50506(15) 0.0196(3) Uani d 1 . .
    C C9 -0.1607(4) 0.76046(13) 0.50546(17) 0.0251(4) Uani d 1 . .
    H H9A -0.343944 0.780464 0.542188 0.030 Uiso calc 1 . .
    H H9B -0.215620 0.746317 0.414103 0.030 Uiso calc 1 . .
    C C10 0.0630(4) 0.83981(12) 0.51860(17) 0.0231(4) Uani d 1 . .
    C C11 0.1698(4) 0.87256(14) 0.63955(19) 0.0311(4) Uani d 1 . .
    H H11 0.100670 0.844554 0.712731 0.037 Uiso calc 1 . .
    C C12 0.3763(5) 0.94578(15) 0.6533(2) 0.0401(5) Uani d 1 . .
    H H12 0.448310 0.967698 0.736024 0.048 Uiso calc 1 . .
    C C13 0.4787(5) 0.98720(14) 0.5483(3) 0.0418(6) Uani d 1 . .
    H H13 0.619778 1.037661 0.558367 0.050 Uiso calc 1 . .
    C C14 0.3742(5) 0.95472(15) 0.4275(2) 0.0390(5) Uani d 1 . .
    H H14 0.444340 0.982844 0.354578 0.047 Uiso calc 1 . .
    C C15 0.1674(4) 0.88122(13) 0.41314(18) 0.0285(4) Uani d 1 . .
    H H15 0.096956 0.859121 0.330295 0.034 Uiso calc 1 . .
loop_
    _atom_site_aniso_label
    _atom_site_aniso_U_11
    _atom_site_aniso_U_22
    _atom_site_aniso_U_33
    _atom_site_aniso_U_12
    _atom_site_aniso_U_13
    _atom_site_aniso_U_23
    O1 0.0369(8) 0.0313(7) 0.0138(5) 0.0058(5) 0.0090(5) 0.0020(5)
    O2 0.0269(6) 0.0267(6) 0.0202(6) 0.0045(5) 0.0066(5) 0.0022(5)
    O3 0.0317(6) 0.0292(6) 0.0137(5) 0.0005(5) 0.0040(4) 0.0007(5)
    N1 0.0235(7) 0.0242(7) 0.0132(6) 0.0005(5) 0.0041(5) -0.0019(5)
    N2 0.0259(8) 0.0276(8) 0.0117(6) 0.0044(6) 0.0064(5) -0.0001(5)
    C1 0.0217(8) 0.0251(8) 0.0148(7) -0.0008(6) 0.0029(6) -0.0008(6)
    C2 0.0246(8) 0.0262(9) 0.0154(7) -0.0010(7) 0.0025(6) -0.0011(7)
    C3 0.0322(10) 0.0338(10) 0.0172(8) 0.0015(7) 0.0062(7) -0.0041(7)
    C4 0.0304(10) 0.0316(10) 0.0285(9) 0.0069(8) 0.0053(7) -0.0079(8)
    C5 0.0313(9) 0.0284(9) 0.0265(9) 0.0061(7) 0.0009(7) 0.0018(7)
    C6 0.0268(8) 0.0290(9) 0.0174(8) 0.0020(7) 0.0024(7) 0.0011(6)
    C7 0.0233(8) 0.0269(8) 0.0114(7) -0.0004(6) 0.0035(6) 0.0001(6)
    C8 0.0212(8) 0.0231(8) 0.0144(8) -0.0021(6) 0.0019(6) -0.0019(6)
    C9 0.0216(8) 0.0278(9) 0.0256(8) 0.0037(7) 0.0009(7) 0.0018(7)
    C10 0.0194(7) 0.0252(9) 0.0243(8) 0.0063(6) 0.0009(6) -0.0018(7)
    C11 0.0254(9) 0.0386(11) 0.0290(9) 0.0068(8) 0.0010(7) -0.0067(8)
    C12 0.0287(10) 0.0389(11) 0.0503(13) 0.0061(8) -0.0067(9) -0.0187(9)
    C13 0.0240(9) 0.0252(10) 0.0741(16) 0.0034(8) -0.0039(10) -0.0034(10)
    C14 0.0279(10) 0.0339(11) 0.0552(12) 0.0039(8) 0.0042(9) 0.0155(10)
    C15 0.0251(9) 0.0310(10)
                           0.0290(9) 0.0055(7) 0.0012(7) 0.0053(7)
_geom_special_details
;
 All esds (except the esd in the dihedral angle between two l.s. planes)
 are estimated using the full covariance matrix.  The cell esds are taken
 into account individually in the estimation of esds in distances, angles
 and torsion angles; correlations between esds in cell parameters are only
 used when they are defined by crystal symmetry.  An approximate (isotropic)
 treatment of cell esds is used for estimating esds involving l.s. planes.
;
loop_
    _geom_bond_atom_site_label_1
    _geom_bond_atom_site_label_2
    _geom_bond_site_symmetry_2
    _geom_bond_distance
    _geom_bond_publ_flag
    O1 C2 . 1.361(2) ?
    O1 H1O . 0.90(3) ?
    O2 C8 . 1.352(2) ?
    O2 C9 . 1.451(2) ?
    O3 C8 . 1.204(2) ?
    N1 C7 . 1.283(2) ?
    N1 N2 . 1.365(2) ?
    N2 C8 . 1.355(2) ?
    N2 H2N . 0.87(2) ?
    C1 C6 . 1.399(2) ?
    C1 C2 . 1.405(2) ?
    C1 C7 . 1.459(2) ?
    C2 C3 . 1.390(3) ?
    C3 C4 . 1.386(3) ?
    C3 H3 . 0.9500 ?
    C4 C5 . 1.387(3) ?
    C4 H4 . 0.9500 ?
    C5 C6 . 1.381(3) ?
    C5 H5 . 0.9500 ?
    C6 H6 . 0.9500 ?
    C7 H7 . 0.9500 ?
    C9 C10 . 1.498(2) ?
    C9 H9A . 0.9900 ?
    C9 H9B . 0.9900 ?
    C10 C15 . 1.384(3) ?
    C10 C11 . 1.393(3) ?
    C11 C12 . 1.383(3) ?
    C11 H11 . 0.9500 ?
    C12 C13 . 1.376(4) ?
    C12 H12 . 0.9500 ?
    C13 C14 . 1.388(4) ?
    C13 H13 . 0.9500 ?
    C14 C15 . 1.387(3) ?
    C14 H14 . 0.9500 ?
    C15 H15 . 0.9500 ?
loop_
    _geom_angle_atom_site_label_1
    _geom_angle_atom_site_label_2
    _geom_angle_atom_site_label_3
    _geom_angle_site_symmetry_1
    _geom_angle_site_symmetry_3
    _geom_angle
    _geom_angle_publ_flag
    C2 O1 H1O . . 107.5(17) ?
    C8 O2 C9 . . 114.27(13) ?
    C7 N1 N2 . . 118.33(14) ?
    C8 N2 N1 . . 117.65(14) ?
    C8 N2 H2N . . 121.3(14) ?
    N1 N2 H2N . . 120.8(15) ?
    C6 C1 C2 . . 118.71(16) ?
    C6 C1 C7 . . 119.42(15) ?
    C2 C1 C7 . . 121.85(15) ?
    O1 C2 C3 . . 118.50(16) ?
    O1 C2 C1 . . 121.20(16) ?
    C3 C2 C1 . . 120.30(16) ?
    C4 C3 C2 . . 119.79(17) ?
    C4 C3 H3 . . 120.1 ?
    C2 C3 H3 . . 120.1 ?
    C3 C4 C5 . . 120.55(17) ?
    C3 C4 H4 . . 119.7 ?
    C5 C4 H4 . . 119.7 ?
    C6 C5 C4 . . 119.83(17) ?
    C6 C5 H5 . . 120.1 ?
    C4 C5 H5 . . 120.1 ?
    C5 C6 C1 . . 120.81(16) ?
    C5 C6 H6 . . 119.6 ?
    C1 C6 H6 . . 119.6 ?
    N1 C7 C1 . . 118.70(14) ?
    N1 C7 H7 . . 120.7 ?
    C1 C7 H7 . . 120.7 ?
    O3 C8 O2 . . 125.21(16) ?
    O3 C8 N2 . . 126.12(17) ?
    O2 C8 N2 . . 108.67(14) ?
    O2 C9 C10 . . 110.94(13) ?
    O2 C9 H9A . . 109.5 ?
    C10 C9 H9A . . 109.5 ?
    O2 C9 H9B . . 109.5 ?
    C10 C9 H9B . . 109.5 ?
    H9A C9 H9B . . 108.0 ?
    C15 C10 C11 . . 119.09(18) ?
    C15 C10 C9 . . 121.48(16) ?
    C11 C10 C9 . . 119.43(17) ?
    C12 C11 C10 . . 120.1(2) ?
    C12 C11 H11 . . 119.9 ?
    C10 C11 H11 . . 119.9 ?
    C13 C12 C11 . . 120.7(2) ?
    C13 C12 H12 . . 119.7 ?
    C11 C12 H12 . . 119.7 ?
    C12 C13 C14 . . 119.5(2) ?
    C12 C13 H13 . . 120.2 ?
    C14 C13 H13 . . 120.2 ?
    C15 C14 C13 . . 120.0(2) ?
    C15 C14 H14 . . 120.0 ?
    C13 C14 H14 . . 120.0 ?
    C10 C15 C14 . . 120.53(19) ?
    C10 C15 H15 . . 119.7 ?
    C14 C15 H15 . . 119.7 ?
loop_
    _geom_torsion_atom_site_label_1
    _geom_torsion_atom_site_label_2
    _geom_torsion_atom_site_label_3
    _geom_torsion_atom_site_label_4
    _geom_torsion_site_symmetry_1
    _geom_torsion_site_symmetry_2
    _geom_torsion_site_symmetry_3
    _geom_torsion_site_symmetry_4
    _geom_torsion
    _geom_torsion_publ_flag
    C7 N1 N2 C8 . . . . 179.79(15) ?
    C6 C1 C2 O1 . . . . -179.68(16) ?
    C7 C1 C2 O1 . . . . 2.1(2) ?
    C6 C1 C2 C3 . . . . -0.3(2) ?
    C7 C1 C2 C3 . . . . -178.51(16) ?
    O1 C2 C3 C4 . . . . -179.13(17) ?
    C1 C2 C3 C4 . . . . 1.4(3) ?
    C2 C3 C4 C5 . . . . -1.5(3) ?
    C3 C4 C5 C6 . . . . 0.3(3) ?
    C4 C5 C6 C1 . . . . 0.9(3) ?
    C2 C1 C6 C5 . . . . -0.9(3) ?
    C7 C1 C6 C5 . . . . 177.40(16) ?
    N2 N1 C7 C1 . . . . 178.01(14) ?
    C6 C1 C7 N1 . . . . -177.06(15) ?
    C2 C1 C7 N1 . . . . 1.2(2) ?
    C9 O2 C8 O3 . . . . -7.2(2) ?
    C9 O2 C8 N2 . . . . 173.15(13) ?
    N1 N2 C8 O3 . . . . -1.1(3) ?
    N1 N2 C8 O2 . . . . 178.58(13) ?
    C8 O2 C9 C10 . . . . -78.01(18) ?
    O2 C9 C10 C15 . . . . 119.80(18) ?
    O2 C9 C10 C11 . . . . -59.9(2) ?
    C15 C10 C11 C12 . . . . 0.3(3) ?
    C9 C10 C11 C12 . . . . -179.98(17) ?
    C10 C11 C12 C13 . . . . 0.1(3) ?
    C11 C12 C13 C14 . . . . -0.3(3) ?
    C12 C13 C14 C15 . . . . 0.2(3) ?
    C11 C10 C15 C14 . . . . -0.4(3) ?
    C9 C10 C15 C14 . . . . 179.89(17) ?
    C13 C14 C15 C10 . . . . 0.2(3) ?
loop_
    _geom_hbond_atom_site_label_D
    _geom_hbond_atom_site_label_H
    _geom_hbond_atom_site_label_A
    _geom_hbond_site_symmetry_A
    _geom_hbond_distance_DH
    _geom_hbond_distance_HA
    _geom_hbond_distance_DA
    _geom_hbond_angle_DHA
    _geom_hbond_publ_flag
    O1 H1O N1 . 0.90(3) 1.73(3) 2.546(2) 148(2) yes
    N2 H2N O1 2_465 0.87(2) 1.97(2) 2.8225(19) 168(2) yes
    C7 H7 O3 2_565 0.95 2.43 3.271(2) 146.8 yes
_shelx_space_group_comment
;
The symmetry employed for this shelxl refinement is uniquely defined
by the following loop, which should always be used as a source of
symmetry information in preference to the above space-group names.
They are only intended as comments.
;
_shelx_estimated_absorpt_T_min     0.738
_shelx_estimated_absorpt_T_max     0.988
_shelx_hkl_file
;
   1   0   0 0.13348 0.27974   7
   1   0   0 0.45466 0.28521  11
  -1   0   0 0.11131 0.19544  11
  -2   0   0 83.7500 4.33200   5
   2   0   0 78.2177 3.54241   7
   2   0   0 83.4202 3.43848   7
   2   0   0 83.5260 3.90793  11
   3   0   0 0.59898 0.93928  11
  -3   0   0 -0.1853 1.10383   5
   4   0   0 38.8545 2.65843   6
  -4   0   0 49.1963 4.75687  12
  -4   0   0 44.9839 3.56785   8
  -5   0   0 0.80102 1.24992  12
  -5   0   0 0.07827 0.82372   8
   0  -1   0 2332.15 94.3425   1
   0   1   0 2218.59 93.9210   1
  -1   1   0 1362.83 56.5745   5
   1   1   0 1416.30 57.1782  11
   1   1   0 1419.82 56.9355   7
  -2  -1   0 293.421 12.6759   5
   2  -1   0 289.230 12.1849  11
   2  -1   0 286.191 11.9158   7
   2   1   0 286.779 12.3612  11
   2   1   0 276.221 26.3855   2
   2   1   0 290.546 11.7405   7
  -2   1   0 287.204 13.0916   5
   2   1   0 302.207 11.7303   7
  -3  -1   0 38.6100 3.39768   5
   3  -1   0 39.5882 3.08621  11
   3  -1   0 37.0838 2.12801   6
   3   1   0 35.8544 2.76233  11
   3   1   0 34.0430 1.92183   6
  -3   1   0 39.7885 3.26784   5
   4  -1   0 133.440 6.29371   6
  -4  -1   0 132.916 8.16165  12
  -4  -1   0 137.025 7.29839   8
  -4   1   0 137.994 8.20930  12
  -4   1   0 138.155 7.19482   8
   4   1   0 131.126 6.24820   6
  -5  -1   0 27.7602 2.32425   8
  -5  -1   0 24.5942 2.98920  12
  -5   1   0 28.1395 3.10175  12
  -5   1   0 28.4021 2.30781   8
   0  -2   0 0.21530 0.18325   7
   0   2   0 0.09864 0.14414   7
  -1  -2   0 1247.11 49.5671  11
   1  -2   0 1201.12 50.4940   7
  -1  -2   0 1248.89 50.8956   5
   1   2   0 1257.00 49.6849   7
  -1   2   0 1253.31 50.2768   7
  -1   2   0 1198.40 50.5759   5
   1   2   0 1243.28 50.8202  11
  -2  -2   0 258.607 11.1630   5
   2  -2   0 252.153 10.5648  11
   2   2   0 236.170 10.6369  11
  -2   2   0 241.123 10.6682   5
  -3  -2   0 336.798 15.6209   5
  -3   2   0 334.277 15.4501   5
   4  -2   0 76.1135 4.07084   6
  -4  -2   0 79.8768 5.95809  12
  -4  -2   0 84.3940 5.20715   8
  -4   2   0 83.6279 6.05764  12
  -4   2   0 80.2821 4.92914   8
   4   2   0 78.8821 4.06212   6
  -5  -2   0 9.78238 1.88298  12
  -5   2   0 10.2442 1.44178   8
  -5   2   0 10.2277 1.79126  12
   0  -3   0 544.593 22.3989   7
   1  -3   0 7809.61 341.212   1
  -1  -3   0 8813.88 353.920   1
   1  -3   0 8386.06 344.580   1
  -1  -3   0 8005.50 353.468   1
   1   3   0 8476.84 355.258   1
  -1   3   0 8321.14 343.178   1
   1   3   0 8790.12 328.913   1
   2  -3   0 819.741 34.4386  11
  -2  -3   0 836.349 35.0275   5
   2  -3   0 839.995 34.1950   7
   2   3   0 785.684 34.7383  11
   2   3   0 905.054 56.4593   2
  -3  -3   0 8.11083 1.71871   5
   3  -3   0 7.78619 1.06669   6
   3   3   0 7.26537 0.79301   6
  -4  -3   0 28.2403 3.83864  12
   4  -3   0 27.5838 2.06395   6
  -4  -3   0 29.7223 3.21109   8
   4   3   0 27.5499 1.98892   6
  -4   3   0 29.1094 2.90887   8
  -4   3   0 32.5514 4.05106  12
  -5  -3   0 23.2099 2.07075   8
  -5  -3   0 13.2755 3.29968  12
  -5   3   0 17.7469 2.17213   8
   0  -4   0 18.4832 0.99897  11
   0  -4   0 19.6450 1.42123   7
   0   4   0 21.6564 3.66647   2
  -1  -4   0 586.643 24.4373  11
  -1  -4   0 583.189 24.5197   7
  -1  -4   0 610.932 24.6573   5
   1  -4   0 587.290 24.4068   7
   1  -4   0 591.881 24.3486  11
   2  -4   0 1038.43 39.8678   7
   2  -4   0 1021.46 39.9927  11
  -2  -4   0 1043.09 40.8480   5
   2  -4   0 842.992 39.7734   6
   2   4   0 936.316 40.8121   6
   3  -4   0 25.4515 1.88834   6
  -3  -4   0 27.4855 3.12148   5
  -3  -4   0 24.5500 3.88939  12
  -3   4   0 24.1354 4.01114  12
   3   4   0 25.4443 1.53191   6
  -3   4   0 27.3977 3.87575   8
  -4  -4   0 17.5963 2.74185   8
   4  -4   0 15.9963 1.90641   6
  -4  -4   0 17.6760 3.03971  12
   4   4   0 14.2792 1.53719   6
  -4   4   0 18.3890 2.49049   8
  -4   4   0 13.6081 2.60618  12
  -5  -4   0 181.289 8.83986  12
  -5  -4   0 174.001 8.37687   8
  -5   4   0 181.182 8.43877  12
  -5   4   0 184.883 8.06440   8
   0  -5   0 42.6498 2.59561   7
  -1  -5   0 1209.48 51.1541   7
   1  -5   0 1224.04 50.7479  11
   1  -5   0 1186.53 50.9340   7
  -1  -5   0 1202.04 51.2071   5
   1   5   0 1381.44 66.9192   2
  -2  -5   0 233.424 10.5437   5
   2  -5   0 190.312 9.24723   6
   2  -5   0 218.908 9.65849  11
   2  -5   0 231.960 9.71994   7
   2   5   0 217.682 9.39946   6
  -3  -5   0 64.2452 7.62717  12
   3  -5   0 67.1321 3.44838   6
  -3  -5   0 51.0401 6.98945   5
  -3   5   0 64.3798 5.97543  12
   3   5   0 62.0797 3.19070   6
  -3   5   0 69.4673 4.19149   8
  -4  -5   0 81.2986 6.14278  12
  -4  -5   0 88.3214 5.30378   8
   4  -5   0 83.9228 4.32696   6
  -4   5   0 83.8683 5.62885  12
   4   5   0 87.8335 4.26911   6
  -4   5   0 88.5409 4.99177   8
  -5  -5   0 79.4001 4.57691  12
  -5  -5   0 73.7729 4.89430   8
  -5   5   0 74.0566 3.73664   8
  -5   5   0 77.9723 3.96093  12
   0  -6   0 173.216 7.49510  11
   0  -6   0 174.913 8.69418   7
   1  -6   0 478.213 20.4334   7
  -1  -6   0 479.705 20.8571   7
   1  -6   0 467.535 20.3068  11
  -1  -6   0 468.398 20.7836   5
   1   6   0 522.412 34.7941   2
  -2  -6   0 543.970 23.7712   5
   2  -6   0 558.955 22.6132   6
   2  -6   0 514.064 22.6458  11
   2  -6   0 541.751 22.9432   7
   2   6   0 524.293 22.6592   6
  -3  -6   0 60.9744 5.32425  12
  -3  -6   0 66.9080 5.33124   5
   3  -6   0 64.3161 3.44712   6
  -3   6   0 63.7169 3.94209   8
   3   6   0 61.2118 3.25090   6
  -3   6   0 62.0373 4.71382  12
  -4  -6   0 132.574 7.84442  12
  -4  -6   0 130.343 7.28806   8
   4  -6   0 125.682 6.10078   6
   4   6   0 126.818 5.99029   6
  -4   6   0 129.887 7.04117  12
  -4   6   0 129.470 6.47594   8
  -5  -6   0 6.82918 1.69123   8
  -5  -6   0 5.48089 1.36612  12
  -5   6   0 6.17851 0.89323  12
  -5   6   0 5.37296 0.80737   8
   0  -7   0 19.9685 1.25357  11
   0  -7   0 17.6040 1.65127   6
   0  -7   0 19.1243 2.23169   7
   0   7   0 17.3375 1.20683   6
  -1  -7   0 92.7815 5.19613   5
  -1  -7   0 89.3506 5.37776   7
   1  -7   0 90.8797 4.43325  11
   1  -7   0 93.8918 4.40801   6
   1  -7   0 96.2005 5.10222   7
   1   7   0 90.2737 4.19587   6
   2  -7   0 99.2674 5.44360   7
   2  -7   0 94.6199 4.59913   6
  -2  -7   0 91.8924 5.98644   5
   2   7   0 90.9291 4.38272   6
   3  -7   0 137.042 6.43748  13
  -3  -7   0 143.020 7.28090   4
  -3  -7   0 144.344 9.09906   5
   3  -7   0 146.738 6.51518   6
  -3  -7   0 141.076 8.45356  12
   3   7   0 127.233 6.25528  13
  -3   7   0 138.338 6.72631   8
  -3   7   0 118.094 6.97938  12
   3   7   0 141.211 6.36219   6
   4  -7   0 40.8842 2.61038   6
  -4  -7   0 44.7290 4.32324  12
  -4  -7   0 35.7596 3.54287   8
   4   7   0 36.1682 2.38388  13
  -4   7   0 43.8294 3.23358  12
   4   7   0 42.8859 2.54644   6
  -4   7   0 43.9144 2.75135   8
  -5  -7   0 2.04270 1.42193  12
  -5   7   0 1.61605 0.46827  12
  -5   7   0 1.26575 0.38909   8
   0  -8   0 41.4333 2.82681   5
   0  -8   0 40.9306 3.34382   7
   0  -8   0 36.7927 2.89742   6
   0  -8   0 40.7931 2.25189  11
   0   8   0 41.8576 2.18150   6
  -1  -8   0 67.3256 4.82495   7
   1  -8   0 61.4187 3.65365  11
   1  -8   0 63.3272 3.84788   5
   1  -8   0 67.4003 4.79114   7
  -1  -8   0 80.8959 6.07507   5
   1   8   0 73.0907 3.73809   6
   2  -8   0 93.9679 4.58048   6
   2  -8   0 81.8747 5.46713   7
  -2  -8   0 83.0351 5.92845   5
   2   8   0 87.7696 4.18661   6
   3  -8   0 492.156 19.9963   6
   3  -8   0 483.319 20.0984  13
  -3  -8   0 460.927 22.7805   5
   3  -8   0 460.655 20.2738   9
   3   8   0 434.127 20.1630  13
   3   8   0 445.140 20.4426   9
   3   8   0 471.533 19.7210   6
  -3   8   0 529.785 20.7958   8
   4  -8   0 101.357 4.98087  13
  -4  -8   0 106.799 6.50793  12
  -4  -8   0 95.0820 6.46246   8
   4   8   0 103.611 4.74831  13
  -4   8   0 103.795 5.12508  12
  -4   8   0 102.194 4.89524   8
   0  -9   0 177.314 9.65468   6
   0  -9   0 219.861 10.0008   5
   0  -9   0 220.814 10.9096   7
   0  -9   0 223.287 9.29830  11
   0   9   0 212.953 9.09864   6
  -1  -9   0 309.227 14.8046   5
   1  -9   0 319.645 14.8579   7
   1  -9   0 308.542 13.7029   6
  -1  -9   0 304.306 15.4599   7
   1   9   0 320.809 13.4018   6
  -2  -9   0 296.972 14.9845   5
  -2  -9   0 316.617 14.4421   4
   2  -9   0 264.086 14.1917   7
   2  -9   0 305.496 12.8766   6
  -2   9   0 277.221 12.7787  12
  -2   9   0 278.822 12.5342   8
   2   9   0 299.585 12.4781   6
  -3  -9   0 30.2864 3.22541   4
  -3  -9   0 26.1477 3.81657  12
   3  -9   0 33.5181 2.60194   6
   3  -9   0 25.0716 2.90355   9
   3  -9   0 30.9490 2.43021  13
   3   9   0 29.9094 2.28828   6
  -3   9   0 31.5625 2.25176  12
  -3   9   0 29.4924 2.01822   8
   3   9   0 29.6084 1.99778  13
   3   9   0 24.2915 2.19588   9
  -4  -9   0 53.1056 4.30143  12
   4  -9   0 52.0682 3.25325   6
  -4   9   0 56.7174 3.36689   8
  -4   9   0 53.1633 2.99796  12
   4   9   0 56.7230 2.98769   6
   4   9   0 48.7933 2.97553   9
   0 -10   0 361.774 16.8191   7
   0 -10   0 319.524 16.2220   6
   0 -10   0 354.600 15.7376   5
   1 -10   0 87.1772 5.22483   6
   1 -10   0 93.5556 5.41882   9
   1 -10   0 93.0531 5.05476  13
  -1 -10   0 90.8225 6.72306   4
   1 -10   0 93.1442 6.93823   7
  -1 -10   0 93.7902 6.13420   5
   1  10   0 93.2646 4.56225   6
   1  10   0 93.8650 4.53624   9
   1  10   0 93.2547 4.30560  13
   2 -10   0 478.476 19.6181   6
   2 -10   0 458.737 19.5640   9
  -2 -10   0 480.059 21.1284   4
  -2 -10   0 441.523 22.3219   5
   2 -10   0 448.183 19.3517  13
   2  10   0 458.436 18.9712   6
  -2  10   0 431.015 19.3775  12
   2  10   0 450.940 19.6495   9
   2  10   0 449.161 19.3417  13
  -3 -10   0 49.9859 4.25061   4
   3 -10   0 56.6333 3.66035   6
  -3 -10   0 49.8179 5.02089  12
   3 -10   0 50.7652 3.88467   9
   3 -10   0 58.1228 3.38453  13
  -3  10   0 50.0911 2.84907   8
   3  10   0 55.3678 2.91026  13
   3  10   0 51.7441 3.15006   9
   3  10   0 56.3635 3.12995   6
   4 -10   0 26.7366 2.26156  13
   4 -10   0 22.5615 2.43444   9
  -4 -10   0 23.5338 3.74849  12
   4  10   0 31.0018 1.84405  13
   4  10   0 35.2509 2.90444   6
   4  10   0 30.3950 2.04511   9
   0 -11   0 12.1655 3.91480  13
   0 -11   0 14.1200 3.83011   4
   0 -11   0 16.7079 2.78966   9
   0  11   0 15.1219 1.63315   9
   1 -11   0 149.372 8.06893   6
   1 -11   0 161.823 8.15851   9
  -1 -11   0 165.023 9.32087   5
  -1 -11   0 157.512 9.73776   4
   1 -11   0 159.031 7.82530  13
   1  11   0 160.890 7.38907   9
   1  11   0 162.140 7.08312  13
   1  11   0 160.803 7.34774   6
  -2 -11   0 257.589 17.4423   5
   2 -11   0 251.306 11.6147   9
   2 -11   0 239.616 11.4537   6
   2 -11   0 249.860 11.0183  13
  -2 -11   0 232.407 12.9089   4
   2  11   0 245.060 10.5502  13
   2  11   0 241.432 10.8704   9
   2  11   0 250.321 10.8379   6
  -3 -11   0 31.5991 3.52850   4
   3 -11   0 38.6329 2.91708  13
   3 -11   0 42.2593 3.41705   9
   3 -11   0 43.7890 3.20641   6
  -3 -11   0 37.2907 4.37967  12
   3  11   0 41.7825 2.55985   9
   3  11   0 39.3356 2.26201  13
   3  11   0 41.4183 2.50108   6
   4 -11   0 50.2085 2.86221  13
   4 -11   0 41.7290 2.99704   9
  -4 -11   0 40.0508 3.67463  12
   4  11   0 49.4498 2.27950  13
   4  11   0 50.1104 2.44046   9
   0 -12   0 136.726 8.83179   4
   0 -12   0 136.937 7.87172   9
   0  12   0 132.940 6.12010  13
   0  12   0 141.912 6.36889   9
   1 -12   0 367.673 18.2283   6
   1 -12   0 431.501 19.4847   9
  -1 -12   0 387.799 22.0584   5
   1  12   0 387.530 17.2347   6
   1  12   0 441.996 17.2723  13
   2 -12   0 170.839 8.59720   6
  -2 -12   0 160.096 9.87585   4
   2 -12   0 169.004 8.67000   9
   2 -12   0 172.263 8.04465  13
   2  12   0 171.300 7.49160  13
   2  12   0 173.879 7.69252   6
   2  12   0 171.349 7.90030   9
   3 -12   0 23.9343 2.50070  13
  -3 -12   0 24.3214 3.62452  12
  -3 -12   0 18.0812 2.56819   4
   3 -12   0 26.1857 2.51141   6
   3 -12   0 25.7058 2.73365   9
   3  12   0 25.3273 1.60013  13
   3  12   0 23.5429 1.84697   9
   4 -12   0 58.7055 3.04435  13
   0 -13   0 -0.2765 2.13420   4
   0 -13   0 -1.2379 1.80204   9
   0  13   0 1.11785 0.71596   9
   1 -13   0 518.633 23.2030   6
   1 -13   0 529.635 22.8727   9
   1 -13   0 518.399 22.4919  13
  -1 -13   0 530.188 24.4874   4
   1  13   0 517.442 22.4736   6
   1  13   0 526.748 21.5424  13
   1  13   0 522.763 21.8977   9
   2 -13   0 12.6901 2.23468   9
  -2 -13   0 13.2111 2.75744   4
   2 -13   0 8.93679 1.89252   6
   2 -13   0 10.2771 1.59506  13
   2  13   0 13.6126 1.42623   9
   2  13   0 11.8275 1.20780  13
   3 -13   0 4.26394 1.30213   6
   3 -13   0 3.58655 1.29216   9
  -3 -13   0 6.34508 1.93804  12
   3 -13   0 5.68389 1.32400  13
   3  13   0 4.37607 0.86920   6
   3  13   0 5.44591 0.89479   9
   3  13   0 7.43167 0.97560  13
   1 -14   0 25.4949 3.25934   9
   1 -14   0 28.7990 3.03120  13
  -1 -14   0 24.1557 4.18232   4
   1  14   0 25.7740 1.91876   9
   1  14   0 25.0127 1.62286  13
  -2 -14   0 15.1017 2.78295   4
   2 -14   0 12.5827 2.25085   6
   2 -14   0 17.0616 2.60540   9
   2 -14   0 19.7016 2.36873  13
   2  14   0 17.3027 1.55291   9
   2  14   0 17.3034 1.87112   6
   2  14   0 17.4606 1.24366  13
   3 -14   0 11.9696 1.70452  13
   3 -14   0 10.0544 1.51468   9
   3  14   0 9.89652 1.06700   9
   3  14   0 10.3464 0.87208  13
   0 -15   0 297.237 15.3310   4
   0  15   0 308.442 12.8126   9
   1 -15   0 31.6644 3.03722   9
   1 -15   0 24.7583 4.14462   4
  -1 -15   0 31.6558 4.04512   4
   1  15   0 33.1432 1.99672   9
  -2 -15   0 9.83283 2.06760   4
   2 -15   0 10.4960 1.68885   9
   2 -15   0 10.5991 1.36259  13
   2  15   0 10.7404 1.06371   9
   2  15   0 10.5616 0.89966  13
   0 -16   0 105.698 6.74447   4
  -1 -16   0 5.23123 1.80491   4
   1 -16   0 6.96839 2.56686   4
   1  16   0 6.00028 0.97797   9
  -2 -16   0 8.94818 1.68752  12
   2 -16   0 13.5710 1.85299   9
  -2 -16   0 13.3847 2.13092   4
   2  16   0 13.6009 1.00271   9
   0 -17   0 1.24110 1.28494   4
  -1 -17   0 15.5838 2.43284   4
  -5   0   1 3.62992 1.50471  12
  -5   0   1 3.24594 1.00926   8
  -4   0   1 -0.0633 1.80940  12
   4   0  -1 0.77956 0.77719   6
  -4   0   1 -0.2128 1.02258   8
   3   0  -1 1110.51 46.5178  11
  -3   0   1 1128.59 46.9413   5
   2   0  -1 0.15969 0.36362  11
  -2   0   1 0.38585 0.74285   5
   2   0  -1 0.29819 0.43977   7
   0   0   1 0.28723 0.09319  11
   0   0  -1 0.52890 0.10731  11
  -1   0  -1 1424.26 57.2221  11
   1   0   1 1362.93 57.2604  11
  -1   0  -1 1434.37 57.3414   5
  -2   0  -1 0.81852 0.66113   5
   2   0   1 0.55903 0.53719  11
  -3   0  -1 270.300 12.4631   5
   3   0   1 264.626 11.9757  11
   3   0   1 270.326 11.5086   6
  -4   0  -1 1.10392 1.64554  12
   4   0   1 0.61332 0.75862   6
  -4   0  -1 -0.5348 1.22010   8
  -5   0  -1 18.9318 3.47027  12
  -5   0  -1 21.3271 2.38290   8
  -5  -1   1 1.51744 1.42839  12
  -5  -1   1 4.32011 1.03814   8
  -5   1   1 1.91285 1.39836  12
  -5   1   1 1.98248 0.92286   8
  -4  -1   1 88.8739 5.36585   8
   4  -1  -1 82.0357 4.31593   6
  -4  -1   1 96.5440 6.50622  12
   4   1  -1 84.6523 4.21416   6
  -4   1   1 89.9470 6.55741  12
  -4   1   1 86.6501 5.23798   8
  -3  -1   1 510.091 22.3233   5
  -3   1   1 492.783 22.1362   5
   2  -1  -1 22.0076 1.37543   7
   2  -1  -1 21.3733 1.41355  11
  -2  -1   1 20.8369 2.17553   5
   2   1  -1 23.7154 1.63524   7
  -2   1   1 19.4944 2.23759   5
   2   1  -1 19.5489 1.36089  11
   1  -1  -1 519.724 21.0697  11
   1  -1  -1 514.462 20.6018   7
  -1  -1   1 522.047 21.9278   5
  -1   1   1 520.262 27.6786   2
  -1   1   1 482.197 21.5163   5
   1   1  -1 518.805 20.8463  11
   0  -1   1 290.128 12.3075  11
   0  -1  -1 291.993 12.3195  11
   0  -1  -1 300.261 12.4564   7
   0  -1   1 301.231 12.3853   5
   0   1  -1 313.615 12.3190  11
   0   1  -1 291.415 12.4680   7
   0   1   1 314.923 12.2231   7
   1  -1   1 920.263 37.1190   7
   1  -1   1 934.783 37.3013  11
  -1  -1  -1 895.790 36.8656  11
  -1   1  -1 895.503 37.6130   5
   1   1   1 901.528 36.8772  11
  -1   1  -1 934.404 37.2156  11
  -1   1  -1 899.843 37.0899   7
  -2  -1  -1 20.6226 1.84649   5
   2  -1   1 20.9138 1.66767  11
   2  -1   1 18.0673 7.03858   2
  -2   1  -1 19.3275 1.67810   5
   2   1   1 17.5668 1.47576  11
  -3  -1  -1 88.0242 5.38195   5
   3  -1   1 84.7633 4.20832   6
   3   1   1 86.5204 4.13627   6
   3   1   1 88.5148 5.25534  11
  -3   1  -1 84.2727 5.81025   5
  -4  -1  -1 24.7668 3.78847  12
  -4  -1  -1 20.9167 2.80256   8
   4  -1   1 19.3785 1.94625   6
  -4   1  -1 18.3547 2.97486  12
   4   1   1 19.5989 1.89173   6
  -4   1  -1 19.3445 2.54724   8
  -5  -1  -1 0.45578 0.93190   8
  -5  -1  -1 1.15356 1.81640  12
  -5   1  -1 1.42329 1.69522  12
  -5   1  -1 0.41266 0.88940   8
  -5  -2   1 9.43824 1.80141  12
  -5  -2   1 6.34406 1.90274   8
  -5   2   1 10.3476 1.62220   8
  -5   2   1 9.32544 1.77747  12
  -4  -2   1 227.854 10.4845   8
  -4  -2   1 224.914 11.6344  12
  -4  -2   1 190.264 12.6451   5
   4  -2  -1 211.791 9.50670   6
   4   2  -1 219.677 9.51799   6
  -4   2   1 222.986 11.4808  12
  -4   2   1 226.027 10.5286   8
  -3  -2   1 16.4527 2.70471   5
   3  -2  -1 11.9795 1.79063   6
   3  -2  -1 10.9435 2.60788  11
  -3   2   1 17.8361 2.55865   5
  -2  -2   1 101.249 5.28971   5
   2  -2  -1 98.8197 4.52603  11
   2  -2  -1 99.1399 4.44001   7
   2   2  -1 92.9537 4.35036  11
  -2   2   1 99.1281 4.91972   5
  -1  -2   1 3571.49 150.319   1
  -1  -2   1 3540.76 150.101   1
   1  -2  -1 3470.18 150.000   1
   1  -2  -1 3564.50 147.047   1
  -1   2   1 3641.04 140.476   1
   1   2  -1 3543.90 154.572   1
  -1   2   1 3572.56 149.365   1
   1   2  -1 3603.72 141.902   1
   0  -2   1 1151.24 47.1848  11
   0  -2   1 1118.67 47.2672   5
   0  -2   1 1158.47 47.4591   7
   0   2  -1 1170.58 47.4191   7
   0   2  -1 1167.58 47.1511  11
   0   2   1 1187.00 46.6106   7
   1  -2   1 9759.94 400.982   1
  -1  -2  -1 9969.46 398.710   1
  -1  -2  -1 8940.91 397.590   1
   1  -2   1 9472.80 397.533   1
   1   2   1 9884.24 398.223   1
   1   2   1 9887.64 400.013   1
  -1   2  -1 9999.99 396.251   1
  -1   2  -1 9219.20 399.941   1
   2  -2   1 75.7534 3.74302  11
   2  -2   1 66.1359 11.4028   2
  -2  -2  -1 75.6585 3.29675  11
   2  -2   1 68.2456 3.45098   6
  -2  -2  -1 74.5570 3.97877   5
   2   2   1 75.0185 3.42306  11
  -2   2  -1 72.9882 3.56867   5
   2   2   1 69.4379 3.37934   6
  -3  -2  -1 20.6584 2.54360   5
   3  -2   1 17.0342 1.69440   6
  -4  -2  -1 52.5229 4.02433   8
  -4  -2  -1 46.1739 4.63258  12
   4  -2   1 49.1882 2.96038   6
   4   2   1 45.5486 3.14009   3
   4   2   1 49.6669 2.91969   6
  -4   2  -1 47.8153 4.78273  12
  -4   2  -1 47.5212 3.63552   8
  -5  -2  -1 11.8851 1.72516   8
  -5  -2  -1 17.1632 2.98850  12
  -5   2  -1 16.7847 2.19014   8
  -5   2  -1 16.8681 3.04047  12
  -5  -3   1 12.8222 2.05774   8
  -5  -3   1 16.4097 3.19163  12
  -5   3   1 17.0999 1.70869   8
   4  -3  -1 126.634 6.09911   6
  -4  -3   1 127.481 7.13269   8
  -4  -3   1 135.443 8.05019  12
  -4   3   1 137.154 8.00388  12
  -4   3   1 137.780 7.07835   8
  -3  -3   1 124.975 7.32307   5
   2  -3  -1 904.188 37.1898   7
  -2  -3   1 906.924 38.0026   5
   2  -3  -1 905.165 37.2888  11
   1  -3  -1 246.132 10.4152   7
   1  -3  -1 252.526 10.2428  11
  -1  -3   1 244.385 10.8292   5
   0  -3   1 1336.25 54.6312   7
   0  -3  -1 1341.32 54.0895   7
   0  -3   1 1350.34 54.2618  11
   0  -3   1 1274.57 59.6899   2
   0  -3   1 1294.81 54.3879   5
   0   3  -1 1374.58 52.7834  11
   1  -3   1 1500.05 63.0706  11
   1  -3   1 1573.61 62.3075   7
  -1  -3  -1 1514.88 62.3270   7
  -1  -3  -1 1511.14 64.1287  11
   1   3   1 1568.64 61.0574   7
  -1   3  -1 1531.55 62.0701  11
   2  -3   1 144.557 7.24337   6
   2  -3   1 160.759 6.96171  11
  -2  -3  -1 165.749 7.36863   5
   2   3   1 148.230 6.37998  11
   2   3   1 134.885 6.89865   6
  -3  -3  -1 16.3916 2.64163   5
   3  -3   1 16.3477 1.95620   6
   3   3   1 14.9558 1.31199   6
  -4  -3  -1 91.9289 5.54232   8
  -4  -3  -1 89.3214 6.35020  12
  -4   3  -1 81.3251 5.19251   8
  -4   3  -1 92.2785 6.26913  12
  -5  -3  -1 90.1038 4.79083   8
  -5  -3  -1 96.8572 5.44710  12
  -5   3  -1 94.2329 4.72172   8
  -5   3  -1 95.8442 5.06814  12
  -5  -4   1 80.5963 4.51459   8
  -5  -4   1 88.5943 5.26498  12
  -5   4   1 89.5402 4.25945   8
  -5   4   1 88.9435 4.67942  12
  -4  -4   1 16.5921 2.62808   8
  -4  -4   1 22.5281 3.54282  12
  -4   4   1 19.4921 2.56625   8
  -4   4   1 19.3173 3.22363  12
  -3  -4   1 104.016 6.48288   5
   3  -4  -1 92.2488 4.56107   6
   3   4  -1 95.3692 4.41787   6
  -3   4   1 105.583 6.44168   8
   2  -4  -1 589.867 24.7954  11
  -2  -4   1 607.082 25.8739   5
   2  -4  -1 597.378 24.7183   7
   2   4  -1 600.396 24.6284   6
  -1  -4   1 900.559 37.2675   5
   1  -4  -1 894.689 36.2000   7
   1  -4  -1 866.813 36.0045  11
   0  -4   1 640.809 27.1038   5
   0  -4   1 652.519 26.6276  11
   0  -4   1 650.676 26.5746   7
   0  -4  -1 647.199 26.4165   7
  -1  -4  -1 1416.55 60.1018  11
   1  -4   1 1500.22 60.2140   7
   1  -4   1 1427.18 59.9533  11
  -1  -4  -1 1514.77 59.0840   7
  -2  -4  -1 495.993 20.7135   5
   2  -4   1 442.220 19.5537   6
   2  -4   1 483.464 19.8440   7
   2  -4   1 485.144 19.9939  11
  -2  -4  -1 481.814 19.6579  11
   2   4   1 455.881 19.7154   6
  -3  -4  -1 52.2728 4.25990   5
   3  -4   1 51.5199 2.97440   6
  -3  -4  -1 52.1853 4.85576  12
  -3   4  -1 49.8282 4.40349  12
  -3   4  -1 50.9546 3.71534   8
   3   4   1 48.6027 2.77444   6
  -4  -4  -1 169.474 9.29999  12
  -4  -4  -1 158.669 8.36244   8
   4  -4   1 156.302 7.37386   6
  -4   4  -1 167.906 8.97699  12
  -4   4  -1 162.093 8.10348   8
   4   4   1 156.660 7.39003   6
  -5  -4  -1 100.672 5.57717  12
  -5  -4  -1 99.7458 5.04419   8
   5  -4   1 83.0404 4.38977  13
  -5   4  -1 100.094 4.72684   8
   5   4   1 102.124 4.28105  13
  -5   4  -1 100.803 4.97103  12
  -5  -5   1 3.62692 1.07715   8
  -5  -5   1 4.67136 1.36930  12
  -5   5   1 4.13241 0.74284   8
  -5   5   1 4.21577 0.88156  12
   4  -5  -1 15.1898 1.60579   6
  -4  -5   1 18.2416 2.67108   8
  -4  -5   1 21.0713 3.38265  12
  -4   5   1 13.9692 2.40612  12
  -4   5   1 20.4015 2.36409   8
  -3  -5   1 4.00526 2.22010  12
   3  -5  -1 5.27022 0.92619   6
  -3  -5   1 4.51166 2.62098  10
  -3   5   1 5.10124 1.81698  12
   3   5  -1 6.07788 0.81738   6
  -3   5   1 4.69177 1.45180   8
   2  -5  -1 450.283 18.3211  11
   2  -5  -1 439.476 18.1832   7
   2  -5  -1 387.966 18.1511   6
  -2  -5   1 466.446 19.6299   5
   2   5  -1 434.957 18.0291   6
  -1  -5   1 19.8151 1.99029   7
   1  -5  -1 19.5425 1.40648   7
   1  -5  -1 19.8107 1.25313  11
  -1  -5   1 20.5344 1.80701   5
   0  -5   1 456.717 19.7236   5
   0  -5   1 466.745 19.3091   7
   0  -5  -1 467.783 19.6437   7
   0  -5   1 467.242 18.9668  11
  -1  -5  -1 118.731 5.69051   7
   1  -5   1 117.746 5.40393  11
  -1  -5  -1 116.243 5.10757  11
   1  -5   1 121.462 5.79192   7
   2  -5   1 2988.95 116.544   7
   2  -5   1 2651.87 115.959   6
   2   5   1 2963.45 117.707   6
  -3  -5  -1 162.633 10.1372  12
  -3  -5  -1 153.827 8.63591   5
  -3  -5  -1 142.130 7.80373   4
   3  -5   1 149.866 7.40041   6
   3   5   1 151.585 7.07544   6
  -3   5  -1 146.073 8.30369  12
   4  -5   1 261.770 11.5428   6
  -4  -5  -1 279.805 12.6307   8
  -4  -5  -1 266.517 13.3928  12
   4   5   1 249.025 11.4683   6
  -4   5  -1 256.835 12.6671  12
  -4   5  -1 269.297 12.1185   8
  -5  -5  -1 5.78970 1.22622   8
  -5  -5  -1 7.87740 1.52957  12
  -5   5  -1 6.62616 0.96955   8
  -5   5  -1 7.87989 1.16995  12
  -5  -6   1 34.8010 2.95385  12
  -5   6   1 34.2376 1.95035  12
  -5   6   1 33.0726 1.89963   8
  -4  -6   1 20.2889 3.37444  12
   4  -6  -1 18.1923 1.77628   6
  -4  -6   1 23.4620 3.58094   8
  -4   6   1 21.4554 2.25399   8
   4   6  -1 20.0256 1.56278   6
  -4   6   1 27.3292 2.87690  12
  -3  -6   1 72.6847 5.63966   5
  -3  -6   1 70.2958 5.46513  12
   3  -6  -1 65.0240 3.77917   6
  -3  -6   1 72.8194 5.65474   8
   3   6  -1 71.8455 3.72411   6
  -3   6   1 58.9062 4.54267  12
  -3   6   1 72.9870 4.26044   8
   2  -6  -1 306.819 13.2640   7
  -2  -6   1 301.385 14.3571   5
   2  -6  -1 305.156 13.2460  11
  -1  -6   1 26.2153 2.45321   7
  -1  -6   1 26.1959 2.21713   5
   1  -6  -1 23.5966 1.57307  11
   1  -6  -1 24.5516 1.76657   7
   1  -6  -1 23.6219 1.65918   6
   1   6  -1 25.4886 1.44436   6
   0  -6  -1 205.787 9.16357   7
   0  -6   1 205.523 9.25168   5
   0  -6   1 206.863 8.58974  11
   0  -6   1 206.299 9.54908   7
  -1  -6  -1 239.152 10.0288  11
   1  -6   1 252.396 10.4037  11
   1  -6   1 251.022 10.9403   7
  -1  -6  -1 234.211 11.2118   7
   1  -6   1 230.353 10.2407   6
   1   6   1 228.329 10.0923   6
  -2  -6  -1 269.146 12.8107   5
   2  -6   1 270.321 11.9875   7
   2  -6   1 257.885 11.3000   6
   2   6   1 265.439 11.3821   6
  -3  -6  -1 42.6152 4.52298  12
  -3  -6  -1 43.4448 3.67854   4
   3  -6   1 42.8528 2.72428   6
  -3  -6  -1 46.8306 4.41192   5
  -3   6  -1 41.5938 3.27424   8
  -3   6  -1 44.3921 3.98171  12
   3   6   1 41.8808 2.59317   6
  -4  -6  -1 129.380 8.25494  12
   4  -6   1 112.929 5.58895   6
  -4  -6  -1 114.354 8.32768   8
   4  -6   1 113.306 5.60301  13
   4   6   1 110.170 5.48506  13
  -4   6  -1 125.431 6.87975  12
   4   6   1 119.900 5.62867   6
  -5  -6  -1 4.39067 1.57595  12
   5  -6   1 3.70596 0.67511  13
  -5   6  -1 5.57101 0.73741   8
  -5   6  -1 5.39838 0.81129  12
   5   6   1 5.18592 0.69644  13
  -5  -7   1 6.01869 1.97961  12
  -5   7   1 6.77864 0.75110   8
  -5   7   1 6.91257 0.79234  12
  -4  -7   1 16.8236 2.23757   8
   4  -7  -1 19.1865 1.79006   6
  -4  -7   1 28.4379 5.22218  12
   4  -7  -1 19.0667 2.68762  13
  -4   7   1 20.0908 1.87668   8
   4   7  -1 13.2315 2.08544  13
   4   7  -1 19.6103 1.49703   6
  -4   7   1 24.1607 2.64735  12
   3  -7  -1 11.2483 1.64112   6
  -3  -7   1 12.2436 2.76057   5
  -3  -7   1 9.63986 1.72633   4
  -3  -7   1 9.98916 2.28186  12
  -3   7   1 9.61039 1.77523  12
   3   7  -1 11.2622 1.12242   6
  -3   7   1 11.2111 1.63981   8
   2  -7  -1 251.233 11.2926   7
  -2  -7   1 243.844 12.1230   5
   2  -7  -1 245.440 10.6502   6
   2   7  -1 239.400 10.4299   6
   1  -7  -1 46.1885 2.54795  11
  -1  -7   1 44.1921 3.27228   5
   1  -7  -1 47.5233 3.00412   7
  -1  -7   1 50.4783 3.71106   7
   1  -7  -1 49.3290 2.71551   6
   1   7  -1 45.3168 2.34389   6
   0  -7  -1 377.752 15.5984  11
   0  -7   1 379.007 16.8718   7
   0  -7  -1 367.154 16.5241   7
   0  -7   1 378.672 15.4459  11
   0  -7   1 375.870 16.2016   5
  -1  -7  -1 156.681 8.04832   5
   1  -7   1 162.472 7.81646   7
   1  -7   1 159.785 7.02447   6
  -1  -7  -1 145.356 7.94961   7
   1  -7   1 159.935 7.12514  11
  -1  -7  -1 155.845 6.96129  11
   1   7   1 158.571 6.82390   6
   2  -7   1 207.090 10.0708   7
   2  -7   1 214.188 9.09307   6
  -2  -7  -1 203.267 10.8674   5
   2   7   1 212.115 9.22370   6
  -3  -7  -1 668.128 28.8475   4
   3  -7   1 681.192 27.6133   9
  -3  -7  -1 669.434 30.2160   5
   3  -7   1 667.025 27.4016   6
   3  -7   1 668.348 27.2476  13
  -3  -7  -1 683.316 29.4651  12
  -3   7  -1 663.090 27.8464   8
   3   7   1 634.849 27.9431  13
   3   7   1 617.288 28.2702   9
   3   7   1 669.508 27.3584   6
  -3   7  -1 651.100 28.3061  12
  -4  -7  -1 8.81164 1.82887   8
   4  -7   1 11.6834 1.50958   6
  -4  -7  -1 11.3244 2.33453  12
   4  -7   1 12.7452 1.87823  13
   4  -7   1 8.96670 1.53963   9
  -4   7  -1 8.42920 1.48610  12
   4   7   1 12.6856 1.49527  13
  -4   7  -1 9.68802 1.61073   8
   4   7   1 11.3223 1.84347   9
   4   7   1 11.5076 1.44425   6
  -5  -7  -1 11.4323 1.82669  12
  -5   7  -1 15.1301 1.04164  12
  -5  -8   1 5.71384 1.17423  12
   4  -8  -1 14.3862 2.16566  13
  -4  -8   1 17.8108 2.98209  12
   4   8  -1 15.3750 1.45611  13
  -4   8   1 14.3318 1.56980  12
  -4   8   1 14.2727 1.46972   8
   3  -8  -1 319.500 14.6509   9
   3  -8  -1 333.519 13.9632  13
   3  -8  -1 331.551 14.1816   6
  -3  -8   1 314.455 17.3596   5
  -3  -8   1 338.197 14.5425   4
   3   8  -1 323.019 14.1319  13
   3   8  -1 334.110 13.8792   6
  -3   8   1 348.435 14.3076   8
   3   8  -1 308.946 14.4810   9
  -2  -8   1 103.390 6.80955   5
   2  -8  -1 107.212 6.18180   7
   2  -8  -1 106.217 5.21169   6
   2   8  -1 103.599 4.87475   6
   1  -8  -1 50.5230 3.02504   6
  -1  -8   1 47.4947 4.29118   7
   1  -8  -1 52.3878 4.61754   7
  -1  -8   1 44.5731 3.84724   5
   1   8  -1 49.6840 2.52653   6
   0  -8   1 35.1251 2.11729  11
   0  -8  -1 35.0321 1.93712  11
   0  -8  -1 29.2833 2.48506   6
   0  -8   1 33.0419 2.45749   5
   0  -8   1 34.2519 3.20476   7
   0  -8  -1 32.4945 2.94649   7
   0   8  -1 33.3327 1.85955   6
   1  -8   1 98.2946 4.91990   6
   1  -8   1 92.5126 6.24595  11
  -1  -8  -1 90.3081 5.89367   7
  -1  -8  -1 90.9091 5.78048   5
   1   8   1 106.559 4.59086   6
   2  -8   1 8.08989 1.30581   6
   2  -8   1 4.96096 1.70972   7
  -2  -8  -1 11.9806 2.38351   4
  -2  -8  -1 7.12497 2.08982   5
  -2   8  -1 5.96433 1.11188  12
   2   8   1 8.58212 1.18818   6
   3  -8   1 1561.37 58.9691   9
   3  -8   1 1435.70 57.8625   6
  -3  -8  -1 1346.57 62.4018   5
  -3  -8  -1 1466.06 60.0692  12
  -3  -8  -1 1471.97 59.2196   4
   3  -8   1 1440.61 57.8035  13
   3   8   1 1352.19 59.2883  13
   3   8   1 1413.23 58.5960   9
  -3   8  -1 1311.91 58.4339  12
  -3   8  -1 1383.17 58.1244   8
   3   8   1 1365.69 57.7516   6
  -4  -8  -1 42.9639 3.96737  12
   4  -8   1 40.2538 2.57376   6
  -4  -8  -1 37.8640 3.48470   8
   4  -8   1 37.5577 2.59989  13
   4   8   1 43.2755 2.38202  13
   4   8   1 42.3548 2.54309   6
  -4   8  -1 38.1071 2.35292   8
  -4   8  -1 41.4675 2.59483  12
   4  -9  -1 17.3913 2.72297   9
  -4  -9   1 16.5436 3.06813  12
   4  -9  -1 27.5443 2.59477  13
   4  -9  -1 19.4567 2.09569   6
  -4   9   1 22.5693 1.57309   8
  -4   9   1 22.9824 1.69560  12
   4   9  -1 26.1290 1.70710  13
   4   9  -1 19.3448 2.01497   9
   3  -9  -1 127.551 7.22580   9
  -3  -9   1 144.591 7.12269   4
   3  -9  -1 142.896 6.97850   6
   3  -9  -1 142.804 6.75897  13
  -3  -9   1 145.649 8.54780  12
   3   9  -1 143.121 6.43463   6
  -3   9   1 143.643 6.47267   8
  -3   9   1 140.353 6.74155  12
   3   9  -1 141.292 6.73098   9
   3   9  -1 134.169 6.36856  13
  -2  -9   1 80.0267 5.58641   4
   2  -9  -1 71.7719 5.67008   7
  -2  -9   1 77.7838 5.98331   5
   2  -9  -1 79.2796 4.37525   6
  -2   9   1 78.0509 3.96096   8
   2   9  -1 74.4942 3.73500   6
  -2   9   1 70.1520 4.30794  12
   2   9  -1 72.9392 4.37479   9
   1  -9  -1 147.331 7.44605   6
  -1  -9   1 153.838 8.24694   5
   1  -9  -1 156.253 8.31026   7
  -1  -9   1 146.414 8.81599   7
   1   9  -1 159.034 6.81516   6
   0  -9   1 264.295 13.3415   6
   0  -9   1 306.131 13.3650   5
   0  -9   1 299.556 12.8242  11
   0  -9   1 309.863 14.6041   7
   0  -9  -1 291.640 12.6526  11
   0  -9  -1 301.038 14.3134   7
   0  -9  -1 287.512 13.4232   6
   0   9  -1 304.294 12.5512   6
   0   9   1 300.642 12.6001   6
   1  -9   1 11.3030 1.81607   6
   1  -9   1 11.8345 2.35632   7
  -1  -9  -1 8.89495 2.31361   7
  -1  -9  -1 7.93401 1.87552   5
   1   9   1 12.1831 1.23623   6
   2  -9   1 141.218 6.85537   9
  -2  -9  -1 156.973 8.60055   4
   2  -9   1 140.640 6.77945   6
   2  -9   1 141.324 6.61045  13
   2  -9   1 134.901 8.39439   7
   2   9   1 141.058 6.49114  13
   2   9   1 142.566 6.51099   6
  -2   9  -1 138.818 6.75430  12
   2   9   1 138.723 6.79650   9
  -3  -9  -1 22.1898 3.70531  12
  -3  -9  -1 22.2699 3.03657   4
   3  -9   1 16.4305 2.44269   9
   3  -9   1 17.8632 2.89556   6
   3  -9   1 22.6449 2.82344  13
   3   9   1 17.6029 2.02711   9
   3   9   1 20.0651 1.94060  13
  -3   9  -1 20.4351 1.63970   8
   3   9   1 20.0000 2.30708   6
  -3   9  -1 20.3753 1.91833  12
  -4  -9  -1 26.8261 3.41092  12
  -4  -9  -1 24.1495 3.07978   8
   4  -9   1 34.3899 2.32836   6
   4  -9   1 27.4020 2.48597   9
   4   9   1 33.6378 2.11134   6
  -4   9  -1 32.3120 2.06363  12
  -4   9  -1 28.5692 1.75689   8
   4   9   1 31.5958 2.06011   9
   4 -10  -1 58.7082 3.45712  13
   4 -10  -1 54.7955 3.96369   6
   4  10  -1 62.4623 2.92215  13
   4  10  -1 62.6410 3.97073   6
   3 -10  -1 12.9656 2.02417   9
  -3 -10   1 8.38022 2.30516  12
  -3 -10   1 13.2913 2.35138   4
   3 -10  -1 12.1116 2.09841   6
   3 -10  -1 16.0184 2.33954  13
   3  10  -1 12.5820 1.42566   6
   3  10  -1 12.7668 1.29396  13
   3  10  -1 14.1999 1.60148   9
  -3  10   1 12.4699 1.36033   8
  -3  10   1 11.4131 1.56725  12
   2 -10  -1 307.438 14.0365   9
  -2 -10   1 309.670 16.0124   5
  -2 -10   1 310.646 15.2291   4
   2 -10  -1 306.881 13.4594  13
   2 -10  -1 309.987 13.7808   6
   2  10  -1 304.975 13.6031   9
   2  10  -1 307.687 13.1363  13
   2  10  -1 307.263 13.0430   6
   1 -10  -1 113.301 6.08690  13
  -1 -10   1 114.219 6.98490   5
   1 -10  -1 111.414 7.38100   7
  -1 -10   1 114.878 7.25398   4
   1 -10  -1 113.329 6.16133   6
   1 -10  -1 114.983 6.32662   9
   1  10  -1 113.166 5.48550   9
   1  10  -1 113.614 5.09843  13
   1  10  -1 114.124 5.23735   6
   0 -10  -1 105.604 6.88525   7
   0 -10   1 98.7179 7.02092   7
   0 -10   1 98.6702 5.73038   5
   0 -10  -1 94.0411 6.05934   6
   0 -10  -1 101.084 5.98937   5
   0  10  -1 102.878 4.73948   6
   1 -10   1 2.51123 1.33143  13
   1 -10   1 2.07074 1.22029   6
  -1 -10  -1 6.10808 2.40487   4
  -1 -10  -1 1.41223 1.53636   5
   1 -10   1 1.08785 1.94461   7
   1 -10   1 4.37293 1.61844   9
   1  10   1 2.93138 0.74721  13
   1  10   1 2.93441 0.83584   6
   1  10   1 5.07268 1.13316   9
   2 -10   1 445.121 19.0230   6
   2 -10   1 450.031 19.0741   9
  -2 -10  -1 437.079 21.8074   5
   2 -10   1 434.846 18.6182  13
  -2 -10  -1 467.251 20.8712   4
  -2  10  -1 447.823 18.8081  12
   2  10   1 444.288 18.6747   6
   2  10   1 433.748 19.1281   9
   2  10   1 430.768 19.0510  13
   3 -10   1 14.0216 1.96309   6
   3 -10   1 17.3696 2.01243  13
  -3 -10  -1 11.9769 2.20130   4
  -3 -10  -1 10.2371 2.63296  12
   3 -10   1 13.4693 2.04473   9
   3  10   1 14.5675 1.36660  13
  -3  10  -1 11.8397 1.59579  12
  -3  10  -1 10.1694 1.22745   8
   3  10   1 11.9020 1.67792   9
   4 -10   1 44.7129 3.07095   9
   4 -10   1 49.3652 3.11932   6
  -4 -10  -1 42.3839 3.92548  12
   4 -10   1 53.0656 2.84128  13
   4  10   1 49.3618 2.65178   9
   4  10   1 52.1082 2.73805   6
   4  10   1 52.2845 2.45335  13
  -4 -11   1 25.3151 3.01413  12
   4 -11  -1 32.3943 2.30506  13
   4  11  -1 31.9764 1.93450   9
   4  11  -1 32.7294 1.68916  13
   3 -11  -1 63.3949 4.01161   6
   3 -11  -1 64.7547 3.74110  13
  -3 -11   1 47.9240 3.98308   4
   3 -11  -1 57.4762 4.21253   9
  -3 -11   1 44.7675 4.99212  12
   3  11  -1 58.7523 2.96331  13
   3  11  -1 61.7170 3.15924   6
   3  11  -1 60.5216 3.28919   9
   2 -11  -1 22.9420 2.77281   6
  -2 -11   1 20.8088 3.87605   4
   2 -11  -1 22.3876 3.20858   9
   2 -11  -1 23.9545 2.80277  13
   2  11  -1 23.3192 1.69093  13
   2  11  -1 23.3656 1.84255   6
   2  11  -1 24.2951 1.88080   9
   1 -11  -1 26.6761 3.26683   6
   1 -11  -1 29.1803 3.58346   9
  -1 -11   1 27.3416 4.41818   4
   1 -11  -1 33.8108 3.42072  13
  -1 -11   1 25.3635 3.95598   5
   1  11  -1 28.2279 2.10152   9
   1  11  -1 30.1175 2.02994   6
   1  11  -1 30.0358 1.85407  13
   0 -11  -1 47.6538 4.15147  13
   0 -11   1 51.2171 4.40530   9
   0 -11  -1 51.2783 4.33845   5
   0 -11  -1 48.5447 4.61234   9
   0 -11   1 49.0261 5.40464  13
   0  11  -1 47.9811 2.61078  13
   0  11  -1 51.7683 2.82499   9
   0  11   1 50.7839 2.99292   9
   0  11   1 50.7327 2.84736  13
   1 -11   1 26.4121 3.02512  13
  -1 -11  -1 19.2739 3.71318   5
   1 -11   1 27.8698 3.31497   9
  -1 -11  -1 30.8386 4.76612   4
   1 -11   1 28.6916 3.00065   6
  -1  11  -1 24.6614 2.15964   9
   1  11   1 28.5342 2.09661   6
   1  11   1 27.4286 1.96101  13
   1  11   1 27.9687 2.27183   9
   2 -11   1 164.175 7.87828   9
  -2 -11  -1 158.188 9.66000   4
   2 -11   1 157.921 7.78918   6
   2 -11   1 144.970 7.30685  13
   2  11   1 159.640 7.21335   6
   2  11   1 152.571 7.46548   9
   2  11   1 157.755 7.03887  13
  -3 -11  -1 12.9799 2.62658  12
  -3 -11  -1 17.0597 2.83348   4
   3 -11   1 19.2015 2.22631   6
   3 -11   1 18.1144 2.43780   9
   3 -11   1 21.8935 2.21547  13
   3  11   1 18.0332 1.75220   9
   3  11   1 21.2248 1.57274  13
   3  11   1 20.5132 1.81359   6
   4 -11   1 34.9727 2.22782  13
   4  11   1 32.7166 2.21436   3
   4  11   1 32.5709 1.91406   9
   4  11   1 34.1018 1.75687  13
   4 -12  -1 71.1660 3.65652  13
   4  12  -1 70.5571 3.04521  13
   3 -12  -1 17.5930 2.46019  13
   3 -12  -1 14.4367 2.32222   6
   3 -12  -1 17.0137 2.68294   9
  -3 -12   1 9.88182 2.36156  12
   3  12  -1 17.3623 1.35227  13
   3  12  -1 16.5047 1.51329   6
   3  12  -1 16.3898 1.49503   9
   2 -12  -1 123.162 6.75187   6
   2 -12  -1 119.573 6.45578  13
  -2 -12   1 116.907 7.94576   4
   2 -12  -1 118.942 6.82311   9
   2  12  -1 119.846 5.41133  13
   2  12  -1 120.352 5.75196   6
   2  12  -1 124.448 5.74799   9
   1 -12  -1 152.627 8.49367   9
   1 -12  -1 147.979 8.18595  13
   1 -12  -1 130.393 7.79606   6
  -1 -12   1 135.207 9.65161   4
   1  12  -1 149.049 6.80015   9
   1  12  -1 137.409 6.54972   6
   1  12  -1 153.170 6.71903  13
   0 -12   1 25.4176 4.58285   4
   0 -12  -1 24.4403 3.94396   9
   0 -12  -1 28.1751 4.22849   4
   0 -12   1 29.0076 3.77429   9
   0  12   1 27.6391 2.09972   9
   0  12  -1 26.9464 1.75369  13
   0  12  -1 27.0447 2.02975   9
  -1 -12  -1 76.4546 6.40352   5
   1 -12   1 75.3672 5.22805   6
   1 -12   1 77.4741 4.72028  13
   1 -12   1 81.7961 4.98639   9
  -1 -12  -1 76.5032 6.83134   4
   1  12   1 74.9206 3.93482  13
   1  12   1 82.2932 4.15417   9
   2 -12   1 37.8440 3.31365   9
   2 -12   1 32.1869 3.07105   6
  -2 -12  -1 32.3500 4.66075   4
   2 -12   1 34.4306 2.85205  13
   2  12   1 34.2309 2.12341  13
   3 -12   1 6.42903 1.59475   9
  -3 -12  -1 3.48112 1.79388  12
   3 -12   1 8.63386 1.28468  13
   3  12   1 7.96134 1.15565   9
   3  12   1 7.31812 1.13347   6
   3  12   1 8.73951 1.08676  13
   4 -12   1 5.69406 1.36622   9
   4 -12   1 6.61622 0.89249  13
   4  12   1 7.36357 0.86710  13
   3 -13  -1 9.98410 2.03122  13
  -3 -13   1 8.89334 2.29851  12
   3 -13  -1 7.36656 1.55509   9
   3 -13  -1 6.41529 1.90915   6
   3  13  -1 6.57745 0.99574  13
   2 -13  -1 172.125 7.97368  13
  -2 -13   1 157.709 9.50186   4
   2 -13  -1 155.700 8.45080   6
   2 -13  -1 163.243 8.46105   9
   2  13  -1 166.660 7.43076   9
   2  13  -1 163.116 7.43461   6
   2  13  -1 172.201 7.14968  13
   1 -13  -1 213.857 10.1257  13
  -1 -13   1 218.170 11.9054   4
   1 -13  -1 214.401 10.6918   9
   1 -13  -1 211.332 11.1125   6
   1  13  -1 210.553 9.16677  13
   1  13  -1 213.060 9.48084   6
   1  13  -1 223.587 9.53042   9
   0 -13   1 48.7296 4.72013   9
   0 -13  -1 56.7900 4.91234   9
   0 -13   1 55.9901 5.68731   4
   0 -13  -1 57.0860 6.17391   4
   0  13  -1 60.6496 3.18516   9
   0  13  -1 56.6400 3.15403  13
   0  13   1 60.3588 3.23866   9
  -1 -13  -1 57.5442 5.81212   4
   1 -13   1 56.3261 4.40578   9
   1 -13   1 59.6450 4.01623  13
   1 -13   1 46.9721 7.65000   4
   1  13   1 59.7063 3.33797   9
   1  13   1 61.5383 2.97631  13
  -2 -13  -1 31.5706 4.23398   4
   2 -13   1 31.6293 2.80501  13
   2 -13   1 31.0391 3.09663   9
   2 -13   1 27.4059 4.32477   6
   2  13   1 31.3431 3.18888   6
   2  13   1 29.6340 1.87386  13
   2  13   1 29.6433 2.19493   9
   3 -13   1 12.7812 1.72660   9
  -3 -13  -1 8.27349 1.89480  12
   3 -13   1 10.8793 1.38447  13
   3  13   1 13.4939 1.31880   9
   3  13   1 11.2461 1.16758  13
   3 -14  -1 32.1031 2.64212   9
   3 -14  -1 33.1012 2.35321  13
  -3 -14   1 26.1137 3.28463  12
   3  14  -1 35.3171 1.81996   9
   3  14  -1 32.2241 1.72310  13
   2 -14  -1 14.5238 1.84334  13
   2 -14  -1 17.0974 2.74328   9
  -2 -14   1 17.4484 3.30365   4
   2 -14  -1 14.6142 2.36993   6
   2  14  -1 16.8252 1.24477  13
   2  14  -1 17.1895 1.42818   9
  -1 -14   1 10.2101 2.44507   4
   1 -14  -1 10.2161 2.21456   9
   1 -14  -1 13.3039 2.02683  13
   1  14  -1 15.9656 1.20277  13
   1  14  -1 15.9597 1.53604   9
   0 -14  -1 32.9722 5.72626   4
   0 -14   1 31.5179 4.45573   9
   0 -14   1 45.5439 6.57645   4
   0  14   1 40.7483 2.56756   9
   1 -14   1 2.62694 1.50684  13
   1 -14   1 1.17278 1.53772   9
  -1 -14  -1 1.95390 2.00675   4
   1 -14   1 -1.7378 2.40664   4
   1  14   1 2.56196 0.78360   9
   1  14   1 3.12953 0.61702  13
   2 -14   1 9.79895 1.45205  13
   2 -14   1 11.4559 1.81221   9
  -2 -14  -1 7.37197 2.09285   4
   2  14   1 9.18096 1.23808   9
   2  14   1 10.4814 1.10813  13
   2  14   1 6.58353 1.39226   6
  -3 -14  -1 38.9801 3.47979  12
   3 -14   1 43.1223 2.82938   9
   3 -14   1 44.0485 2.96593  13
   3  14   1 38.6421 2.40149  13
   3  14   1 42.1510 2.12877   9
   3  14   1 39.1461 2.62885   3
   2 -15  -1 1.99323 1.33507   9
  -2 -15   1 2.53316 1.59168   4
   2  15  -1 4.09557 0.78439   9
   2  15  -1 3.86573 0.49649  13
  -1 -15   1 16.3818 2.87566   4
   1 -15  -1 12.0412 2.02765   9
   1  15  -1 11.7742 1.07722  13
   1  15  -1 13.0138 1.28076   9
   0 -15   1 190.130 10.6772   4
   0 -15  -1 188.373 11.1623   4
   0  15  -1 200.739 8.44033   9
   0  15   1 198.680 8.81652   9
  -1 -15  -1 19.6788 3.84211   4
   1 -15   1 19.4452 2.57149   9
   1 -15   1 20.1130 3.32267   4
   1  15   1 20.5241 1.59630   9
   2 -15   1 7.16084 1.44255   9
  -2 -15  -1 4.36390 1.56474  12
  -2 -15  -1 5.52902 1.70828   4
   2  15   1 6.63542 1.02198   9
   2  15   1 7.29300 0.82641  13
  -2 -16   1 20.3450 2.69626  12
  -2 -16   1 20.5184 2.27047   4
   2  16  -1 21.5905 1.27865   9
  -1 -16   1 10.7712 2.05505   4
   1  16  -1 14.8252 1.07791   9
   0 -16   1 55.2294 4.53232   4
   0 -16  -1 55.9199 4.96241   4
  -1 -16  -1 52.4608 4.24355   4
   1 -16   1 52.2959 4.87390   4
   1  16   1 51.3548 2.50948   9
  -2 -16  -1 11.7472 2.15996  12
   2 -16   1 14.4515 1.74982   9
  -2 -16  -1 12.8285 2.15945   4
   2  16   1 14.9195 0.97254   9
  -1 -17   1 7.22237 1.43653   4
   0 -17  -1 1.53360 1.55247   4
   0 -17   1 2.57231 1.45021   4
  -1 -17  -1 28.5521 2.79521   4
  -1 -17  -1 27.3081 2.79739  12
  -5   0   2 -0.4097 0.71103   8
  -5   0   2 0.26408 1.10921  12
  -4   0   2 1.23848 1.69914  12
  -4   0   2 0.50726 1.24121   8
  -3   0   2 0.62996 1.20047   5
   3   0  -2 1.52819 1.11761  11
   2   0  -2 652.688 26.8168   7
  -2   0   2 644.815 28.0661   5
   2   0  -2 643.309 26.2964  11
  -1   0   2 -0.3765 0.57710   5
  -1   0  -2 -0.2424 0.33942  11
   1   0   2 -0.2390 0.42973  11
  -1   0  -2 0.03854 0.21402   7
   2   0   2 828.940 34.2344  11
   2   0   2 801.413 34.0811   6
  -2   0  -2 853.533 34.3942   5
  -3   0  -2 0.86754 2.47488   5
   3   0   2 -0.1993 0.64202   6
   3   0   2 0.92796 0.88455   3
  -4   0  -2 9.87191 1.76260   8
  -4   0  -2 14.4189 2.72473  12
  -5   0  -2 0.28759 1.03734  12
  -5   0  -2 -0.2355 0.67294   8
  -5  -1   2 3.57180 1.45729  12
  -5  -1   2 2.82057 1.23284   8
  -5   1   2 4.51936 1.54414  12
  -5   1   2 2.73174 0.89305   8
  -4  -1   2 12.8648 2.47612  12
  -4  -1   2 9.75834 3.17713   5
  -4  -1   2 12.0273 1.97547   8
  -4   1   2 9.53144 2.39744  12
  -4   1   2 10.2420 1.79818   8
  -3  -1   2 185.172 9.54163   5
  -3   1   2 174.736 9.16541   5
   2  -1  -2 266.225 11.0938   7
  -2  -1   2 254.964 11.9983   5
   2  -1  -2 252.927 10.7681  11
   2   1  -2 253.541 10.7344  11
  -2   1   2 254.744 11.4802   5
  -1  -1   2 287.350 12.6806   5
   1  -1  -2 297.558 12.4828   7
  -1   1   2 290.065 12.5232   5
   0  -1   2 398.512 15.4997   5
   0  -1   2 386.881 15.9751  11
   0  -1  -2 385.139 16.3535   7
   0  -1  -2 384.885 15.9001  11
   0   1  -2 380.567 16.2402  11
  -1  -1  -2 245.925 10.4400   7
  -1  -1  -2 255.512 10.7062  11
   1  -1   2 263.274 10.8274  11
   1   1   2 256.068 10.6398  11
  -1   1  -2 260.378 10.4776   7
  -1   1  -2 245.998 11.2706  11
   2  -1   2 11.7871 1.59544  11
  -2  -1  -2 12.6402 1.47029   5
   2  -1   2 12.9531 1.26259   6
  -2   1  -2 13.4387 1.43518   5
   2   1   2 12.5633 1.31121  11
   2   1   2 13.1012 1.13367   6
  -3  -1  -2 26.2595 2.94906   5
   3  -1   2 27.6601 2.12132   6
   3   1   2 27.4954 2.02555   6
  -4  -1  -2 8.17821 1.75124   8
  -4  -1  -2 11.2610 2.50275  12
  -4   1  -2 11.0230 2.40981  12
  -4   1  -2 9.64060 2.05054   8
  -5  -1  -2 2.32183 1.22111  12
   5  -1   2 3.52842 0.66636  13
  -5  -1  -2 2.83341 0.86612   8
  -5   1  -2 1.21633 1.13956  12
  -5   1  -2 2.41370 0.89763   8
   5   1   2 4.23446 0.69762  13
  -5  -2   2 -0.0193 1.35323  12
  -5  -2   2 0.83372 0.80801   8
  -5   2   2 1.04344 0.72138   8
  -4  -2   2 109.759 6.98284  12
  -4  -2   2 97.0342 6.59359  10
  -4  -2   2 98.8405 5.96158   8
  -4   2   2 111.561 6.90387  12
  -4   2   2 114.032 6.04804   8
  -3  -2   2 229.729 11.5152   5
  -3   2   2 226.983 11.0417   5
  -2  -2   2 471.336 20.6086   5
   2  -2  -2 460.248 19.4442  11
   2  -2  -2 500.646 19.7985   7
   2   2  -2 455.873 19.7425  11
  -2   2   2 474.639 20.1043   5
   1  -2  -2 21.7084 1.52245   7
  -1  -2   2 19.5298 7.73784   2
  -1  -2   2 21.0043 1.79345   5
   1   2  -2 21.0215 0.99778  11
  -1   2   2 21.9120 1.68520   5
   0  -2   2 182.787 7.57454  11
   0  -2  -2 178.660 7.56165  11
   0  -2  -2 177.275 7.78899   7
   0  -2   2 185.035 7.75168   5
   0   2  -2 178.822 7.55294  11
   1  -2   2 1722.07 68.7253  11
  -1  -2  -2 1666.31 68.8724  11
  -1  -2  -2 1620.33 68.6494   7
  -1   2  -2 1706.58 69.5698  11
  -1   2  -2 1707.98 69.3831   7
   1   2   2 1719.93 67.4743  11
   2  -2   2 19.2438 1.83464  11
   2  -2   2 15.9986 1.43878   6
  -2  -2  -2 19.0500 1.74591   5
   2   2   2 18.1615 1.33891  11
  -2   2  -2 14.1628 1.52769   5
  -3  -2  -2 20.1990 2.81495   5
   3  -2   2 22.1836 1.95564   6
   3   2   2 22.1100 1.78778   6
  -3   2  -2 20.1444 3.71512  12
  -4  -2  -2 12.7232 2.58702  12
   4  -2   2 14.6091 1.74774   6
  -4  -2  -2 13.3516 2.15578   8
   4   2   2 11.1559 1.74969   3
  -4   2  -2 17.9099 2.41316   8
  -4   2  -2 13.0151 2.73110  12
   4   2   2 13.8585 1.69358   6
  -5  -2  -2 106.463 5.82002  12
   5  -2   2 100.766 4.72685  13
  -5  -2  -2 105.076 5.32923   8
   5   2   2 106.804 4.61865  13
  -5   2  -2 109.778 5.47727  12
  -5   2  -2 107.862 5.24248   8
  -5  -3   2 5.72011 1.98965  12
  -5  -3   2 4.25950 1.04863   8
  -5   3   2 7.21592 1.34389  12
  -5   3   2 6.54805 1.38928   8
  -4  -3   2 48.4223 4.42884  10
  -4  -3   2 57.8940 4.95527  12
  -4  -3   2 56.0120 3.98449   8
   4  -3  -2 47.0659 2.87906   6
  -4   3   2 60.0481 4.85567  12
  -4   3   2 58.0646 3.89857   8
   4   3  -2 55.4269 2.77745   6
  -3  -3   2 16.3028 2.83229   5
   3  -3  -2 12.1627 1.21372   6
   3   3  -2 15.5416 0.96042   6
  -2  -3   2 720.987 30.0790   5
   2  -3  -2 673.020 28.4729  11
  -1  -3   2 625.898 26.8096   5
   1  -3  -2 648.646 25.2581   7
  -1  -3   2 613.100 40.3202   2
   0  -3  -2 172.576 7.55893  11
   0  -3  -2 181.441 7.80238   7
   0  -3   2 177.587 7.78392   5
   0  -3   2 180.455 7.47525  11
   0   3  -2 182.364 7.39143  11
  -1  -3  -2 1658.74 67.4924  11
   1  -3   2 1663.94 66.6657   7
   1  -3   2 1665.32 67.5416  11
  -1  -3  -2 1553.42 67.6574   7
   1   3   2 1665.72 65.4777  11
   2  -3   2 40.0509 2.38711   6
  -2  -3  -2 45.6466 2.91523   5
   2   3   2 37.5369 2.17649   6
   2   3   2 43.5987 2.16839  11
   3  -3   2 39.3084 2.65250   6
  -3  -3  -2 44.3288 4.38991  12
  -3  -3  -2 40.2770 3.59891   5
  -3   3  -2 37.5524 3.58502   8
   3   3   2 43.0899 2.51419   6
  -3   3  -2 36.2598 4.04264  12
   4  -3   2 24.8208 2.47031  13
  -4  -3  -2 24.7018 3.66070  12
   4  -3   2 25.6326 2.08037   6
  -4  -3  -2 21.0632 2.90286   8
   4   3   2 19.5077 2.23746  13
  -4   3  -2 24.2282 3.46090  12
  -4   3  -2 24.1530 2.68177   8
   4   3   2 24.5638 2.17982   3
   4   3   2 26.5803 2.03746   6
   5  -3   2 134.878 6.27034  13
  -5  -3  -2 145.960 6.71311   8
  -5  -3  -2 145.544 7.17479  12
  -5   3  -2 148.137 6.62754   8
   5   3   2 142.545 6.07354  13
  -5   3  -2 140.935 6.83578  12
  -5  -4   2 41.6724 3.33351  12
  -5   4   2 40.5061 2.68636  12
  -5   4   2 40.9633 2.38654   8
  -4  -4   2 3.88239 1.69254  10
   4  -4  -2 2.81925 0.77399   6
  -4  -4   2 3.10580 1.77097  12
  -4  -4   2 3.89411 1.36449   8
  -4   4   2 4.04447 1.34210   8
   4   4  -2 4.08585 0.71032   6
  -4   4   2 4.89178 1.82880  12
  -3  -4   2 86.7126 5.85779   5
  -3  -4   2 85.7879 7.42027  12
   3  -4  -2 70.8307 3.79386   6
   3   4  -2 85.7005 3.74449   6
  -3   4   2 85.6338 4.78685   8
   2  -4  -2 85.2680 4.47207   6
  -2  -4   2 102.302 5.63459   5
   2  -4  -2 102.430 4.66826   7
   2  -4  -2 100.778 4.64840  11
   2   4  -2 101.054 4.48273   6
  -1  -4   2 45.0977 3.36683   5
   1  -4  -2 43.1592 2.46832   7
   0  -4   2 285.718 12.5204   5
   0  -4   2 293.087 12.6994   7
   0  -4   2 292.668 12.0985  11
   0  -4  -2 296.166 12.3765   7
   0   4  -2 295.328 12.1336  11
  -1  -4  -2 147.460 6.41013  11
   1  -4   2 154.258 6.73198  11
  -1  -4  -2 143.976 6.61315   7
   1  -4   2 149.259 6.96020   7
  -2  -4  -2 246.643 11.1471   5
   2  -4   2 233.612 10.3643   6
   2  -4   2 249.080 10.8806  11
   2   4   2 230.629 10.2729   6
  -3  -4  -2 17.3400 3.53642   5
  -3  -4  -2 14.6712 2.86258   4
   3  -4   2 15.9264 2.61855   6
  -3   4  -2 12.9885 1.92308   8
   3   4   2 12.8699 1.99895   6
  -3   4  -2 7.79436 2.90952  12
   4  -4   2 44.5193 2.75489   6
   4  -4   2 37.9972 3.65864  13
  -4  -4  -2 47.5110 4.36590  12
  -4  -4  -2 45.5924 3.70845   8
   4   4   2 41.9984 2.72241   6
  -4   4  -2 48.0055 4.12218  12
   4   4   2 42.0289 2.97865   3
   4   4   2 39.8016 3.22141  13
  -4   4  -2 41.4108 3.24667   8
   5  -4   2 1.80806 0.56732  13
  -5  -4  -2 1.02887 1.15462  12
  -5  -4  -2 2.36866 0.88212   8
  -5   4  -2 1.83451 0.75289  12
   5   4   2 2.46593 0.56946  13
  -5   4  -2 1.35403 0.53204   8
  -5  -5   2 2.97525 1.18892  12
  -5   5   2 1.59764 0.69417  12
  -5   5   2 1.62445 0.56432   8
  -4  -5   2 30.5764 3.19342   8
  -4  -5   2 29.3881 3.79241  12
   4  -5  -2 24.8034 1.96746   6
   4   5  -2 28.8282 1.76880   6
  -4   5   2 29.0660 2.61792   8
  -4   5   2 32.1631 3.34595  12
  -3  -5   2 27.4942 3.66428  10
  -3  -5   2 30.0074 3.78171   5
   3  -5  -2 26.4769 1.90400   6
  -3   5   2 26.2333 3.46987  12
   3   5  -2 28.7190 1.61649   6
   2  -5  -2 91.1909 4.67200   6
   2  -5  -2 104.375 5.88882  11
  -2  -5   2 115.894 6.58378   5
   2  -5  -2 106.532 5.07654   7
   2   5  -2 107.899 4.76427   6
   1  -5  -2 242.261 10.8557   6
   1  -5  -2 261.233 10.8575   7
  -1  -5   2 266.567 11.6003   5
   1   5  -2 252.831 10.8577   6
   0  -5  -2 256.424 11.2154   7
   0  -5   2 266.875 11.8704   7
   0  -5   2 252.767 11.2631   5
   0  -5   2 270.207 10.8824  11
   1  -5   2 1508.04 60.9253   7
  -1  -5  -2 1446.23 61.8524   7
  -1  -5  -2 1481.92 59.3983  11
   2  -5   2 566.374 24.2825  11
   2  -5   2 576.615 23.7161   6
  -2  -5  -2 590.496 25.0693   5
   2   5   2 551.105 23.7460   6
  -3  -5  -2 70.7997 5.57317  12
   3  -5   2 70.6829 3.68770   6
   3  -5   2 54.0243 4.80135   9
  -3  -5  -2 71.0570 5.29254   5
  -3  -5  -2 70.1298 5.01597   4
   3   5   2 70.3271 3.66782   6
  -3   5  -2 71.8570 5.14510  12
  -3   5  -2 65.9059 4.26021   8
   3   5   2 54.6282 4.44220   9
   4  -5   2 238.652 10.0314  13
   4  -5   2 209.658 10.3430   9
  -4  -5  -2 233.052 11.2987   8
  -4  -5  -2 234.792 13.3153  12
   4  -5   2 236.756 10.1835   6
  -4   5  -2 243.429 11.2205  12
   4   5   2 216.112 10.3317   9
   4   5   2 232.662 10.2471   6
  -4   5  -2 240.201 12.1585   8
   4   5   2 222.036 9.96817  13
  -5  -5  -2 34.2337 4.06753  12
  -5  -5  -2 38.1932 2.64441   8
  -5   5  -2 35.0614 1.90608   8
   5   5   2 35.0280 1.89095  13
  -5   5  -2 35.1716 2.00283  12
  -5  -6   2 3.72032 1.24762  12
  -5   6   2 3.28540 0.64366   8
  -5   6   2 3.25245 1.03588  12
   4  -6  -2 62.9679 3.78126   6
  -4  -6   2 71.2774 5.48715  12
   4   6  -2 71.6076 3.56068   6
  -4   6   2 81.5376 4.69127  12
  -4   6   2 76.0369 4.08675   8
  -3  -6   2 91.2412 6.22887  12
  -3  -6   2 91.1338 6.17677  10
  -3  -6   2 90.7855 6.70999   5
   3  -6  -2 85.5562 4.48672   6
  -3   6   2 82.7344 5.43313  12
   3   6  -2 92.2096 4.14751   6
  -3   6   2 93.0426 4.94951   8
  -2  -6   2 159.022 8.42003   5
   2  -6  -2 156.097 7.16174   7
   2  -6  -2 150.101 6.91603   6
   2   6  -2 154.774 7.00903   6
   1  -6  -2 673.957 27.9319   7
  -1  -6   2 684.155 29.2141   5
   1  -6  -2 662.534 27.6404  11
   1  -6  -2 693.711 27.8415   6
   1   6  -2 678.911 28.3454   6
   0  -6   2 248.000 11.5031   7
   0  -6   2 246.068 11.1134   5
   0  -6   2 253.830 10.5767  11
   0  -6  -2 248.122 10.6077   7
   1  -6   2 1.27821 0.60307   6
   1  -6   2 0.06630 0.65157  11
   1  -6   2 0.81095 0.91707   7
  -1  -6  -2 1.35096 0.81048   7
   1   6   2 1.58213 0.48347   6
  -2  -6  -2 331.690 15.8079   5
   2  -6   2 336.612 14.1583   6
   2   6   2 337.547 14.2955   6
  -3  -6  -2 66.9416 5.59042  12
   3  -6   2 71.7889 3.76997   6
  -3  -6  -2 67.8842 4.83091   4
   3  -6   2 70.3265 4.15609   9
  -3  -6  -2 74.3641 5.64876   5
   3  -6   2 70.5768 3.87510  13
  -3   6  -2 69.4043 4.76359  12
   3   6   2 62.6445 4.06170   9
  -3   6  -2 70.4944 4.29111   8
   3   6   2 64.8739 3.66603  13
  -4  -6  -2 172.308 9.23010  12
  -4  -6  -2 179.473 8.66362   8
   4  -6   2 171.498 7.48177  13
   4  -6   2 161.486 7.59046   6
   4  -6   2 158.450 7.65343   9
  -4   6  -2 168.597 8.26920  12
   4   6   2 157.674 7.72773   9
   4   6   2 166.784 7.41999  13
   4   6   2 170.679 7.67736   6
  -4   6  -2 165.820 7.87662   8
  -5  -6  -2 9.80029 1.78127  12
  -5  -6  -2 7.10389 1.12062   8
  -5   6  -2 9.95717 0.89829  12
  -5   6  -2 8.49126 0.91186   8
   5   6   2 9.95228 0.96404  13
  -5  -7   2 2.70799 1.29370  12
  -5   7   2 2.56628 0.47395  12
  -5   7   2 2.41524 0.51341   8
   4  -7  -2 47.5809 3.18327   6
  -4  -7   2 58.4657 4.76062  12
   4   7  -2 56.3180 2.89409   6
  -4   7   2 57.4037 3.17441   8
  -4   7   2 56.8275 3.51219  12
  -3  -7   2 92.1524 6.45159  12
   3  -7  -2 88.9795 4.78269   6
  -3  -7   2 93.6039 6.98458   5
  -3   7   2 95.1587 4.85918   8
  -3   7   2 91.2073 5.28189  12
   3   7  -2 96.3305 4.35973   6
   2  -7  -2 66.8307 3.83514   7
  -2  -7   2 68.3940 5.09013   5
   2  -7  -2 65.9958 3.63511   6
   2   7  -2 65.1559 3.22630   6
  -1  -7   2 56.7153 3.93686   5
   1  -7  -2 60.4124 3.28861   6
   1  -7  -2 58.3479 2.96621  11
   1  -7  -2 58.4711 3.24366   7
   1   7  -2 60.8121 2.88494   6
   0  -7  -2 719.639 30.0545   6
   0  -7   2 718.278 30.5791   5
   0  -7   2 745.976 31.4686   7
   0  -7   2 758.840 30.2986  11
   0  -7  -2 722.639 30.1018   7
   0   7  -2 705.065 30.1838   6
   1  -7   2 137.881 6.50650  11
  -1  -7  -2 122.497 7.03424   7
   1  -7   2 146.173 7.27310   7
   1  -7   2 139.449 6.24632   6
   1   7   2 133.189 6.05180   6
  -2  -7  -2 31.0890 3.56969   5
   2  -7   2 29.8833 2.15855   6
   2  -7   2 28.0246 3.13104   7
   2   7   2 31.0414 2.07994   6
   3  -7   2 55.1369 3.17378   6
  -3  -7  -2 52.5369 5.67251  12
   3  -7   2 47.9730 3.33459   9
  -3  -7  -2 63.4106 8.14740   5
  -3  -7  -2 54.6502 4.69302   4
   3  -7   2 48.9955 3.09079  13
   3   7   2 50.2332 2.96443  13
   3   7   2 46.4229 3.27186   9
  -3   7  -2 46.9890 3.19806   8
  -3   7  -2 47.8919 4.76580  12
   4  -7   2 43.1132 2.89203   9
  -4  -7  -2 37.7052 3.62393   8
  -4  -7  -2 43.8078 4.10757  12
   4  -7   2 42.8508 2.63548  13
   4  -7   2 43.8042 3.24708   6
   4   7   2 46.1384 3.30700   6
   4   7   2 42.9451 2.81709   9
  -4   7  -2 41.3521 2.64785   8
  -4   7  -2 44.2859 2.93559  12
   4   7   2 40.2394 2.48916  13
  -5  -8   2 1.43691 1.00989  12
  -4  -8   2 54.4762 4.41302  12
   4  -8  -2 41.9807 3.13920   6
   4  -8  -2 47.7969 3.84760  13
  -4   8   2 52.3801 2.98484  12
   4   8  -2 53.1699 2.85688   6
   4   8  -2 52.8568 3.16219  13
  -4   8   2 54.5522 2.93066   8
   3  -8  -2 215.880 11.1531  13
  -3  -8   2 220.030 10.2303   4
   3  -8  -2 212.791 10.0605   6
   3   8  -2 195.178 9.98124  13
  -3   8   2 241.354 10.1030   8
   3   8  -2 215.635 9.43291   6
  -2  -8   2 8.45689 1.86294   4
   2  -8  -2 9.92230 1.51418   6
   2  -8  -2 6.46965 1.52738   7
  -2  -8   2 11.7487 2.44082   5
   2   8  -2 10.9130 1.06336   6
   1  -8  -2 143.625 6.70882  11
   1  -8  -2 145.791 7.01671   6
   1  -8  -2 144.700 7.17880   7
   1   8  -2 150.557 6.53196   6
   0  -8   2 588.821 24.7610   5
   0  -8   2 609.869 26.5934   7
   0  -8   2 596.107 24.3900  11
   0  -8  -2 562.011 24.8258   7
   0  -8  -2 555.634 24.5189   6
   0   8  -2 576.443 24.1191   6
   1  -8   2 140.913 6.34491   6
   1  -8   2 135.016 6.70315  11
  -1  -8  -2 126.357 7.58598   7
   1  -8   2 135.282 7.52483   7
   1   8   2 136.137 6.15539   6
  -2  -8  -2 28.4992 3.59212   5
   2  -8   2 30.1273 2.62680   9
   2  -8   2 32.0064 2.33628   6
   2  -8   2 29.1161 2.37481  13
   2   8   2 29.4065 2.32367   9
   2   8   2 28.2958 2.13183  13
   2   8   2 30.1460 2.14393   6
   3  -8   2 136.601 6.39847   9
  -3  -8  -2 133.984 7.49145   4
  -3  -8  -2 138.762 8.22190  12
   3  -8   2 133.938 6.08589  13
   3  -8   2 135.159 6.33598   6
   3   8   2 121.349 6.40543   9
  -3   8  -2 120.250 6.09868   8
   3   8   2 125.423 6.09091  13
  -3   8  -2 129.780 6.46499  12
   3   8   2 128.989 6.25856   6
  -4  -8  -2 14.1262 2.29734   8
   4  -8   2 16.8424 1.65045   6
   4  -8   2 16.2056 1.65495  13
   4  -8   2 15.5776 1.82453   9
  -4  -8  -2 15.7450 2.50912  12
   4   8   2 15.5733 1.49903  13
   4   8   2 16.2733 1.56357   6
  -4   8  -2 14.0232 1.31002   8
   4   8   2 16.8955 1.69801   9
   4  -9  -2 14.3088 1.91597   6
  -4  -9   2 17.2005 2.83350  12
   4   9  -2 17.5592 1.41228  13
   4   9  -2 19.7187 1.47000   6
  -4   9   2 17.3881 1.43312   8
  -4   9   2 18.1553 1.55953  12
   3  -9  -2 60.7255 4.11441  13
   3  -9  -2 56.7671 4.68275   9
  -3  -9   2 67.2814 5.41728  12
  -3  -9   2 66.6490 3.85824   4
  -3   9   2 70.9930 3.51179   8
   3   9  -2 64.1772 3.26174  13
  -3   9   2 64.4775 3.57555  12
   3   9  -2 62.1183 3.53118   9
   2  -9  -2 34.7002 2.96203   6
  -2  -9   2 30.6799 3.96339   5
   2  -9  -2 41.0871 5.28697   9
   2  -9  -2 30.2339 3.54421  13
  -2  -9   2 32.8274 3.83782   4
   2   9  -2 32.8255 2.48722  13
  -2   9   2 34.5272 2.24379   8
   2   9  -2 33.1048 2.01249   6
  -2   9   2 31.2835 2.57270  12
  -1  -9   2 225.710 11.1132   5
   1  -9  -2 219.111 10.8446   7
   1  -9  -2 219.567 10.3246   6
   1   9  -2 221.727 9.57013   6
   0  -9   2 14.2775 2.22424   5
   0  -9   2 10.5142 2.30482   7
   0  -9  -2 10.9305 2.10824   7
  -1  -9  -2 30.7581 3.71689   5
  -1  -9  -2 26.1264 3.94268   7
   1  -9   2 25.1229 3.65198   7
   1  -9   2 31.5281 2.50953   6
   1   9   2 33.4585 2.15612   6
  -2  -9  -2 28.8935 4.23094   4
   2  -9   2 23.9786 2.23101  13
   2  -9   2 24.0576 2.58009   9
  -2  -9  -2 21.9228 3.83359   5
   2  -9   2 21.3512 2.21866   6
   2   9   2 21.4597 2.07119   9
   2   9   2 22.4019 1.96841   6
   2   9   2 23.1719 1.85323  13
  -2   9  -2 21.8712 2.02795  12
  -3  -9  -2 8.91616 2.38295  12
   3  -9   2 6.75171 1.43657   9
  -3  -9  -2 7.96565 1.92339   4
   3  -9   2 9.85576 1.32021  13
   3  -9   2 11.0712 1.74679   6
   3   9   2 7.61418 1.25318   9
   3   9   2 9.99210 1.55419   6
   3   9   2 9.72099 1.35096  13
  -3   9  -2 8.91565 1.57457  12
  -4  -9  -2 15.8437 2.59775   8
   4  -9   2 22.6380 1.82310  13
   4  -9   2 17.2344 2.03132   9
  -4  -9  -2 20.1104 2.86341  12
   4  -9   2 20.6620 1.94170   6
   4   9   2 20.5626 1.81294   9
  -4   9  -2 27.0343 2.30586  12
   4   9   2 23.9606 1.58465  13
   4   9   2 20.0623 1.82343   3
   4   9   2 20.0983 1.73225   6
  -4 -10   2 48.8622 4.83844  12
   4 -10  -2 44.8462 3.33715  13
   4  10  -2 54.6199 2.51559  13
   4  10  -2 52.7331 2.80730   9
   3 -10  -2 2.37600 1.22392  13
  -3 -10   2 0.32406 1.50838   4
  -3 -10   2 1.24545 1.65967  12
   3 -10  -2 2.48443 1.20654   6
   3 -10  -2 2.85787 1.85184   9
   3  10  -2 1.93056 0.66392   6
   3  10  -2 2.53441 1.15599   9
   3  10  -2 1.91077 0.60130  13
  -2 -10   2 40.0946 4.32578   4
   2 -10  -2 39.5954 3.37405   6
  -2 -10   2 42.0565 4.76821   5
   2 -10  -2 38.3561 3.73000   9
   2 -10  -2 37.0416 3.40639  13
   2  10  -2 40.1638 2.51375   9
   2  10  -2 40.3239 2.37687   6
   2  10  -2 38.0967 2.24518  13
  -1 -10   2 305.775 15.3705   5
   1 -10  -2 312.719 15.6364   7
   1 -10  -2 312.745 14.6514   6
   1 -10  -2 354.480 16.6467   9
   1  10  -2 317.383 13.4347   6
   0 -10  -2 32.6990 3.58694   6
   0 -10  -2 43.7282 4.31849   9
   0 -10   2 51.9550 5.86981   9
   0 -10   2 53.9877 6.16776   7
   0 -10  -2 31.5899 4.49204  13
   0  10  -2 38.2591 2.19320  13
   0  10  -2 39.7333 2.29416   6
   0  10  -2 40.5921 2.36762   9
  -1 -10  -2 33.6860 5.49866   7
   1 -10   2 37.8921 3.02881   6
  -1 -10  -2 33.7514 4.18948   5
   1 -10   2 38.2753 3.22174   9
   1 -10   2 36.5709 4.71542   7
   1 -10   2 35.5171 2.98804  13
   1  10   2 40.7888 2.40613   6
   1  10   2 39.7025 2.65776   9
  -1  10  -2 33.7512 2.35563   9
   1  10   2 38.0411 2.25883  13
   2 -10   2 86.7552 5.07314   9
   2 -10   2 83.5791 4.70373   6
  -2 -10  -2 74.7769 7.20895   5
  -2 -10  -2 84.1984 8.89971   4
   2 -10   2 87.2967 4.82946  13
   2  10   2 80.7169 4.65462   9
   2  10   2 82.4760 4.18270  13
  -2  10  -2 85.1883 5.34343  12
  -3 -10  -2 9.62851 3.15692  12
   3 -10   2 10.2641 1.82060   6
   3  10   2 10.7475 1.51932   6
  -3  10  -2 12.3922 2.11647  12
   3  10   2 11.8053 1.74260   9
   4 -10   2 91.1701 4.15129  13
   4 -10   2 79.6309 4.36595   9
  -4 -10  -2 75.4318 5.01964  12
   4  10   2 81.7741 4.35613   3
   4  10   2 88.1909 3.95504   9
   4  10   2 89.7839 3.74483  13
   4 -11  -2 14.8676 2.57110   9
   4 -11  -2 20.4082 2.37367  13
  -4 -11   2 21.8931 2.83690  12
   4  11  -2 24.7222 2.23268   9
   4  11  -2 22.4089 1.67634  13
  -3 -11   2 11.3131 1.56488   4
   3 -11  -2 14.0228 2.22277   9
   3 -11  -2 14.6823 2.32718   6
  -3 -11   2 13.7500 2.74602  12
   3 -11  -2 13.0385 1.80840  13
   3  11  -2 16.2630 1.28881  13
   3  11  -2 16.6231 1.61515   9
  -3  11   2 18.4343 2.68432  10
   3  11  -2 15.6586 1.42663   6
  -2 -11   2 53.2019 5.05017   4
   2 -11  -2 56.4122 4.04153  13
   2 -11  -2 54.4737 4.16605   6
   2 -11  -2 53.4290 4.44519   9
   2  11  -2 58.6431 2.89429  13
   2  11  -2 57.1129 3.05703   6
   2  11  -2 54.7631 3.07118   9
  -1 -11   2 100.212 6.97362   5
   1 -11  -2 95.5177 5.89439  13
   1 -11  -2 100.340 6.10857   6
   1 -11  -2 104.199 6.29687   9
  -1 -11   2 101.186 7.02219   4
   1  11  -2 102.603 4.64490  13
   1  11  -2 102.319 4.82701   9
   1  11  -2 102.922 4.85180   6
   0 -11  -2 60.7893 8.73320   4
   0 -11   2 62.7641 5.58253   4
   0 -11  -2 55.5826 5.37859   6
   0 -11  -2 56.9775 5.03710   5
   0 -11  -2 61.6893 5.14607   9
   0 -11   2 63.7755 5.00553   9
   0  11  -2 65.5420 3.06527  13
   0  11  -2 63.7988 3.34650   6
   0  11   2 65.2630 3.57999   9
   0  11  -2 68.7901 3.37247   9
  -1 -11  -2 28.7904 4.45066   5
   1 -11   2 37.7519 3.31716   9
   1 -11   2 32.2749 2.97897  13
   1 -11   2 31.3611 3.18609   6
  -1 -11  -2 31.9649 5.11660   4
   1  11   2 33.1215 2.40824   9
  -1  11  -2 33.1241 2.15233   9
   1  11   2 33.9599 2.12831  13
  -2 -11  -2 19.0760 3.46162   4
   2 -11   2 17.9510 2.89430   6
   2 -11   2 20.0667 2.73979   9
   2 -11   2 19.8709 2.18604  13
   2  11   2 16.0876 1.91296   9
   2  11   2 16.0878 1.64095  13
   2  11   2 18.5905 2.41659   6
   3 -11   2 10.4016 2.11801   6
   3 -11   2 10.5767 1.32704  13
  -3 -11  -2 9.69644 2.28441  12
   3 -11   2 10.2026 1.68341   9
   3  11   2 11.9931 2.10469   6
   3  11   2 12.7503 1.55602   9
   3  11   2 12.0849 1.34771  13
  -4 -11  -2 4.79708 1.28737  12
   4 -11   2 3.70001 0.95664   9
   4  11   2 4.64224 0.90235   3
   4  11   2 5.70097 0.77655   9
   4 -12  -2 23.2050 2.05897  13
  -4 -12   2 23.2945 2.57263  12
   3 -12  -2 0.53960 1.38850   9
  -3 -12   2 1.00317 1.69020  12
   3 -12  -2 2.42419 1.24829  13
   3 -12  -2 1.42429 1.13133   6
   3  12  -2 2.41150 0.64528   6
   3  12  -2 1.53607 0.64247   9
   3  12  -2 1.94250 0.51322  13
  -3  12   2 -0.5988 1.34184  10
  -2 -12   2 104.356 7.29759   4
   2 -12  -2 117.804 6.06239  13
   2 -12  -2 115.497 6.84375   9
   2 -12  -2 108.192 6.41865   6
   2  12  -2 115.168 5.15525  13
   2  12  -2 113.956 5.43507   9
   2  12  -2 115.415 5.39894   6
   1 -12  -2 291.623 13.8468   9
  -1 -12   2 294.148 14.6464   4
   1 -12  -2 289.132 13.4283  13
   1 -12  -2 285.992 14.3620   6
   1  12  -2 295.163 12.5278   9
   1  12  -2 292.879 12.2305  13
   1  12  -2 293.254 12.5345   6
   0 -12   2 52.1778 5.74629   4
   0 -12  -2 50.5446 6.75159   4
   0 -12   2 53.5630 4.61792   9
   0 -12  -2 53.0787 6.18800   9
   0 -12  -2 43.7592 6.61000   5
   0  12   2 55.6942 3.16389   9
   0  12  -2 57.4597 3.16472   9
   0  12  -2 53.5901 2.66484  13
   1 -12   2 7.60630 1.85671   9
   1 -12   2 7.29227 2.00032   6
   1 -12   2 11.6178 1.67799  13
   1 -12   2 7.16241 2.85551   4
  -1 -12  -2 11.4647 3.33342   4
  -1  12  -2 8.95524 1.09139   9
   1  12   2 10.1579 1.55274   9
   1  12   2 10.1733 1.77759   6
   1  12   2 10.6228 1.27249  13
   2 -12   2 60.6542 4.07194   6
  -2 -12  -2 56.4947 5.76917   4
   2 -12   2 65.7407 4.20099   9
   2 -12   2 63.0631 3.67156  13
   2  12   2 60.9342 3.15974  13
   2  12   2 61.8461 3.51312   9
   2  12   2 62.0204 3.56382   6
   3 -12   2 39.2365 2.98803   6
   3 -12   2 38.8564 2.64372  13
   3 -12   2 40.1787 2.92090   9
   3  12   2 37.3118 2.38419   9
   3  12   2 38.0399 2.42878   6
   3  12   2 37.3947 2.09882  13
  -3 -13   2 17.0567 2.97583  12
   3 -13  -2 19.7135 2.57376   9
   3 -13  -2 18.0454 2.66799   6
   3 -13  -2 23.1367 2.41226  13
   3  13  -2 19.5719 1.42521   9
   3  13  -2 15.8524 1.63195   6
   3  13  -2 20.1776 1.24063  13
  -2 -13   2 40.1549 4.46820   4
   2 -13  -2 45.3570 3.66637  13
   2 -13  -2 42.3960 3.92241   6
   2 -13  -2 43.3932 3.93356   9
   2  13  -2 45.1025 2.62261   9
   2  13  -2 41.6151 2.54920   6
   2  13  -2 45.8673 2.35112  13
  -1 -13   2 127.019 8.06007   4
   1 -13  -2 125.469 7.39704   9
   1 -13  -2 125.445 6.88651  13
   1 -13  -2 112.142 7.18819   6
   1  13  -2 125.506 5.87648   6
   1  13  -2 127.632 5.42423  13
   1  13  -2 126.244 5.87167   9
   0 -13   2 18.5103 2.78344   9
   0 -13  -2 23.6535 4.06559   4
   0 -13   2 16.2183 2.96140   4
   0  13  -2 18.5172 1.58043   9
   0  13   2 17.8874 1.84255   9
   0  13  -2 16.7732 1.37374  13
   1 -13   2 21.7082 2.82738  13
   1 -13   2 24.2167 2.94683   9
  -1 -13  -2 27.4613 4.40325   4
   1  13   2 20.1361 1.64618  13
   1  13   2 24.0035 1.95887   9
   2 -13   2 -0.4588 1.00237  13
   2 -13   2 1.28075 1.52507   6
  -2 -13  -2 -0.3953 1.67990   4
   2 -13   2 0.10857 1.12472   9
   2  13   2 0.55156 0.66385   9
   2  13   2 1.11821 0.58244  13
   2  13   2 0.46145 0.79815   6
   3 -13   2 3.05098 1.05563   9
   3 -13   2 4.49726 0.99828  13
  -3 -13  -2 3.21053 1.49603  12
   3  13   2 3.56316 0.71580   9
   3  13   2 3.49216 0.58788  13
   3  13   2 2.18164 0.66840   3
   3 -14  -2 18.9833 2.86818   9
   3 -14  -2 16.7869 2.07965  13
  -3 -14   2 17.6314 2.66200  12
   3  14  -2 21.1289 1.53430   9
   3  14  -2 18.1729 1.11825  13
   2 -14  -2 0.69585 1.36922   9
   2 -14  -2 0.99115 1.27741  13
  -2 -14   2 1.75803 1.49592   4
   2 -14  -2 0.81075 1.39531   6
   2  14  -2 1.28225 0.46768  13
   2  14  -2 1.08110 0.60215   9
   2  14  -2 0.74887 0.63997   6
  -1 -14   2 0.93941 1.59397   4
   1 -14  -2 4.26463 1.80659   9
   1  14  -2 1.21323 0.48903  13
   1  14  -2 1.97791 0.68073   9
   0 -14  -2 37.6091 5.58139   4
   0 -14   2 35.8345 4.26102   4
   0 -14   2 30.6430 3.70213   9
   0  14  -2 34.9757 2.17988   9
   0  14   2 35.6045 2.26827   9
  -1 -14  -2 11.5995 2.83619   4
   1 -14   2 8.77280 1.83321   9
   1 -14   2 11.2279 2.82263   4
   1  14   2 13.0296 1.46984   9
   1  14   2 10.7143 1.22352  13
   2 -14   2 31.2097 2.65353   9
  -2 -14  -2 25.1082 3.48344   4
  -2 -14  -2 24.9154 3.41647  12
   2  14   2 31.9119 2.00620   9
   2  14   2 26.1452 1.96298   3
   3 -14   2 5.04799 0.87901  13
   3 -14   2 4.86099 1.12518   9
   3  14   2 5.90647 0.93387   9
   3  14   2 4.99428 0.69095  13
  -2 -15   2 2.55351 1.39969   4
   2 -15  -2 1.17905 1.29876   9
   2  15  -2 2.52417 0.44462  13
   2  15  -2 1.98239 0.54448   9
  -1 -15   2 18.2240 3.18702   4
   1  15  -2 20.7150 1.47009   9
   1  15  -2 18.1775 1.20647  13
   0 -15  -2 167.059 11.5293   4
   0 -15   2 167.386 9.31221   4
   0  15  -2 166.125 7.29638   9
   1 -15   2 44.9112 5.05692   4
  -1 -15  -2 45.3141 4.69366   4
   1  15   2 48.4366 3.36278   9
  -2 -15  -2 6.56359 1.70540   4
   2 -15   2 7.97210 1.33856   9
  -2 -15  -2 7.65904 2.49146  12
   2  15   2 8.27894 0.91044   9
  -2 -16   2 3.88911 1.32718  12
   2  16  -2 4.48087 0.64129   9
  -1 -16   2 0.57302 1.35399   4
   1  16  -2 0.95144 0.48424   9
   0 -16   2 13.8665 2.68230   4
   0 -16  -2 14.4307 2.59960   4
   1 -16   2 12.3934 2.45984   4
  -1 -16  -2 11.7817 2.37337   4
   1  16   2 12.0240 1.01907   9
  -2 -16  -2 6.28760 1.25637   4
   2  16   2 8.32216 0.89739   9
  -1 -17   2 2.69996 1.02286   4
   0 -17  -2 6.72334 3.00120   4
   0 -17   2 12.6171 2.11553   4
  -1 -17  -2 31.6299 2.93048   4
  -5   0   3 132.628 6.90503  12
  -5   0   3 131.875 6.17779   8
  -4   0   3 -1.6441 1.18157   8
  -4   0   3 0.42929 1.57771  12
  -4   0   3 0.66028 1.66888  10
  -3   0   3 337.236 15.8323   5
   3   0  -3 331.781 14.6885   7
  -2   0   3 0.33852 0.97934   5
   2   0  -3 -0.3082 0.27559  11
   2   0  -3 -0.3420 0.68725   7
   1   0  -3 258.237 10.9511  11
  -1   0   3 262.393 11.2832   5
   0   0  -3 0.10606 0.34476  11
   0   0   3 0.24189 0.27236  11
   1   0   3 322.300 13.8154  11
  -1   0  -3 335.389 13.8584   7
   2   0   3 0.24197 0.50234   6
   2   0   3 0.32767 0.58960  11
   3   0   3 169.205 7.73878   6
  -3   0  -3 157.910 9.10620  12
   3   0   3 174.989 7.97536   3
  -3   0  -3 162.677 8.21728   4
   4   0   3 1.42442 1.24256   9
  -4   0  -3 -0.5325 1.08835   8
   4   0   3 0.48899 0.85460   6
   4   0   3 -0.5204 0.88410  13
  -4   0  -3 0.61775 1.55433  12
   5   0   3 16.9993 1.29591  13
  -5   0  -3 19.3835 1.98380  12
  -5   0  -3 17.5290 1.72329   8
  -5  -1   3 21.4205 2.76766  12
  -5  -1   3 22.3918 1.93876   8
  -5   1   3 31.6178 2.32906   8
  -5   1   3 29.6262 3.10188  12
  -4  -1   3 5.52954 1.55099   8
  -4  -1   3 4.30979 1.96578  12
  -4  -1   3 6.01037 2.06665  10
  -4   1   3 2.61886 1.90447  12
  -4   1   3 6.57226 1.59407   8
  -4   1   3 8.29892 2.17312  10
  -3  -1   3 180.369 9.63684   5
   3  -1  -3 180.991 8.24437  11
   3  -1  -3 171.497 8.13844   7
   3   1  -3 167.098 8.30150   7
  -3   1   3 173.202 9.23103   5
   2  -1  -3 224.978 10.0532   7
  -2  -1   3 212.720 10.4296   5
   2  -1  -3 220.983 9.26090  11
   2   1  -3 223.600 9.22978  11
  -2   1   3 214.426 10.2445   5
   1  -1  -3 1084.62 44.0218   7
  -1  -1   3 1079.21 45.1244   5
  -1   1   3 1088.84 44.3251   5
   1   1  -3 1065.25 44.4127  11
   0  -1   3 495.881 20.1383  11
   0  -1  -3 481.116 20.5719   7
   0  -1  -3 502.423 20.2533  11
   0   1  -3 483.089 20.2271  11
  -1  -1  -3 261.451 11.1124   7
   1  -1   3 271.261 11.3174  11
   1   1   3 271.029 11.2077  11
  -1   1  -3 262.138 11.3272   7
   2  -1   3 325.276 14.0792  11
   2  -1   3 320.010 13.8015   6
  -2  -1  -3 326.161 14.1520   5
   2   1   3 337.275 13.9072  11
  -2   1  -3 318.249 13.8008   5
   2   1   3 320.874 13.7779   6
   3  -1   3 43.5480 2.85034   6
  -3  -1  -3 45.0109 4.10930  12
  -3  -1  -3 38.5185 3.60735   4
   3  -1   3 43.4281 2.93445   3
   3   1   3 42.0325 2.93397   3
  -3   1  -3 42.1812 4.24735  12
  -3   1  -3 41.8165 3.27892   4
  -3   1  -3 37.4442 3.88210   8
   3   1   3 47.5312 2.81738   6
   4  -1   3 49.6998 3.18307  13
  -4  -1  -3 51.6703 3.97562   8
   4  -1   3 53.7853 4.01081   9
  -4  -1  -3 52.6891 4.74131  12
   4  -1   3 53.6458 3.17962   6
  -4   1  -3 53.4373 3.93295   8
   4   1   3 50.4650 3.16143  13
   4   1   3 55.1543 3.19591   6
   4   1   3 53.3271 3.71212   9
  -4   1  -3 46.5287 4.63581  12
   4   1   3 49.0215 3.50617   3
  -5  -1  -3 34.2948 2.32197   8
  -5  -1  -3 36.1270 2.59741  12
   5  -1   3 32.4750 1.83185  13
  -5   1  -3 34.0643 2.29490   8
   5   1   3 34.0432 1.82495  13
  -5   1  -3 32.0393 2.38356  12
  -5  -2   3 7.54768 1.09050   8
  -5  -2   3 9.78630 1.78408  12
  -5   2   3 10.8842 1.35071   8
  -5   2   3 8.00819 1.46957  12
  -4  -2   3 35.3879 3.16506   8
  -4  -2   3 32.4303 4.00461  10
  -4  -2   3 38.9536 5.22865  12
  -4   2   3 38.4821 3.16552   8
  -4   2   3 40.9775 4.15887  12
  -4   2   3 29.4271 4.07833  10
  -3  -2   3 54.8219 4.62279   5
   3  -2  -3 53.2089 3.21474   7
  -3   2   3 53.4200 4.20145   5
   3   2  -3 51.4818 4.00650   7
   2  -2  -3 214.277 9.37744   7
  -2  -2   3 207.900 10.0489   5
   2  -2  -3 203.907 8.84246  11
   2   2  -3 208.664 8.64246  11
  -2   2   3 206.609 9.68954   5
   2   2  -3 204.149 8.74424  11
  -1  -2   3 1219.26 50.1359   5
   1  -2  -3 1217.07 49.5204   7
   1   2  -3 1209.17 50.1094  11
   0  -2  -3 809.059 34.0545   7
   0  -2   3 858.137 33.4275   5
   0  -2   3 832.462 33.6086  11
   0   2  -3 778.174 33.6446  11
  -1  -2  -3 619.562 26.1488   7
   1  -2   3 656.078 26.5792  11
   1   2   3 638.526 26.1550  11
  -2  -2  -3 304.537 12.9658   5
   2  -2   3 288.807 12.7073  11
   2  -2   3 275.027 12.3117   6
   2   2   3 276.407 12.2843   6
   2   2   3 297.880 12.3371  11
  -3  -2  -3 119.704 7.16761   5
  -3  -2  -3 127.613 8.51901  12
  -3  -2  -3 130.366 8.02481   4
  -3   2  -3 132.878 7.09365   4
  -3   2  -3 127.653 7.44625   8
  -4  -2  -3 69.9176 5.48876  12
  -4  -2  -3 74.5783 4.86588   8
   4  -2   3 69.3906 4.04415  13
   4  -2   3 79.0730 4.07611   6
   4   2   3 77.1258 4.04306   6
   4   2   3 71.7602 4.17804   3
  -4   2  -3 70.9641 5.34403  12
   4   2   3 72.0201 4.00068  13
  -4   2  -3 74.8334 4.58320   8
  -5  -2  -3 85.2598 4.26827   8
   5  -2   3 81.4731 3.76819  13
  -5  -2  -3 84.6350 4.65241  12
  -5   2  -3 84.2106 4.13655   8
  -5   2  -3 82.8157 4.24925  12
   5   2   3 84.5414 3.71597  13
  -5  -3   3 102.188 5.53233  12
  -5   3   3 99.5433 5.03975  12
  -5   3   3 98.2022 4.70078   8
  -4  -3   3 46.6853 3.72931   8
  -4  -3   3 52.3928 4.71797  12
  -4  -3   3 48.4161 4.55461  10
  -4   3   3 55.2183 4.40171  12
  -4   3   3 52.5579 3.57671   8
  -4   3   3 44.3805 4.54899  10
   3  -3  -3 67.3917 3.86094   7
  -3  -3   3 78.7623 5.66422   5
  -3   3   3 68.6559 4.43251   8
   2  -3  -3 593.525 24.8622   7
  -2  -3   3 604.012 26.1417   5
   2  -3  -3 582.645 24.3553  11
   1  -3  -3 812.582 32.8563   7
  -1  -3   3 817.886 33.2199   5
   1   3  -3 772.816 33.4118  11
   0  -3  -3 110.066 5.13295   7
   0  -3  -3 110.193 4.99665  11
   0  -3   3 120.035 5.30010   5
   0  -3   3 115.716 5.00522  11
   0   3  -3 110.491 4.97225  11
  -1  -3  -3 432.340 18.4820   7
   1  -3   3 466.621 18.6265  11
   1   3   3 437.532 18.4273  11
  -2  -3  -3 275.042 11.9925   5
   2  -3   3 252.362 11.2618   6
   2   3   3 250.487 11.2080   6
   2   3   3 258.045 11.0267  11
  -3  -3  -3 8.86090 2.15492   5
   3  -3   3 12.4439 1.80414   6
   3  -3   3 18.7734 2.63659   9
  -3  -3  -3 10.9020 2.17654   4
   3  -3   3 12.3849 1.53005  13
  -3  -3  -3 11.8722 3.39379  12
   3   3   3 13.2487 1.89078  13
  -3   3  -3 10.5237 2.31118   8
  -3   3  -3 11.9765 1.85853   4
   3   3   3 12.7868 1.84636   9
   3   3   3 11.9780 1.56992   6
  -4  -3  -3 2.85711 1.45873   8
   4  -3   3 2.05429 0.89200   6
  -4  -3  -3 0.77970 1.61088  12
   4  -3   3 1.35515 1.18137   9
  -4   3  -3 2.45513 1.19196   8
   4   3   3 2.38820 0.89190   6
   4   3   3 1.57445 1.10586   9
  -4   3  -3 2.39389 1.53025  12
   4   3   3 1.65795 0.85328   3
  -5  -3  -3 141.357 6.35234   8
  -5  -3  -3 131.924 6.85497  12
   5  -3   3 132.846 5.89949  13
  -5   3  -3 140.540 6.47361  12
   5   3   3 143.019 5.79581  13
  -5   3  -3 134.362 6.67723   8
  -5  -4   3 106.861 5.67175  12
  -5   4   3 106.299 4.91162   8
  -5   4   3 104.853 5.03552  12
  -4  -4   3 10.1650 2.15121  10
  -4  -4   3 9.35568 1.83873   8
  -4  -4   3 13.7081 2.62200  12
   4  -4  -3 12.8129 1.52720   6
  -4   4   3 9.15883 2.22291  10
  -4   4   3 11.9843 1.72394   8
  -4   4   3 9.64342 2.14987  12
   4   4  -3 12.5732 1.10049   6
   3  -4  -3 282.006 12.0900   7
   3  -4  -3 247.113 11.3031   6
  -3  -4   3 257.382 13.2647  10
  -3  -4   3 277.391 13.5548  12
   3   4  -3 287.373 11.2202   6
  -3   4   3 291.120 12.1804   8
  -3   4   3 227.675 13.9801  10
   2  -4  -3 961.682 40.3072   6
   2  -4  -3 1006.49 39.4272   7
  -2  -4   3 965.052 44.2799   5
   2  -4  -3 989.085 39.8019  11
   2   4  -3 981.233 41.1478   6
  -1  -4   3 87.9057 14.4852   2
   1  -4  -3 98.6801 4.60628   7
  -1  -4   3 99.1963 5.08062   5
   1  -4  -3 101.055 4.27576   6
   1   4  -3 89.5965 4.47227   6
   0  -4   3 214.889 9.13813   5
   0  -4  -3 205.199 8.94050   7
   0  -4   3 212.698 8.88557  11
   0   4  -3 203.627 9.05362  11
   1  -4   3 635.644 26.0553  11
  -1  -4  -3 603.187 25.4197   7
   2  -4   3 615.069 26.1535   6
  -2  -4  -3 681.079 27.3618   5
   2  -4   3 621.995 26.9846  11
   2   4   3 609.752 26.6280   6
  -3  -4  -3 149.761 8.94247  12
   3  -4   3 150.598 7.07054  13
  -3  -4  -3 157.323 8.40580   4
   3  -4   3 150.608 7.63102   9
   3  -4   3 165.200 7.19022   6
  -3  -4  -3 157.501 8.68135   5
   3   4   3 137.640 7.61846   9
  -3   4  -3 162.297 7.79288   8
   3   4   3 160.210 7.27876   6
   3   4   3 145.913 7.07728  13
  -3   4  -3 150.119 8.40797  12
  -3   4  -3 151.051 7.09733   4
  -4  -4  -3 24.0337 4.50366  12
  -4  -4  -3 22.4537 3.77688   8
   4  -4   3 23.9674 2.01639   6
   4  -4   3 23.4114 2.12829  13
   4  -4   3 20.9164 2.15924   9
  -4   4  -3 22.2637 2.68514   8
   4   4   3 19.8310 2.11624   9
   4   4   3 22.7972 1.94432  13
   4   4   3 21.4397 1.98781   6
   4   4   3 22.0816 2.17872   3
  -5  -4  -3 22.7209 2.43592   8
  -5  -4  -3 24.3642 2.19716  12
   5  -4   3 24.6612 1.48251  13
  -5   4  -3 26.8818 1.55186   8
  -5   4  -3 25.4899 1.56355  12
   5   4   3 26.2264 1.41222  13
  -5  -5   3 3.95536 1.27297  12
  -5   5   3 3.76295 0.70135   8
  -5   5   3 3.67648 0.67163  12
  -4  -5   3 63.7103 4.92343  10
  -4  -5   3 66.7943 5.06314  12
   4  -5  -3 56.7405 3.44806   6
  -4   5   3 65.4836 5.16570  10
   4   5  -3 63.6447 3.11532   6
  -4   5   3 63.6570 3.78954   8
  -4   5   3 64.6280 4.33416  12
   3  -5  -3 11.3753 1.41571   6
  -3  -5   3 12.6891 2.92820   5
  -3  -5   3 18.1953 3.25978  10
  -3  -5   3 13.3457 2.97451  12
   3   5  -3 14.0106 1.10648   6
  -3   5   3 12.3822 1.79124   8
  -3   5   3 9.63813 2.09977  12
  -2  -5   3 423.984 18.6974   5
   2  -5  -3 396.465 17.4129  11
   2  -5  -3 408.714 17.2364   6
   2  -5  -3 417.831 17.7355   7
   2   5  -3 414.989 17.5311   6
  -1  -5   3 757.417 32.5826   5
   1  -5  -3 799.487 30.9398   6
   1  -5  -3 742.336 31.1425   7
   1   5  -3 740.928 31.8489   6
   0  -5  -3 151.776 6.78628   7
   0  -5   3 155.999 6.97066   5
   0  -5   3 156.166 6.71056  11
   0   5  -3 148.284 6.65900  11
   1  -5   3 257.039 10.7617  11
  -1  -5  -3 237.008 10.5259   7
   1  -5   3 232.041 10.3776   6
   2  -5   3 1264.46 51.9831   6
  -2  -5  -3 1268.01 53.6443   5
   2   5   3 1271.97 51.9622   6
   3  -5   3 120.109 5.59055   6
   3  -5   3 113.863 5.42463  13
  -3  -5  -3 114.080 7.18363   5
  -3  -5  -3 114.764 6.79513   4
   3  -5   3 114.361 5.72434   9
  -3  -5  -3 113.961 7.29856  12
   3   5   3 112.318 5.49165  13
  -3   5  -3 102.548 6.49760  12
   3   5   3 106.471 5.81145   9
   3   5   3 113.425 5.66906   6
  -3   5  -3 111.691 5.42009   4
  -3   5  -3 112.572 5.99554   8
   4  -5   3 133.465 6.13509   6
   4  -5   3 126.711 6.11119   9
  -4  -5  -3 128.342 7.02603   8
  -4  -5  -3 132.748 7.49889  12
   4  -5   3 131.423 5.95377  13
   4   5   3 124.734 6.15100   9
   4   5   3 133.213 6.20653   6
  -4   5  -3 127.548 6.40695   8
   4   5   3 119.212 7.96038   3
   4   5   3 123.713 5.93584  13
  -4   5  -3 135.989 6.86164  12
  -5  -5  -3 2.52758 0.81967   8
  -5   5  -3 3.16873 0.51666  12
  -5  -6   3 18.3011 2.79528  12
  -5   6   3 21.1254 1.32726   8
  -5   6   3 19.1800 1.61199  12
   4  -6  -3 54.9821 3.61202   6
   4   6  -3 65.5180 3.21690   6
  -4   6   3 72.2970 4.92406  12
  -4   6   3 72.3803 4.84709  10
  -4   6   3 67.0506 3.78437   8
  -3  -6   3 145.541 9.16583   5
  -3  -6   3 149.624 8.53847  12
  -3  -6   3 145.589 8.25958  10
   3  -6  -3 149.943 6.87645   6
  -3   6   3 131.638 8.84280  10
   3   6  -3 154.330 6.45950   6
  -3   6   3 138.584 7.55755  12
  -3   6   3 159.800 7.10556   8
   2  -6  -3 4.46926 0.99016   7
   2  -6  -3 3.50593 0.82020   6
  -2  -6   3 4.72849 1.66637   5
   2   6  -3 3.98819 0.68677   6
   1  -6  -3 372.243 15.3015   6
  -1  -6   3 363.768 16.4611   5
   1  -6  -3 358.566 15.3924   7
   1   6  -3 360.447 15.5496   6
   0  -6  -3 449.823 19.1090   6
   0  -6   3 470.760 19.3502  11
   0  -6   3 450.428 19.5793   5
   0  -6  -3 455.790 19.0282   7
   0   6  -3 463.970 19.2604   6
  -1  -6  -3 32.1148 2.51650   7
   1  -6   3 34.7019 2.55861  11
   1  -6   3 35.4744 2.19196   6
  -2  -6  -3 171.273 9.72138   5
   2  -6   3 190.634 8.15235   6
   3  -6   3 23.9203 2.14836   6
  -3  -6  -3 23.1818 3.41070   4
   3  -6   3 22.1407 2.19969  13
  -3  -6  -3 21.6534 3.23458  12
   3  -6   3 21.0791 2.33979   9
  -3   6  -3 23.6338 2.78267  12
   3   6   3 25.1372 2.09538   6
  -3   6  -3 19.2218 2.42848   8
   3   6   3 20.9630 2.03205  13
   3   6   3 24.9833 2.33750   9
   4  -6   3 118.960 6.04871   9
  -4  -6  -3 130.422 7.23465  12
  -4  -6  -3 131.339 6.85497   8
   4  -6   3 132.189 5.81415  13
   4  -6   3 130.362 6.36883   6
   4   6   3 117.368 6.05566   9
  -4   6  -3 134.950 6.41714  12
  -4   6  -3 122.118 6.03589   8
   4   6   3 118.575 6.27522   3
   4   6   3 123.371 5.78056  13
   4   6   3 128.063 6.27247   6
  -5  -7   3 4.84927 1.20247  12
  -4  -7   3 64.8770 4.86319  12
   4  -7  -3 51.5781 3.81773   6
  -4   7   3 68.7279 3.47474   8
  -4   7   3 63.6799 3.46618  12
  -4   7   3 65.5551 4.53275  10
   4   7  -3 63.2295 3.60394   6
  -3  -7   3 32.3917 4.84782   5
  -3  -7   3 32.0229 3.91606  12
  -3  -7   3 32.9824 4.01233  10
   3  -7  -3 30.7683 2.59666   6
   3   7  -3 33.1142 1.91945   6
  -3   7   3 31.7798 2.76723  12
  -3   7   3 33.9427 2.37929   8
   2  -7  -3 19.3936 2.04056   6
   2  -7  -3 21.1853 2.05358   7
  -2  -7   3 20.4614 3.32121   5
   2   7  -3 19.2058 1.44261   6
  -1  -7   3 178.213 9.15379   5
   1   7  -3 191.996 8.41791   6
   0  -7  -3 251.071 10.8019   7
   0  -7  -3 234.036 11.1834   6
   0  -7   3 259.870 10.7440  11
   0  -7   3 246.894 11.0254   5
   0   7  -3 243.023 10.4958   6
  -1  -7  -3 316.276 15.4589   7
   1  -7   3 360.560 15.0537   6
  -2  -7  -3 90.0110 6.28898   4
   2  -7   3 79.6218 4.49199   9
  -2  -7  -3 102.185 8.46499   5
   2  -7   3 82.2775 4.21720  13
   2  -7   3 82.2933 4.30217   6
  -2   7  -3 82.5449 4.44643   4
   2   7   3 83.9644 4.31643   6
  -2   7  -3 81.2042 4.63317  12
   2   7   3 72.2887 4.37877   9
   2   7   3 82.9605 4.20325  13
  -3  -7  -3 599.855 25.9815   4
   3  -7   3 606.001 24.4367   6
   3  -7   3 606.465 24.5046   9
  -3  -7  -3 594.312 26.3201  12
   3  -7   3 590.687 24.1518  13
   3   7   3 569.960 24.7402  13
  -3   7  -3 594.080 24.8766  12
   3   7   3 582.834 25.0848   6
  -3   7  -3 539.329 24.5560   8
   3   7   3 560.288 25.0885   9
   4  -7   3 72.3671 3.48570  13
  -4  -7  -3 65.5469 4.80971  12
   4  -7   3 62.9396 4.34601   9
   4  -7   3 69.3384 3.59808   6
  -4  -7  -3 58.8213 4.37975   8
  -4   7  -3 69.9207 3.62884  12
   4   7   3 71.6736 3.40957  13
   4   7   3 72.4367 4.42752   9
  -4   7  -3 62.4916 3.41434   8
   4   7   3 69.6401 3.60918   6
   4   7   3 65.3255 3.83549   3
  -4  -8   3 17.3059 2.90296  12
   4  -8  -3 19.7019 2.68844  13
  -4   8   3 16.8503 1.57671  12
   4   8  -3 17.8106 1.44663   6
   4   8  -3 20.3284 1.48653  13
  -4   8   3 20.9227 1.59996   8
   3  -8  -3 167.716 8.21924  13
  -3  -8   3 175.778 9.67455  12
   3  -8  -3 166.498 8.34852   6
  -3  -8   3 192.153 15.4882   5
   3   8  -3 162.114 7.56318  13
  -3   8   3 178.225 7.74856   8
   3   8  -3 173.762 7.50308   6
  -3   8   3 161.162 7.83859  12
  -2  -8   3 173.409 9.40944   4
   2  -8  -3 188.644 9.04787   7
   2  -8  -3 181.267 8.76786   6
  -2   8   3 190.712 8.16381   8
   2   8  -3 188.600 8.14873   6
   1  -8  -3 127.286 6.43679   6
  -1  -8   3 127.108 7.09792   5
   1  -8  -3 123.798 6.39396   7
   1   8  -3 129.089 5.71423   6
   0  -8  -3 118.665 6.38162   6
   0  -8  -3 125.957 6.52508   7
   0  -8   3 136.366 6.37348  11
   0   8  -3 124.805 5.65931   6
   1  -8   3 358.992 14.7475   6
  -1  -8  -3 327.520 16.3229   7
   2  -8   3 18.9862 2.07477   6
   2  -8   3 21.5491 2.14785  13
  -2  -8  -3 14.4383 2.90861   5
  -2  -8  -3 23.3033 4.18012   4
   2  -8   3 22.2246 2.42276   9
   2   8   3 21.1827 1.83222  13
  -2   8  -3 22.1426 2.08970  12
   2   8   3 18.9274 1.87404   6
   2   8   3 20.2011 2.05468   9
  -3  -8  -3 482.391 21.5448   4
   3  -8   3 478.161 20.1649   6
   3  -8   3 483.785 19.8492  13
  -3  -8  -3 468.672 21.8426  12
   3  -8   3 503.867 20.3398   9
  -3   8  -3 457.597 20.1168  12
   3   8   3 475.685 19.9614  13
   3   8   3 442.510 20.6297   9
   3   8   3 478.283 20.3123   6
  -4  -8  -3 17.5258 2.76354   8
   4  -8   3 16.4257 1.78250   9
  -4  -8  -3 17.6118 2.77034  12
   4  -8   3 17.6428 1.70426   6
  -4   8  -3 19.5717 1.60589  12
   4   8   3 18.0889 1.64687   9
   4   8   3 19.5544 1.63716   6
   4   8   3 18.8176 1.74155   3
  -4  -9   3 47.4992 3.85897  12
   4  -9  -3 36.2831 3.24773  13
   4   9  -3 44.0929 2.41707   6
   4   9  -3 44.7271 2.29822  13
   3  -9  -3 164.880 8.88632   9
  -3  -9   3 191.379 9.84722  12
   3  -9  -3 179.981 8.55536  13
   3  -9  -3 173.709 8.75482   6
   3   9  -3 176.124 7.70132  13
   3   9  -3 171.176 7.94263   9
  -3   9   3 173.120 8.05416  12
   3   9  -3 180.814 7.89756   6
  -3   9   3 177.924 8.04119   8
   2  -9  -3 47.6609 3.65815  13
   2  -9  -3 46.0545 4.35400   9
   2  -9  -3 47.6639 3.50899   6
  -2  -9   3 43.5296 4.05866   4
  -2  -9   3 41.2233 4.78783   5
   2   9  -3 44.1268 2.49461   6
   2   9  -3 43.2039 2.63526   9
   2   9  -3 44.4221 2.44125  13
   1  -9  -3 3.72360 1.56223   7
  -1  -9   3 6.75902 1.84172   5
   1  -9  -3 7.08222 1.50308   6
  -1  -9   3 3.85296 2.06056   4
   1   9  -3 6.77984 0.97148   6
   0  -9  -3 73.7882 5.04634   7
   0  -9  -3 65.3266 4.62510   6
   0   9  -3 76.0143 3.54331   6
   1  -9   3 1.29718 1.04713  13
   1  -9   3 0.50616 1.11377   9
  -1  -9  -3 0.21941 2.19581   4
   1  -9   3 0.84475 0.93669   6
  -1  -9  -3 2.29134 2.18603   7
   1   9   3 1.01489 0.93959   9
   1   9   3 1.38727 0.67326   6
   1   9   3 1.17802 0.68470  13
   2  -9   3 0.81691 0.94167   6
  -2  -9  -3 1.28167 1.95260   4
   2  -9   3 0.80250 1.08511   9
   2  -9   3 1.77437 0.92637  13
  -2  -9  -3 -2.5264 1.66470   5
   2   9   3 1.80367 0.82133   6
  -2   9  -3 1.50869 0.87668  12
   2   9   3 1.45561 0.67992  13
   2   9   3 0.53556 0.77757   9
  -3  -9  -3 34.5789 3.70458   4
   3  -9   3 31.6169 2.84809   9
   3  -9   3 39.6215 2.54361  13
   3  -9   3 37.9406 2.65836   6
  -3  -9  -3 27.8436 5.32234  12
   3   9   3 37.7110 2.57845   6
   3   9   3 35.7455 2.34364  13
  -3   9  -3 37.0245 2.50153  12
   3   9   3 32.0436 2.59760   9
   4  -9   3 24.6500 1.74445  13
  -4  -9  -3 18.8137 2.46357   8
   4  -9   3 23.0612 1.99583   9
  -4  -9  -3 16.0777 2.46043  12
   4   9   3 24.4558 1.67397   9
   4   9   3 23.0600 1.52465  13
   4   9   3 22.2434 1.83378   3
   4   9   3 22.1315 1.80027   6
   4 -10  -3 16.3959 1.77358  13
  -4 -10   3 15.9995 2.57755  12
   4  10  -3 16.2828 1.35801   6
   4  10  -3 18.2078 1.29149  13
   3 -10  -3 34.7246 4.16960   9
   3 -10  -3 42.2123 3.52916   6
  -3 -10   3 43.9035 4.54202  12
   3  10  -3 44.4162 2.49509   6
   3  10  -3 44.4185 2.61567   9
   2 -10  -3 101.647 6.23763   9
  -2 -10   3 95.1602 6.77822   4
   2 -10  -3 102.637 5.77609  13
   2 -10  -3 100.268 5.92979   6
   2  10  -3 100.086 4.58225  13
   2  10  -3 100.822 4.79962   6
   2  10  -3 97.5443 4.92479   9
  -1 -10   3 150.976 8.75727   5
   1 -10  -3 150.102 8.07342   6
   1 -10  -3 153.665 8.17385   9
   1 -10  -3 151.392 7.75378  13
  -1 -10   3 152.544 8.34992   4
   1  10  -3 151.403 6.61500  13
   1  10  -3 143.182 6.87292   9
   1  10  -3 151.369 6.67446   6
   0 -10  -3 30.7064 4.20508   7
   0 -10   3 35.2728 3.48765   9
   0 -10  -3 28.1474 3.59048   6
   0 -10   3 26.4703 3.39549   4
   0  10   3 32.1796 2.47136   9
   0  10  -3 31.2340 1.98908   6
  -1 -10  -3 167.569 10.0509   4
   1 -10   3 161.608 7.57926   9
   1 -10   3 148.871 7.34462  13
  -1 -10  -3 162.369 9.85875   5
   1  10   3 157.423 7.12324  13
   1  10   3 159.734 7.55192   9
  -1  10  -3 150.447 6.95409   9
  -2 -10  -3 120.607 7.85826   4
   2 -10   3 115.645 5.92266   6
   2 -10   3 113.343 5.81844   9
   2 -10   3 115.433 5.48613  13
   2  10   3 107.444 5.26074  13
   2  10   3 107.388 5.64484   9
   2  10   3 113.605 5.69125   6
   3 -10   3 9.08788 1.17461  13
   3 -10   3 6.94062 1.28132   9
  -3 -10  -3 8.52774 1.89242   4
  -3 -10  -3 8.25462 2.08903  12
   3 -10   3 8.00880 1.43241   6
   3  10   3 8.29141 0.98134  13
   3  10   3 10.1318 1.49008   6
   3  10   3 8.61695 1.41567   9
   4 -10   3 204.505 8.65603  13
  -4 -10  -3 186.402 9.71146   8
   4 -10   3 190.184 8.92451   9
   4  10   3 203.547 7.93033  13
   4  10   3 193.327 8.08719   9
   4  10   3 189.378 8.48624   3
  -4 -11   3 6.03117 1.59202  12
   4 -11  -3 6.29747 1.14378  13
  -3 -11   3 16.1992 2.92676  12
   3 -11  -3 14.1439 2.36092   6
   3 -11  -3 14.6502 2.02321  13
   3 -11  -3 11.8236 2.22875   9
   3  11  -3 16.6781 1.40565   6
   3  11  -3 15.6264 1.27857  13
  -3  11   3 18.9134 2.54584  10
   3  11  -3 15.5480 1.55409   9
   2 -11  -3 16.2933 2.53523   9
   2 -11  -3 17.8722 3.31360   6
  -2 -11   3 20.4807 3.50599   4
   2 -11  -3 21.0120 2.35670  13
   2  11  -3 20.4750 1.46242  13
   2  11  -3 18.5998 1.68607   9
   2  11  -3 19.0843 1.69829   6
   1 -11  -3 112.533 6.76138   9
   1 -11  -3 108.606 6.25033  13
  -1 -11   3 107.835 7.11646   4
   1 -11  -3 108.285 6.73132   6
   1  11  -3 109.197 4.89880  13
   1  11  -3 108.502 5.11463   6
   1  11  -3 107.793 5.21246   9
   0 -11   3 15.2080 2.57916   9
   0 -11  -3 15.6073 2.92157   6
   0 -11  -3 16.7973 2.86421   9
   0 -11   3 17.4696 3.21175   4
   0 -11  -3 12.4686 3.81075   4
   0  11  -3 14.8394 1.45984   9
   0  11  -3 10.8196 1.49048   6
   0  11  -3 13.3279 1.27911  13
   0  11   3 15.2514 1.80636   9
   1 -11   3 7.50668 1.39730  13
   1 -11   3 5.25570 1.79139   9
   1 -11   3 8.01125 2.26549   4
  -1 -11  -3 7.51317 2.96141   4
   1 -11   3 6.02364 1.82513   6
   1  11   3 6.41262 1.15021   6
   1  11   3 6.35157 1.18356   9
  -1  11  -3 6.49896 0.94120   9
   1  11   3 7.91026 1.03306  13
   2 -11   3 0.04075 0.99952   6
   2 -11   3 1.22664 1.24924   9
   2 -11   3 1.76558 0.97198  13
  -2 -11  -3 1.67995 1.85667   4
   2  11   3 0.26018 0.74132   6
   2  11   3 0.62714 0.74941   9
   2  11   3 1.60745 0.68777  13
  -3 -11  -3 9.23291 2.37642  12
   3 -11   3 13.1594 2.09129   9
   3 -11   3 12.3410 1.90802   6
   3 -11   3 13.2944 1.68692  13
  -3 -11  -3 8.12865 1.90544   4
   3  11   3 12.7360 1.49868   6
   3  11   3 12.0295 1.50389   9
   3  11   3 12.5237 1.32732  13
   4 -11   3 22.5942 1.64287  13
   4 -11   3 20.4666 1.87694   9
   4  11   3 23.1004 1.26018  13
   4  11   3 24.2325 1.56613   9
  -4 -12   3 27.9212 2.29121  12
   4  12  -3 33.0695 1.67954  13
   3 -12  -3 11.8717 2.04069   6
   3 -12  -3 12.0458 1.78662  13
  -3 -12   3 13.0797 2.55614  12
   3  12  -3 12.9537 1.12398  13
   3  12  -3 12.3577 1.26813   6
  -3  12   3 14.2822 2.14196  10
   2 -12  -3 30.9706 3.50916   6
  -2 -12   3 28.0390 3.94356   4
   2 -12  -3 30.9372 3.53718  13
   2 -12  -3 35.0964 3.92528   9
   2  12  -3 30.8805 2.10018   6
   2  12  -3 31.4809 2.07944   9
   2  12  -3 32.9485 1.91161  13
  -1 -12   3 0.56001 1.57765   4
   1 -12  -3 1.62639 1.64547   9
   1 -12  -3 -0.1059 1.57159  13
   1 -12  -3 -1.2142 1.32803   6
   1  12  -3 0.09189 0.58474   9
   1  12  -3 0.48918 0.48691  13
   1  12  -3 -0.5337 0.51106   6
   0 -12  -3 58.0469 6.93503   4
   0 -12   3 53.7095 4.59370   9
   0 -12  -3 58.0373 6.06309   5
   0 -12   3 57.2088 5.00847   4
   0  12  -3 59.7346 2.81718  13
   0  12  -3 58.2775 3.10685   9
   0  12   3 58.0843 3.29938   9
  -1 -12  -3 10.4964 3.15809   4
   1 -12   3 8.94526 2.66593   4
   1 -12   3 9.34133 1.59835  13
   1 -12   3 6.85294 1.62964   9
   1  12   3 10.8900 1.59889   9
  -1  12  -3 9.97429 1.33750   9
   1  12   3 10.5922 1.27075  13
  -2 -12  -3 19.6878 3.56174  12
   2 -12   3 24.8852 2.36531  13
   2 -12   3 22.1987 2.81696   6
   2 -12   3 30.9146 3.59318   9
  -2 -12  -3 23.7782 4.76660   4
   2  12   3 26.2762 2.16321   6
   2  12   3 24.5892 1.81465  13
   2  12   3 25.7229 2.30081   9
   3 -12   3 0.88698 0.99393   9
   3 -12   3 1.48587 1.03920  13
  -3 -12  -3 -0.5582 1.35193  12
  -3 -12  -3 0.18928 1.22877   4
   3  12   3 1.37918 0.80853   3
   3  12   3 2.45045 0.76406   9
   3  12   3 2.04861 0.76234  13
   3 -13  -3 10.7193 1.68397  13
   3 -13  -3 13.5407 1.97684   9
  -3 -13   3 12.6197 2.25712  12
   3  13  -3 12.6243 1.03433  13
   3  13  -3 12.7538 1.14415   9
   3  13  -3 12.3833 1.54119   6
  -3  13   3 16.7836 2.13964  10
  -2 -13   3 45.7459 4.32442   4
   2 -13  -3 50.2788 4.15667   9
   2 -13  -3 33.6558 4.83969   6
   2 -13  -3 50.1230 3.85075  13
   2  13  -3 47.1284 2.33954  13
   2  13  -3 45.4280 2.54476   9
   2  13  -3 42.2572 3.41709   6
   1 -13  -3 104.287 7.08997   6
   1 -13  -3 119.810 6.96599   9
  -1 -13   3 119.306 7.40827   4
   1  13  -3 118.105 5.14039  13
   1  13  -3 117.137 5.39087   9
   1  13  -3 114.638 5.40827   6
   0 -13   3 60.5165 4.86843   9
   0 -13   3 71.0430 5.59555   4
   0 -13  -3 64.3787 7.04385   4
   0  13  -3 64.1513 3.13718  13
   0  13  -3 68.9929 3.45082   9
   0  13   3 72.9702 3.60341   9
   1 -13   3 21.0587 3.31047   4
   1 -13   3 17.7917 1.99249  13
   1 -13   3 20.6269 2.74385   9
   1  13   3 20.2172 2.02384   9
   1  13   3 18.0875 1.50323  13
   2 -13   3 12.8816 1.89794  13
  -2 -13  -3 7.16208 2.30987  12
  -2 -13  -3 6.18072 2.13981   4
   2 -13   3 9.87048 1.63574   9
   2  13   3 12.4680 1.22121  13
   2  13   3 10.4588 1.38519   3
   2  13   3 12.9779 1.47637   9
   3 -13   3 27.0935 1.91623  13
   3 -13   3 25.4173 2.18335   9
   3  13   3 23.8341 1.97800   3
   3  13   3 23.9553 1.40351  13
   3  13   3 24.6428 1.58981   9
  -3 -14   3 37.6582 4.14820  12
   3  14  -3 40.8545 2.12074   9
   3  14  -3 42.2549 2.15293  13
  -2 -14   3 6.70685 1.79255   4
   2 -14  -3 7.06911 1.61899  13
   2 -14  -3 4.75658 2.22547   6
   2 -14  -3 6.46743 1.87388   9
   2  14  -3 7.41863 1.48012   6
   2  14  -3 7.99311 0.83408  13
   2  14  -3 7.67646 1.04975   9
  -1 -14   3 65.0861 5.06431   4
   1  14  -3 61.7258 3.22126   9
   1  14  -3 62.7984 2.96580  13
   0 -14  -3 280.486 15.8431   4
   0 -14   3 309.615 14.5566   4
   0  14  -3 295.387 12.5531   9
   1 -14   3 9.63394 2.66579   4
   1 -14   3 13.7207 1.96906   9
  -1 -14  -3 10.0501 2.72169   4
   1  14   3 15.7069 1.49264   9
  -2 -14  -3 1.67190 2.19229   4
   2 -14   3 3.22700 1.26278   9
   2 -14   3 0.66784 0.97756  13
  -2 -14  -3 0.75495 1.58138  12
   2  14   3 1.15432 0.77089   3
   2  14   3 1.21271 0.45125  13
   2  14   3 1.97981 0.76081   9
  -2 -15   3 26.8354 2.65433   4
   2  15  -3 25.9291 1.38804  13
   2  15  -3 26.9681 1.54722   9
  -1 -15   3 66.5818 5.02961   4
   1  15  -3 66.2178 2.95807  13
   1  15  -3 67.5409 3.23146   9
   0 -15   3 78.8113 5.34245   4
   0 -15  -3 68.4792 6.40648   4
   0  15  -3 77.2778 3.67405   9
   1 -15   3 13.5814 2.37121   4
  -1 -15  -3 14.0033 2.62994   4
   1 -15   3 16.6936 2.14275   9
   1  15   3 17.5612 1.31967   9
  -2 -15  -3 8.11511 1.79972   4
   2 -15   3 9.13402 1.58720   9
   2  15   3 8.66822 1.07740   9
  -2 -16   3 9.34430 1.63432  12
   2  16  -3 8.66012 0.74681   9
  -1 -16   3 20.6560 2.57140   4
   1  16  -3 20.1305 1.26765   9
   0 -16   3 105.904 5.78929   4
   0 -16  -3 95.4855 6.72313   4
   1 -16   3 68.5263 5.67851   4
  -1 -16  -3 59.3958 4.42377   4
   0 -17   3 0.77762 1.12657   4
  -5   0   4 0.56525 1.12355  12
  -5   0   4 0.89600 0.59438   8
  -4   0   4 203.921 10.3908  12
  -4   0   4 204.110 9.40679   8
  -4   0   4 191.339 10.9267  10
  -3   0   4 -0.0125 1.43409   5
  -3   0   4 -3.0707 2.31417  10
   3   0  -4 0.47952 1.06320   7
   2   0  -4 616.979 26.6655   7
  -2   0   4 604.304 26.7274   5
   2   0  -4 634.948 25.4369  11
   1   0  -4 0.43218 0.34663  11
  -1   0   4 0.20139 0.80015   5
   0   0   4 2153.90 87.5210  11
   1   0   4 1.41801 0.53535  11
  -1   0  -4 0.75509 0.57398   7
   2   0   4 281.344 11.9927   6
   2   0   4 277.488 12.1238  11
  -2   0  -4 269.692 12.1288   5
   2   0   4 275.600 12.1994   3
   3   0   4 1.91195 0.92257   3
   3   0   4 0.52198 0.91448   6
   3   0   4 0.91268 1.34450   9
  -3   0  -4 -3.3866 1.75622  12
   3   0   4 1.56852 1.01939  13
  -3   0  -4 -0.6433 1.11224   4
  -4   0  -4 298.298 17.1912   8
  -4   0  -4 344.426 16.4042  12
   4   0   4 351.713 14.8835   9
   4   0   4 352.743 14.4393  13
   4   0   4 357.198 14.7091   6
  -5   0  -4 0.24856 0.65961   8
  -5   0  -4 -0.0522 0.78314  12
   5   0   4 -0.3109 0.41023  13
  -5  -1   4 61.5645 3.18753   8
  -5  -1   4 67.7581 4.04417  12
  -5   1   4 65.8645 3.77841  12
  -5   1   4 67.9170 3.27059   8
  -4  -1   4 117.596 6.27373   8
  -4  -1   4 122.677 7.24431  12
  -4  -1   4 115.671 7.59724  10
  -4   1   4 120.864 6.25991   8
  -4   1   4 122.225 7.19316  12
  -4   1   4 119.760 7.57050  10
   3  -1  -4 60.0270 3.95744   7
  -3  -1   4 61.1427 5.17640   5
  -3  -1   4 54.9133 5.26236  10
  -3   1   4 58.7627 5.06208   5
   3   1  -4 63.7465 4.26337   7
  -3   1   4 60.6122 6.38404  10
  -2  -1   4 52.0358 3.89931   5
   2  -1  -4 49.5354 3.44189   7
   2   1  -4 53.2390 2.42844  11
  -2   1   4 48.5654 3.60501   5
  -1  -1   4 1086.24 44.4221   5
   1   1  -4 1059.64 44.0252  11
   0  -1  -4 1318.09 54.5636   7
   0  -1   4 1319.64 53.7497  11
   0   1  -4 1322.27 53.8404  11
   1  -1   4 476.217 19.7065  11
  -1  -1  -4 456.685 19.5766   7
   1   1   4 474.491 19.5339  11
   2  -1   4 236.930 10.4775   6
   2  -1   4 236.101 10.7556  11
  -2  -1  -4 241.034 10.6645   5
   2   1   4 237.401 10.5376  11
   2   1   4 239.691 10.5784   3
   2   1   4 230.826 10.4257   6
  -3  -1  -4 149.786 8.55714  12
   3  -1   4 156.780 7.12037   6
  -3  -1  -4 148.852 7.98444   4
   3  -1   4 150.718 7.14983   3
   3  -1   4 145.825 6.96715  13
   3  -1   4 144.599 7.36610   9
   3   1   4 151.610 7.29805   3
   3   1   4 145.022 7.43053   9
  -3   1  -4 140.874 8.31607  12
   3   1   4 154.333 7.15152   6
   3   1   4 145.013 6.95430  13
  -3   1  -4 141.881 7.57451   4
   4  -1   4 51.2959 3.15283   6
  -4  -1  -4 47.9763 4.52160  12
   4  -1   4 52.4924 3.04980  13
   4  -1   4 50.7364 3.27743   9
   4   1   4 50.7484 3.02316  13
   4   1   4 50.7743 3.14727   9
  -4   1  -4 58.3863 4.65132   8
  -4   1  -4 53.5421 4.40598  12
   4   1   4 51.2726 3.16918   6
   4   1   4 49.3488 3.23069   3
  -5  -1  -4 46.6817 2.82030   8
   5  -1   4 43.3989 2.11090  13
  -5  -1  -4 42.8224 3.14687  12
  -5   1  -4 45.2522 2.58208  12
  -5   1  -4 43.5732 2.43529   8
   5   1   4 44.7047 2.12986  13
  -5  -2   4 16.2689 2.20783  12
  -5  -2   4 12.6555 1.52234   8
  -5   2   4 16.9373 2.90093  12
  -4  -2   4 211.901 10.1440   8
  -4  -2   4 221.463 11.0985  12
  -4  -2   4 218.252 11.5477  10
  -4   2   4 222.546 9.88877   8
  -4   2   4 221.906 10.9413  12
  -4   2   4 203.031 11.5391  10
  -3  -2   4 147.567 8.68873  10
  -3  -2   4 165.625 9.65788   5
   3  -2  -4 149.436 7.46623   7
  -3   2   4 142.210 9.45761  10
  -3   2   4 147.648 7.48572   8
   3   2  -4 146.628 8.17499   7
   2  -2  -4 617.464 25.9723   6
  -2  -2   4 652.649 27.5990   5
   2  -2  -4 651.030 26.5722   7
   2   2  -4 562.726 27.2173   6
   2   2  -4 687.316 25.8966  11
   1  -2  -4 401.679 16.8762   7
  -1  -2   4 405.376 17.3062   5
   1   2  -4 392.773 17.2011  11
   0  -2   4 138.743 5.85043  11
   0  -2  -4 137.456 6.36590   7
   0   2  -4 123.466 5.96897  11
  -1  -2  -4 185.461 8.20502   7
   1  -2   4 189.406 8.42837  11
   1   2   4 191.695 8.16363  11
   2  -2   4 175.577 7.93434   6
  -2  -2  -4 180.137 8.47422   5
   2   2   4 170.621 8.00641  11
   2   2   4 177.268 8.80008   3
   2   2   4 172.212 7.89450   6
   3  -2   4 30.3962 2.51878  13
   3  -2   4 27.5224 2.41311   6
  -3  -2  -4 20.8118 3.25192   4
  -3  -2  -4 31.6184 3.94850  12
   3  -2   4 21.8465 2.69382   9
   3   2   4 23.8687 2.89911   9
   3   2   4 23.9591 2.46061   3
  -3   2  -4 25.7446 3.67582  12
   3   2   4 27.5257 2.31677   6
   3   2   4 27.5297 2.41200  13
  -3   2  -4 24.1686 3.27380   8
  -3   2  -4 26.6219 2.71019   4
  -4  -2  -4 41.4182 4.04520  12
  -4  -2  -4 47.8693 3.92879   8
   4  -2   4 43.2359 2.76146   6
   4  -2   4 43.7123 2.68871  13
   4  -2   4 39.4046 2.84272   9
  -4   2  -4 40.5493 3.87285  12
   4   2   4 38.7296 2.88995   9
   4   2   4 41.9950 3.69178   3
  -4   2  -4 42.2451 3.27167   8
   4   2   4 44.7294 2.64247  13
   4   2   4 42.7155 2.77305   6
   5  -2   4 76.8294 3.48463  13
  -5  -2  -4 78.5321 3.83682   8
  -5   2  -4 78.5975 3.81891  12
  -5   2  -4 77.6359 3.71298   8
   5   2   4 78.5839 3.42693  13
  -5  -3   4 91.2272 4.96318  12
  -5   3   4 88.6444 4.35277  12
  -5   3   4 93.1457 4.22756   8
  -4  -3   4 46.6942 3.59682   8
  -4  -3   4 48.3811 4.55479  10
  -4  -3   4 51.0480 4.46579  12
  -4   3   4 50.2667 4.16476  12
  -4   3   4 51.4437 3.25030   8
  -4   3   4 45.8550 4.58508  10
  -3  -3   4 6.57814 3.59344  12
   3  -3  -4 8.40895 1.48856   7
   3  -3  -4 7.11879 1.17645   6
  -3  -3   4 6.75179 2.33278   5
  -3   3   4 9.92552 2.16422   8
  -3   3   4 9.20335 3.05274  10
   3   3  -4 7.26899 1.06711   6
   3   3  -4 7.20590 1.89350   7
  -2  -3   4 191.041 9.61995   5
   2  -3  -4 200.786 7.89691   6
   2  -3  -4 180.617 7.94810  11
   2  -3  -4 188.231 8.72067   7
   2   3  -4 166.307 8.40752   6
   1  -3  -4 556.154 21.2615   6
  -1  -3   4 551.851 22.5595   5
   1  -3  -4 537.679 22.1593   7
   1   3  -4 503.802 22.9722   6
   1   3  -4 503.386 22.6562  11
   0  -3  -4 209.703 9.18064   6
   0  -3  -4 208.410 9.23631   7
   0  -3   4 217.557 9.11250  11
   0   3  -4 206.900 9.39825   6
   1  -3   4 214.200 9.40038  11
  -1  -3  -4 212.586 9.06243   7
   1  -3   4 208.748 9.18271   6
   1   3   4 206.815 9.16865   6
   2  -3   4 435.292 18.7644   6
  -2  -3  -4 463.314 19.6425   5
   2   3   4 440.192 18.8131   6
   2   3   4 439.176 18.7042  11
   3  -3   4 56.5042 3.41895   6
  -3  -3  -4 50.4440 4.75358  12
  -3  -3  -4 51.3443 4.41697   4
   3  -3   4 48.4952 3.20497  13
   3  -3   4 56.4596 3.64689   9
  -3  -3  -4 49.7552 4.76254   5
  -3   3  -4 47.1817 4.48372  12
   3   3   4 49.0515 3.19757  13
   3   3   4 53.9286 3.57799   9
  -3   3  -4 48.8980 3.45869   4
   3   3   4 56.7132 3.56498   3
  -3   3  -4 56.7404 4.08971   8
   3   3   4 53.0869 3.27855   6
  -4  -3  -4 23.5473 3.37819  12
  -4  -3  -4 27.0459 2.87922   8
   4  -3   4 24.2830 1.99895  13
   4  -3   4 22.2380 2.24664   9
   4  -3   4 26.0539 2.01177   6
   4   3   4 23.2173 2.17178   9
  -4   3  -4 22.4656 2.49580   8
   4   3   4 25.6937 2.00085  13
   4   3   4 24.0431 2.05436   6
   4   3   4 22.3077 2.07982   3
  -4   3  -4 28.0869 2.90323  12
  -5  -3  -4 176.984 7.33287   8
   5  -3   4 168.107 7.33597  13
   5   3   4 175.626 6.90234  13
  -5   3  -4 157.936 7.67345   8
  -5  -4   4 68.6003 5.59646  12
  -5   4   4 78.1691 3.55067   8
   4  -4  -4 51.1223 2.92913   6
  -4  -4   4 48.4271 4.21099  12
  -4  -4   4 46.6153 4.42338  10
  -4   4   4 40.0530 4.30108  10
  -4   4   4 44.5953 3.79160  12
  -4   4   4 46.9367 3.05782   8
   4   4  -4 46.4459 2.70440   6
  -3  -4   4 22.0812 4.00179   5
   3  -4  -4 23.7716 1.81352   6
   3  -4  -4 20.8405 3.21642   7
  -3  -4   4 19.8964 3.65488  10
   3   4  -4 24.6464 1.76680   6
  -3   4   4 18.4381 3.77004  10
  -3   4   4 23.5799 2.36053   8
  -2  -4   4 14.8238 2.73785   5
   2  -4  -4 17.2680 2.49497   7
   2   4  -4 16.8346 1.51744   6
   1  -4  -4 317.012 12.7549   6
  -1  -4   4 313.358 13.9111   5
   1  -4  -4 300.631 13.1084   7
   1   4  -4 293.389 12.7147  11
   1   4  -4 297.222 13.1816   6
   0  -4   4 484.451 20.1686   5
   0  -4   4 471.617 19.8304  11
   0  -4  -4 461.659 19.6009   7
   1  -4   4 1051.95 41.7887  11
   1  -4   4 1006.34 41.8054   6
  -1  -4  -4 1012.84 41.7694   7
   1   4   4 986.244 41.7411   6
  -2  -4  -4 40.2781 3.24402   5
   2  -4   4 36.8678 2.50805   6
   2   4   4 35.4303 2.42722   6
  -3  -4  -4 20.9981 3.40245   4
   3  -4   4 23.2793 2.56543   9
   3  -4   4 23.2106 2.19849  13
  -3  -4  -4 26.2831 4.02565   5
   3  -4   4 24.6431 2.23848   6
  -3  -4  -4 18.2927 2.89350  12
  -3   4  -4 23.1474 2.84725   8
  -3   4  -4 22.7434 2.23637   4
  -3   4  -4 31.9206 3.36413  12
   3   4   4 23.3059 2.47568   9
   3   4   4 24.0096 2.40697   3
   3   4   4 23.9399 2.19757   6
   3   4   4 22.4815 2.08956  13
  -4  -4  -4 46.4719 3.59556   8
  -4  -4  -4 41.7957 4.04045  12
   4  -4   4 48.3021 2.67699  13
   4  -4   4 45.1080 2.82284   9
   4  -4   4 45.1675 2.76193   6
   4   4   4 44.3978 2.89985   9
   4   4   4 45.0068 2.80321   6
  -4   4  -4 44.0928 3.36801  12
  -4   4  -4 43.4094 3.11870   8
   4   4   4 44.3888 2.66027  13
   4   4   4 44.4232 2.93300   3
  -5  -5   4 47.6431 3.23660  12
  -5   5   4 51.6098 2.50658   8
  -4  -5   4 2.28978 1.84073  10
   4  -5  -4 0.62567 1.71933   6
  -4   5   4 2.13690 2.25950  10
   4   5  -4 1.76072 0.59048   6
  -4   5   4 1.02050 1.24383  12
  -4   5   4 2.59811 0.96166   8
  -3  -5   4 268.063 13.2105  10
  -3  -5   4 270.105 14.0917   5
   3  -5  -4 275.441 11.6790   6
  -3  -5   4 258.452 13.6628  12
   3   5  -4 276.832 11.3622   6
  -3   5   4 268.516 11.7617   8
  -3   5   4 250.818 14.1692  10
   2  -5  -4 210.240 9.94664   7
  -2  -5   4 212.246 11.1450   5
   2  -5  -4 227.112 9.48860   6
   2   5  -4 216.610 9.63073   6
   1  -5  -4 558.715 24.2420   7
   1  -5  -4 574.813 22.6723   6
  -1  -5   4 570.727 24.8777   5
   1   5  -4 557.624 24.0365   6
   0  -5  -4 203.791 9.30967   6
   0  -5  -4 209.281 9.28534   7
   0  -5   4 220.285 9.23101  11
   0  -5   4 207.009 9.48765   5
   0   5  -4 211.509 9.34323   6
  -1  -5  -4 391.875 16.4785   7
   1  -5   4 391.716 16.7823  11
   1  -5   4 393.955 16.4456   6
   1   5   4 373.279 16.2946   6
  -2  -5  -4 72.5251 5.05451   5
   2  -5   4 73.5504 3.93588   6
   2   5   4 73.5515 3.90372   6
  -3  -5  -4 220.847 14.1098   5
   3  -5   4 265.673 11.1274   6
  -3  -5  -4 243.211 14.9276  12
   3   5   4 260.254 11.7717   3
   3   5   4 255.228 11.2750   6
  -3   5  -4 251.613 11.5750   8
   4  -5   4 56.1849 3.35228   6
   4  -5   4 58.5574 3.02564  13
   4  -5   4 52.2742 3.15208   9
  -4  -5  -4 55.7984 3.92030   8
  -4  -5  -4 51.9980 4.26452  12
   4   5   4 53.4523 2.90675  13
  -4   5  -4 53.0064 3.39468  12
   4   5   4 52.3011 3.10447   9
   4   5   4 58.8963 3.50992   6
   4   5   4 50.9127 3.25744   3
  -4   5  -4 51.8627 3.23618   8
  -5  -6   4 6.28320 1.87193  12
  -4  -6   4 9.95183 2.18579  12
   4  -6  -4 8.64114 1.40659   6
  -4   6   4 10.6804 2.02319  10
   4   6  -4 8.11343 1.23853   6
  -4   6   4 10.1355 1.62741  12
  -4   6   4 10.4331 1.49717   8
  -3  -6   4 154.176 9.82939   5
   3  -6  -4 157.917 7.37152   6
  -3  -6   4 156.047 8.87250  12
  -3  -6   4 154.632 8.59344  10
  -3   6   4 145.242 9.43399  10
  -3   6   4 136.584 7.62848  12
   3   6  -4 168.467 6.83119   6
  -3   6   4 158.922 7.21482   8
   2  -6  -4 157.122 7.84473   7
  -2  -6   4 157.090 9.13101   5
   2  -6  -4 165.150 7.40214   6
   2   6  -4 162.218 7.34344   6
  -1  -6   4 180.655 9.19445   5
   1  -6  -4 186.860 8.74902   7
   0  -6  -4 279.098 12.3095   7
   0  -6   4 287.923 12.6591   5
   0  -6  -4 284.471 12.4641   6
   0  -6   4 288.844 12.3279  11
   0   6  -4 283.309 12.3122   6
   1  -6   4 240.097 10.8466  11
  -1  -6  -4 239.188 10.9368   7
   1  -6   4 246.039 10.3877   6
   1   6   4 229.008 10.4132   6
  -2  -6  -4 339.184 15.6851   4
   2  -6   4 322.827 13.6268   6
   2  -6   4 313.735 13.4063  13
  -2  -6  -4 323.611 16.4131   5
   2  -6   4 310.013 13.6583   9
   2   6   4 300.260 13.9458   9
  -2   6  -4 295.043 14.0316  12
   2   6   4 311.812 13.6256  13
   2   6   4 323.170 13.9050   6
  -2   6  -4 321.454 14.0599   4
  -3  -6  -4 197.146 10.5225   4
   3  -6   4 205.859 9.01845   6
   3  -6   4 202.040 8.74553  13
   3  -6   4 202.428 9.01106   9
  -3  -6  -4 196.824 10.5713  12
   3   6   4 197.662 8.90257  13
  -3   6  -4 188.670 9.32683   8
  -3   6  -4 201.362 9.42111  12
   3   6   4 200.207 9.15699   6
   3   6   4 190.802 9.23448   9
   3   6   4 197.998 9.59402   3
  -4  -6  -4 61.0543 5.33480  12
  -4  -6  -4 60.8231 4.09076   8
   4  -6   4 59.4500 3.25743   6
   4  -6   4 57.8545 3.54845   9
   4  -6   4 63.1385 3.19515  13
  -4   6  -4 58.0345 3.23285  12
   4   6   4 59.2123 3.27107   6
  -4   6  -4 56.3278 3.15682   8
   4   6   4 68.2653 3.82675   9
   4   6   4 56.1393 3.41551   3
   4   6   4 56.6225 3.05798  13
   4  -7  -4 2.36118 0.97344   6
  -4  -7   4 2.49544 1.58303  12
   4   7  -4 4.10321 0.70209   6
  -4   7   4 3.95475 1.50160  10
  -4   7   4 2.86516 0.95838  12
  -4   7   4 2.74527 0.81221   8
  -3  -7   4 30.3831 4.33556  10
   3  -7  -4 30.6265 2.75810   6
  -3  -7   4 32.5929 5.28197   5
  -3   7   4 32.0055 2.41653   8
   3   7  -4 33.2174 1.90329   6
  -3   7   4 27.4739 3.03398  12
  -2  -7   4 20.7079 2.81076   4
  -2  -7   4 25.4293 3.34099  10
  -2  -7   4 24.7936 3.56181   5
   2  -7  -4 25.3895 2.41325   6
   2   7  -4 24.6750 1.77250   6
  -2   7   4 26.5191 1.96295   8
   1  -7  -4 142.391 7.11506   7
   1  -7  -4 143.102 7.01688   6
   1   7  -4 146.917 6.57967   6
   0  -7   4 490.596 22.2419   5
   0  -7   4 528.803 21.8536  11
   0  -7  -4 507.560 21.9191   6
   0  -7  -4 523.945 22.9830   7
   0   7  -4 532.068 21.7382   6
  -1  -7  -4 77.8672 5.14135   7
   1  -7   4 80.2034 4.14529   6
   1   7   4 82.7726 4.13083   6
   2  -7   4 56.9278 3.35815  13
  -2  -7  -4 56.1352 5.29900  12
  -2  -7  -4 58.4518 5.26405   5
   2  -7   4 60.6725 3.41280   6
  -2  -7  -4 64.4395 5.82812   4
   2  -7   4 57.1072 3.56477   9
  -2   7  -4 55.9729 3.61062   4
   2   7   4 56.9253 3.33802  13
   2   7   4 57.0930 3.42244   6
  -2   7  -4 57.9067 3.39190  12
   2   7   4 57.2129 3.63433   9
   3  -7   4 77.8846 4.19744   9
  -3  -7  -4 75.0619 5.57572  12
   3  -7   4 71.5861 3.85370  13
  -3  -7  -4 78.1178 5.54651   4
   3  -7   4 72.1703 4.00080   6
   3   7   4 71.8283 4.07490   6
   3   7   4 69.9074 3.83233  13
   3   7   4 68.4321 4.11703   9
   3   7   4 71.6959 4.44313   3
  -3   7  -4 73.4488 4.03354  12
  -4  -7  -4 1.41983 1.48851   8
  -4  -7  -4 -1.0063 1.26126  12
   4  -7   4 -0.0153 0.68607   9
   4  -7   4 0.23936 1.10100  13
   4  -7   4 0.87773 0.72909   6
   4   7   4 1.66662 0.72301   6
  -4   7  -4 1.66765 0.85143  12
   4   7   4 0.97555 0.73386   3
   4   7   4 0.93636 0.71895   9
  -4  -8   4 39.5428 3.64795  12
   4  -8  -4 31.9188 2.71241   6
   4  -8  -4 31.0624 3.61091  13
   4   8  -4 41.7592 2.15455   6
   4   8  -4 39.7198 2.17147  13
  -4   8   4 43.3868 3.37751  10
  -3  -8   4 29.2956 4.09360  12
   3  -8  -4 33.3459 3.97507   6
   3  -8  -4 26.0145 2.73580  13
  -3   8   4 32.1870 2.26960   8
  -3   8   4 28.1774 2.30567  12
   3   8  -4 32.1797 1.95333  13
   3   8  -4 29.4660 2.23657   6
  -2  -8   4 193.355 10.8392   5
   2  -8  -4 200.362 9.32383   6
  -2  -8   4 177.854 9.74458   4
   2   8  -4 192.512 8.43816   6
   2   8  -4 195.782 8.92073   9
  -1  -8   4 68.5620 4.97735   5
   1  -8  -4 66.0250 4.19751   7
   1  -8  -4 76.3305 4.59450   6
   1   8  -4 74.4914 3.59408   6
   0  -8  -4 574.881 26.3091   6
   0  -8  -4 631.888 25.8740   7
   0   8  -4 614.411 25.1509   6
  -1  -8  -4 88.5994 6.38730   7
   1  -8   4 91.8348 4.72168   6
   1  -8   4 95.7524 4.69467  13
   1  -8   4 87.7172 4.84840   9
   1   8   4 85.6716 4.81731   9
   1   8   4 89.6256 4.62907   6
   1   8   4 92.4525 4.44085  13
   2  -8   4 95.7554 4.93795   6
   2  -8   4 94.4780 4.77103  13
  -2  -8  -4 101.954 7.33008   4
  -2  -8  -4 94.6785 6.75248  12
   2  -8   4 100.990 5.15459   9
  -2  -8  -4 91.7861 7.37887   5
  -2   8  -4 98.7832 4.97593  12
   2   8   4 91.7755 5.14187   9
   2   8   4 99.1837 4.87629  13
   2   8   4 103.930 5.13392   6
  -3  -8  -4 138.718 7.92991   4
   3  -8   4 132.168 6.08374  13
   3  -8   4 128.150 6.31304   6
   3   8   4 133.601 6.46075   6
   3   8   4 133.382 6.11392  13
   3   8   4 124.052 6.47111   9
  -3   8  -4 136.137 6.33489  12
  -4  -8  -4 17.8017 2.35693   8
   4  -8   4 20.0329 1.55675  13
   4  -8   4 18.8717 1.67738   9
   4  -8   4 19.4973 1.69936   6
  -4  -8  -4 17.4256 2.50988  12
   4   8   4 18.4923 1.62316   9
   4   8   4 17.9285 1.66497   3
  -4   8  -4 20.7567 1.47309  12
   4   8   4 21.0700 1.47326  13
   4   8   4 18.9588 1.65467   6
  -4  -9   4 3.24597 1.43552  12
   4  -9  -4 3.32216 1.30841  13
  -4   9   4 2.74674 1.20030  10
  -3  -9   4 8.62569 2.23178  12
   3  -9  -4 13.9914 3.07052   9
   3  -9  -4 6.24688 1.50934   6
   3  -9  -4 8.25693 1.86046  13
   3   9  -4 8.51388 1.15512  13
   3   9  -4 9.39445 1.13511   6
   3   9  -4 10.9149 1.71645   9
   2  -9  -4 197.404 9.53324  13
   2  -9  -4 198.610 10.1751   9
  -2  -9   4 204.312 11.3291   5
  -2  -9   4 186.626 10.0240   4
   2  -9  -4 198.423 9.76443   6
   2   9  -4 193.706 8.56731  13
   2   9  -4 205.089 8.62571   6
   2   9  -4 196.094 8.78110   9
   1  -9  -4 30.8694 4.17931   9
   1  -9  -4 23.9259 3.13378   6
   1  -9  -4 21.2513 2.63090   7
  -1  -9   4 23.9914 3.54379   5
   1   9  -4 24.1104 1.70888   6
   1   9  -4 21.2764 2.00958   9
   0  -9  -4 311.991 15.5748   6
   0  -9   4 316.302 15.7824   4
   0   9  -4 350.914 14.2146   9
   0   9  -4 351.257 14.1660   6
   0   9  -4 350.938 13.9769  13
  -1  -9  -4 70.3038 6.43834   4
   1  -9   4 63.5144 3.81417   9
   1  -9   4 64.5830 3.66703  13
  -1  -9  -4 61.6832 6.64860   7
   1  -9   4 62.2963 3.89699   6
   1  -9   4 62.1236 4.93738   4
  -1   9  -4 61.1632 3.39812   9
   1   9   4 60.6265 3.56562   6
   1   9   4 57.8390 3.31983  13
   1   9   4 61.8260 3.75918   9
   2  -9   4 282.124 12.2077  13
   2  -9   4 282.251 12.5569   9
  -2  -9  -4 306.312 14.9161   4
  -2  -9  -4 272.152 15.7156   5
   2  -9   4 292.601 12.5606   6
   2   9   4 283.235 12.8535   9
   2   9   4 292.282 12.6031   6
   2   9   4 272.901 12.4818  13
  -3  -9  -4 1.84556 1.61074   4
   3  -9   4 2.36640 1.04103   9
   3  -9   4 1.71921 0.91104   6
   3  -9   4 1.96555 0.83590  13
  -3  -9  -4 3.65641 1.77459  12
   3   9   4 2.34125 0.94094   6
   3   9   4 2.67370 0.93353   9
   3   9   4 2.97535 1.07717   3
  -3   9  -4 2.91060 0.84954  12
   3   9   4 2.13203 0.72223  13
   4  -9   4 72.0675 3.48249  13
   4  -9   4 69.4908 3.86624   9
   4   9   4 73.1107 3.76229   9
   4   9   4 73.4643 3.32719  13
   4   9   4 71.5894 3.72902   3
  -4 -10   4 6.50828 1.54211  12
   4 -10  -4 4.52212 1.76817  13
   4  10  -4 7.02290 1.04938  13
  -3 -10   4 1.40603 1.65316  12
   3 -10  -4 -0.4086 1.01664   6
   3 -10  -4 -1.8118 1.69364   9
   3 -10  -4 1.45548 1.47563  13
   3  10  -4 1.42218 0.66478   9
   3  10  -4 0.31306 0.47948  13
   3  10  -4 0.85743 0.51497   6
   2 -10  -4 167.875 8.31237  13
   2 -10  -4 166.009 8.61875   6
   2 -10  -4 168.882 8.98132   9
  -2 -10   4 163.822 14.0780   5
  -2 -10   4 149.544 8.73371   4
   2  10  -4 158.458 7.27966   9
   2  10  -4 162.829 7.26500   6
   2  10  -4 158.070 7.04007  13
  -1 -10   4 134.142 7.47224   4
   1 -10  -4 133.458 7.55937   6
   1 -10  -4 133.336 7.29568  13
   1 -10  -4 137.365 7.72254   9
   1  10  -4 133.120 6.20745   9
   1  10  -4 133.793 5.89058  13
   1  10  -4 133.921 6.05579   6
   0 -10   4 34.0415 3.54956   4
   0 -10   4 37.0805 3.70481   9
   0 -10  -4 32.6484 3.99799   6
   0  10  -4 36.6332 2.24830   9
   0  10  -4 35.7542 2.03251  13
   0  10   4 37.4288 2.76764   9
   0  10  -4 36.1668 2.38866   6
   1 -10   4 186.046 9.93881   4
  -1 -10  -4 217.758 11.9003   4
   1 -10   4 200.750 9.05277   9
   1 -10   4 189.961 9.30922   6
   1 -10   4 194.663 8.77518  13
  -1 -10  -4 189.352 11.4580   5
   1  10   4 192.218 8.89063   6
  -1  10  -4 186.861 8.48122   9
   1  10   4 189.004 8.49629  13
   1  10   4 198.273 8.94535   9
   2 -10   4 45.9267 3.24594   9
  -2 -10  -4 45.8247 4.77886  12
   2 -10   4 49.0790 2.92535  13
  -2 -10  -4 50.7187 5.22475   4
   2 -10   4 44.4397 3.27427   6
   2  10   4 47.0752 2.70617  13
   2  10   4 44.9825 3.11468   6
   2  10   4 46.0079 3.08714   9
   3 -10   4 24.3476 2.03071  13
  -3 -10  -4 23.1205 3.16721   4
   3 -10   4 28.4458 2.25906   9
   3 -10   4 24.4035 2.31663   6
   3  10   4 26.0651 1.79302  13
   3  10   4 26.1442 2.10078   6
   3  10   4 27.3298 2.09400   9
   3  10   4 24.4692 2.18337   3
   4 -10   4 123.295 5.74250   9
   4 -10   4 128.338 5.57424  13
   4  10   4 118.809 4.99748  13
   4  10   4 119.012 5.13385   9
   4 -11  -4 3.61291 1.04661  13
  -4 -11   4 3.17863 1.17241  12
   4  11  -4 5.56439 0.71860  13
   3 -11  -4 7.80906 1.99345   9
   3 -11  -4 9.13300 1.96338   6
  -3 -11   4 8.61015 2.20915  12
   3 -11  -4 8.25876 1.82133  13
   3  11  -4 8.86101 1.05327  13
  -3  11   4 10.8531 2.18885  10
   3  11  -4 10.6075 1.24415   9
   3  11  -4 9.04945 1.13760   6
   2 -11  -4 243.723 11.9604   9
  -2 -11   4 221.546 11.9303   4
   2 -11  -4 244.588 11.7198   6
   2 -11  -4 243.925 11.4470  13
   2  11  -4 242.052 10.4049   6
   2  11  -4 239.633 10.1510  13
   2  11  -4 231.625 10.3732   9
   1 -11  -4 142.320 8.37675   6
   1 -11  -4 144.631 8.28120   9
  -1 -11   4 152.953 8.50959   4
   1 -11  -4 152.198 8.03667  13
   1  11  -4 149.854 6.80740   9
   1  11  -4 144.650 6.46826  13
   1  11  -4 149.958 6.70427   6
   0 -11   4 7.32929 2.09047   9
   0 -11  -4 8.11551 3.83968   4
   0 -11  -4 7.17399 2.68789   6
   0 -11   4 8.94691 2.14890   4
   0  11  -4 8.53174 1.37989   6
   0  11   4 9.05129 1.25164   9
   0  11  -4 8.89614 1.24338   9
   1 -11   4 76.8144 4.62990   9
   1 -11   4 71.7305 5.34057   4
  -1 -11  -4 76.6053 6.97712   4
   1 -11   4 70.8814 4.19374  13
   1  11   4 79.0526 5.28470   3
   1  11   4 76.0387 4.14213   9
   1  11   4 74.4077 3.76804  13
  -1  11  -4 73.2549 3.64709   9
   2 -11   4 30.3335 2.83432   6
   2 -11   4 29.1265 2.34891  13
  -2 -11  -4 30.0545 4.45997   4
  -2 -11  -4 25.3108 4.04944  12
   2 -11   4 35.5388 2.90648   9
   2  11   4 34.4062 2.16011  13
   2  11   4 30.7177 2.40771   9
   2  11   4 36.9518 2.70238   3
   2  11   4 31.8203 2.41853   6
   3 -11   4 11.6888 1.87520   9
   3 -11   4 13.5302 1.58355  13
  -3 -11  -4 14.8810 3.07069  12
   3 -11   4 13.3604 2.02716   6
   3  11   4 14.2976 1.32533  13
   3  11   4 12.2969 1.69644   6
   3  11   4 13.8656 1.45930   9
   3  11   4 12.4405 1.51056   3
  -3 -12   4 12.9447 3.63554  12
   3 -12  -4 8.82556 1.67194   6
   3 -12  -4 6.26424 1.78194   9
   3  12  -4 7.72289 1.21740   9
  -3  12   4 10.0781 1.90029  10
   3  12  -4 9.57513 1.04639   6
   2 -12  -4 123.888 7.53539   6
   2 -12  -4 136.373 7.80017   9
  -2 -12   4 121.255 8.48719   4
   2 -12  -4 149.102 7.99874  13
   2  12  -4 132.170 6.12260   6
   2  12  -4 144.190 5.91718  13
   2  12  -4 136.216 6.17213   9
   1 -12  -4 0.73936 1.69654   6
   1 -12  -4 4.62526 2.10590   9
  -1 -12   4 1.01437 1.63701   4
   1  12  -4 2.02038 0.67839   6
   1  12  -4 2.41365 0.64342   9
   1  12  -4 2.25613 0.53963  13
   0 -12   4 276.758 13.1072   4
   0 -12  -4 251.078 15.5213   4
   0 -12   4 265.398 12.2583   9
   0  12  -4 262.773 11.0399  13
   0  12  -4 264.836 11.3218   9
   0  12   4 266.441 11.4608   9
   1 -12   4 239.864 12.1179   4
  -1 -12  -4 245.553 13.9391   4
   1 -12   4 240.264 10.9743   9
   1 -12   4 237.214 10.5181  13
   1  12   4 237.777 11.0028   3
   1  12   4 244.311 10.5809   9
   1  12   4 243.805 10.2773  13
  -1  12  -4 226.346 10.0964   9
   2 -12   4 23.7225 2.13779  13
   2 -12   4 24.6257 2.47421   9
  -2 -12  -4 22.4541 3.92611   4
  -2 -12  -4 19.0576 3.88452  12
   2  12   4 23.7766 2.03049   3
   2  12   4 24.8502 1.72003  13
   3 -12   4 4.35934 0.82371  13
  -3 -12  -4 2.33766 1.19007   4
   3 -12   4 2.99147 1.00807   9
   3  12   4 2.80271 0.76928   3
   3  12   4 2.69495 0.70839   9
   3  12   4 3.08789 0.56374  13
  -3 -13   4 14.0695 2.66232  12
   3  13  -4 13.8105 1.05276  13
   3  13  -4 14.7328 1.26041   9
  -3  13   4 15.1592 2.36832  10
  -2 -13   4 26.7209 3.34559   4
   2 -13  -4 30.3805 3.55291   9
   2 -13  -4 28.8022 3.39375  13
   2 -13  -4 27.8475 3.34515   6
   2  13  -4 29.1845 1.85949   9
   2  13  -4 28.1158 1.62285  13
   2  13  -4 28.5192 1.84534   6
  -1 -13   4 39.1372 5.81819   4
   1  13  -4 30.0545 1.83668  13
   1  13  -4 32.8086 2.59119   9
   1  13  -4 26.1360 2.03664   6
   0 -13  -4 61.7260 7.03594   4
   0  13  -4 69.3396 3.53982   9
   0  13  -4 66.2594 3.06500  13
   1 -13   4 87.3703 4.91744   9
  -1 -13  -4 78.5950 6.85206   4
   1 -13   4 86.0472 5.97125   4
   1  13   4 89.0868 4.37747   9
   2 -13   4 26.2718 2.51122   9
  -2 -13  -4 23.2390 3.65185   4
   2 -13   4 23.4466 2.18861  13
   2  13   4 26.5003 2.24152   3
   2  13   4 28.6018 1.98836   9
   2  13   4 25.4479 1.63616  13
   3 -13   4 37.0145 2.37433   9
   3  13   4 34.3914 1.85402   9
  -3 -14   4 122.401 5.82520  12
   3  14  -4 111.455 4.95080  13
   3  14  -4 114.775 4.99285   9
  -2 -14   4 8.39162 1.79915   4
   2  14  -4 10.3785 1.16385   9
   2  14  -4 9.53216 1.32561  13
  -1 -14   4 190.436 9.81668   4
   1  14  -4 185.611 7.89254  13
   1  14  -4 183.987 8.14549   9
   0 -14  -4 28.0878 4.43836   4
   0 -14   4 28.3216 3.45540   4
   0  14  -4 28.0469 1.74018   9
  -1 -14  -4 5.76173 2.23366   4
   1 -14   4 6.90353 2.00865   4
   1 -14   4 6.75080 1.99662   9
   1  14   4 5.28304 1.13509   9
  -2 -14  -4 1.39416 1.41608   4
   2 -14   4 2.36023 0.98277   9
   2  14   4 1.43356 0.59911   9
  -2 -15   4 3.98882 1.34730   4
  -2 -15   4 2.45020 2.08551  12
   2  15  -4 4.36835 0.69524   9
  -1 -15   4 40.2435 3.46904   4
   1  15  -4 37.6871 2.08198   9
   0 -15   4 9.00092 1.81426   4
   0  15  -4 8.08105 0.93638   9
   1 -15   4 8.41695 2.64892   4
  -1 -15  -4 3.48012 1.90631   4
  -2 -15  -4 4.32166 1.31541   4
   2  15   4 4.67004 0.75196   9
  -1 -16   4 28.4361 2.68452   4
   1  16  -4 28.6920 1.53133   9
   0 -16  -4 4.69316 2.06925   4
   0 -16   4 8.14567 1.77433   4
  -1 -16  -4 21.3063 2.86459   4
  -5   0   5 60.6528 4.10968  10
  -4   0   5 1.56869 1.91362  12
  -4   0   5 2.18135 1.73201  10
  -4   0   5 1.66778 0.85515   8
  -3   0   5 264.583 13.9202  10
  -3   0   5 276.708 13.3242   5
  -3   0   5 246.785 11.8231   8
   2   0  -5 -0.6469 0.55086   6
  -2   0   5 0.44416 1.18546   5
   2   0  -5 0.75238 1.05803   7
   1   0  -5 1231.72 50.6015   6
   0   0  -5 -0.3561 0.76654   6
  -1   0  -5 220.757 9.86015   7
   1   0   5 218.217 9.68999   6
   1   0   5 221.173 9.62671  11
   2   0   5 -0.1695 0.74595   6
   2   0   5 0.16204 0.74022   3
  -2   0  -5 -0.7446 1.64304   5
   3   0   5 497.478 20.4211   3
  -3   0  -5 470.884 20.9710   4
   3   0   5 467.061 20.2361   9
  -3   0  -5 443.097 21.2977  12
   3   0   5 488.875 20.2202   6
   3   0   5 459.645 19.8169  13
   4   0   5 0.07243 0.82975   6
   4   0   5 -0.5217 0.69709  13
   4   0   5 0.69342 0.82717   9
  -4   0  -5 -0.1267 1.02688   8
  -4   0  -5 0.87106 1.32238  12
  -5  -1   5 120.754 7.05713  10
  -5   1   5 114.016 5.64844   8
  -5   1   5 128.120 5.69770  10
  -4  -1   5 361.700 16.5789  10
  -4  -1   5 317.840 14.9854   8
  -4  -1   5 331.916 16.2094  12
  -4   1   5 355.988 17.2322  10
  -4   1   5 356.020 16.3282  12
  -4   1   5 355.879 15.1470   8
  -3  -1   5 124.396 8.24897  10
   3  -1  -5 134.279 7.43312   7
  -3  -1   5 139.213 8.36758   5
  -3   1   5 127.296 6.36683   8
   3   1  -5 117.927 7.99370   7
  -3   1   5 125.243 8.61583  10
   2  -1  -5 96.8666 4.45975   6
  -2  -1   5 102.706 6.01715   5
   2   1  -5 86.3972 4.51713   6
  -2   1   5 93.7960 5.68866   5
   1  -1  -5 36.6405 2.88938   7
  -1  -1   5 37.4016 2.97482   5
   1  -1  -5 37.5508 2.31621   6
   1   1  -5 34.9442 2.38999   6
   0  -1  -5 151.440 7.42085   7
   0  -1  -5 151.339 7.20317   6
   0  -1   5 155.315 6.59028  11
   0   1  -5 151.501 7.19840   6
   1  -1   5 106.759 5.13207   6
   1  -1   5 107.704 5.21325  11
  -1  -1  -5 108.630 5.24908   7
   1   1   5 105.132 5.13082   6
   1   1   5 112.315 5.10167  11
  -1   1  -5 112.714 5.51051   7
  -2  -1  -5 227.480 10.6037   5
   2  -1   5 226.475 10.3890   3
   2  -1   5 230.095 10.2464   6
   2   1   5 227.092 10.2294   6
   2   1   5 235.609 10.5379   3
   3  -1   5 278.402 11.9658   3
   3  -1   5 264.036 11.8834   9
   3  -1   5 273.488 11.8355   6
   3  -1   5 260.368 11.5476  13
  -3  -1  -5 258.537 12.7838   4
  -3  -1  -5 253.726 12.9435  12
   3   1   5 270.598 11.8873   6
  -3   1  -5 263.628 12.4480   4
  -3   1  -5 263.022 12.7385  12
   3   1   5 260.659 11.5896  13
   3   1   5 262.485 11.9876   9
   3   1   5 269.339 12.0737   3
   4  -1   5 60.5328 3.46767   9
   4  -1   5 60.9482 3.22443  13
  -4  -1  -5 59.3744 4.33342  12
  -4  -1  -5 59.6005 4.02576   8
   4  -1   5 68.9574 3.89856   6
   4   1   5 60.6029 3.50069   9
   4   1   5 60.7053 3.19775  13
  -4   1  -5 60.7308 3.92443   8
   4   1   5 60.6188 3.44252   3
  -4   1  -5 60.1383 4.09492  12
   4   1   5 64.9783 3.82824   6
  -5   2   5 14.5789 1.78741  10
  -5   2   5 14.7932 1.15115   8
  -4  -2   5 373.677 17.2485  10
  -4  -2   5 373.123 17.5794  12
  -4   2   5 356.931 15.9606   8
  -4   2   5 366.205 18.0400  10
   3  -2  -5 328.274 12.3999   6
  -3  -2   5 286.492 14.4901  10
  -3  -2   5 302.423 14.9364   5
   3  -2  -5 287.434 13.7467   7
   3   2  -5 265.926 14.4321   7
  -3   2   5 283.521 15.4941  10
  -3   2   5 274.460 12.9835   8
   3   2  -5 293.325 12.4872   6
   2  -2  -5 15.1795 1.45085   6
  -2  -2   5 14.4879 2.74308   5
   2  -2  -5 13.3422 2.04441   7
   2   2  -5 12.5304 1.56408   6
   1  -2  -5 258.760 12.0137   7
   1  -2  -5 265.643 10.9111   6
  -1  -2   5 257.322 12.0178   5
   1   2  -5 244.512 11.3583   6
   0  -2  -5 70.8948 3.84731   6
   0  -2   5 71.7709 3.42983  11
   0  -2  -5 68.2910 4.00193   7
   0   2  -5 69.8793 3.87088   6
   1  -2   5 285.419 12.1874   6
   1  -2   5 274.052 12.3590  11
  -1  -2  -5 287.227 12.1963   7
   1   2   5 278.245 12.1105   6
   1   2   5 283.738 11.9898  11
   2  -2   5 75.9052 4.15590   3
   2  -2   5 74.2485 4.03701   6
  -2  -2  -5 77.0816 4.52048   5
   2   2   5 76.0648 4.36270   3
   2   2   5 70.8582 4.04150   6
   3  -2   5 71.9335 4.44259  13
   3  -2   5 72.3240 4.16573   3
  -3  -2  -5 68.0091 5.41178  12
   3  -2   5 77.1004 4.26905   6
   3  -2   5 75.5815 4.50591   9
   3   2   5 77.9967 4.49425   3
  -3   2  -5 88.7416 6.75865   4
   3   2   5 76.0910 4.52655   9
   3   2   5 68.9659 4.67180  13
   3   2   5 77.0220 4.27909   6
  -3   2  -5 68.2888 5.15491  12
  -3   2  -5 74.4091 4.88111   8
  -4  -2  -5 73.5595 4.90305  12
  -4  -2  -5 71.1834 4.55614   8
   4  -2   5 82.9099 4.71835   6
   4  -2   5 72.6510 3.90825   9
   4  -2   5 80.2290 3.72631  13
  -4   2  -5 74.5033 4.34836  12
   4   2   5 70.9426 3.94504   9
   4   2   5 69.3875 3.94749   3
   4   2   5 74.9342 3.69042  13
  -4   2  -5 73.4847 4.26993   8
  -4  -3   5 17.9081 3.52774  10
  -4   3   5 18.4227 1.79637   8
  -4   3   5 21.3165 3.34124  10
  -3  -3   5 50.5415 4.92919  10
   3  -3  -5 57.1310 3.11458   6
  -3  -3   5 50.1320 5.24638   5
  -3   3   5 49.6957 3.13867   8
  -3   3   5 45.5358 5.51967  10
   3   3  -5 47.6227 3.13716   6
  -2  -3   5 177.759 9.66663   5
   2  -3  -5 180.899 8.96612   7
   1  -3  -5 116.879 6.24669   7
  -1  -3   5 127.197 6.68371   5
   1  -3  -5 132.638 5.85823   6
   1   3  -5 119.882 5.96071   6
   0  -3   5 709.502 28.8449  11
   0  -3  -5 677.122 28.5762   6
   0  -3  -5 670.917 28.6952   7
   0   3  -5 705.124 29.2290   6
  -1  -3  -5 293.643 12.3061   7
   1  -3   5 292.999 12.3894   6
   1  -3   5 269.269 12.7767  11
   1   3   5 293.364 12.5931   3
   1   3   5 289.878 12.4411   6
  -1   3  -5 276.567 13.1838   6
   2  -3   5 214.337 10.3136   3
   2  -3   5 235.614 10.3553   6
   2   3   5 251.770 10.8575   3
   2   3   5 229.247 10.3958   6
   3  -3   5 13.7045 1.92356   6
   3  -3   5 16.2522 2.64601   9
  -3  -3  -5 16.3691 2.73155   4
   3  -3   5 13.8518 1.61142  13
   3   3   5 13.7694 2.17186   9
  -3   3  -5 14.1553 2.18412   4
   3   3   5 15.8231 2.02858   3
   3   3   5 13.3024 1.97801   6
   3   3   5 12.6606 1.85197  13
   4  -3   5 56.1295 2.95934  13
   4  -3   5 57.0988 3.15279   6
  -4  -3  -5 48.4413 5.19687  12
   4  -3   5 52.4166 3.13243   9
  -4  -3  -5 55.1365 3.81236   8
   4   3   5 51.5631 3.18289   3
   4   3   5 56.1548 3.15984   6
   4   3   5 53.3211 3.14541   9
   4   3   5 56.6828 2.92085  13
  -4   3  -5 54.3539 3.37836   8
  -4   3  -5 55.9943 3.36137  12
  -4  -4   5 29.2388 3.58660  12
  -4  -4   5 32.2357 5.96569  10
  -4   4   5 30.7587 2.83990   8
  -4   4   5 43.1038 5.92806  10
  -3  -4   5 101.579 7.35374  12
  -3  -4   5 105.079 7.81330   5
  -3  -4   5 110.041 7.10841  10
   3  -4  -5 126.649 5.53252   6
  -3   4   5 103.424 5.35577   8
   3   4  -5 113.599 5.32343   6
  -3   4   5 95.6816 8.03173  10
   2  -4  -5 157.452 7.91723   7
   2  -4  -5 166.954 7.16518   6
  -2  -4   5 159.595 8.98390   5
   2   4  -5 147.037 7.46614   6
   1  -4  -5 69.8793 4.09615   7
  -1  -4   5 68.2529 4.48292   5
   1  -4  -5 73.0969 3.61576   6
  -1  -4   5 55.0656 4.25092   3
   1   4  -5 71.4917 3.80119   6
   0  -4   5 154.643 6.66286  11
   0  -4  -5 149.117 7.12655   6
   0  -4  -5 149.186 7.23646   7
   0   4  -5 147.816 7.04025   6
   1  -4   5 147.976 7.07025  11
   1  -4   5 151.310 6.80352   6
  -1  -4  -5 150.689 6.90393   7
   1   4   5 152.143 7.05299   3
   1   4   5 138.414 6.77108   6
   2  -4   5 28.5234 2.57914   9
   2  -4   5 30.1108 2.30315   6
   2  -4   5 21.3263 2.10159   3
   2  -4   5 28.1359 2.34455  13
  -2  -4  -5 30.2779 4.41281   4
   2   4   5 26.1746 2.58062   9
  -2   4  -5 29.0582 3.33260   4
   2   4   5 29.7005 2.30873  13
   2   4   5 27.3652 2.21865   6
   3  -4   5 304.228 12.7609   9
   3  -4   5 285.946 12.3996  13
   3  -4   5 296.387 12.6757   6
  -3  -4  -5 282.720 14.0123  12
  -3  -4  -5 290.696 14.2126   4
  -3   4  -5 289.642 12.9000   4
   3   4   5 277.304 12.5733  13
   3   4   5 280.440 12.9823   9
   3   4   5 298.883 12.9785   6
  -3   4  -5 284.749 13.2018  12
  -3   4  -5 284.984 13.0923   8
   3   4   5 299.600 13.2853   3
   4  -4   5 82.4503 3.84656  13
   4  -4   5 78.2024 4.01079   6
   4  -4   5 76.7574 4.03783   9
  -4  -4  -5 79.1388 4.67049   8
  -4  -4  -5 76.5101 4.96807  12
   4   4   5 81.6176 4.07638   6
   4   4   5 74.1453 4.16375   3
  -4   4  -5 77.8744 4.15706   8
  -4   4  -5 86.9802 5.10480  12
   4   4   5 78.9908 4.01378   9
   4   4   5 78.0783 3.79923  13
   4  -5  -5 50.3118 3.51100   6
  -4  -5   5 44.7057 4.11031  10
  -4  -5   5 39.9429 3.97684  12
  -4   5   5 41.2863 4.07845  10
   4   5  -5 47.3276 2.35902   6
  -4   5   5 43.9813 2.82402   8
  -3  -5   5 13.5811 2.85467  12
   3  -5  -5 13.9298 2.00820   6
  -3  -5   5 11.1875 2.53958  10
  -3  -5   5 11.5066 3.25258   5
   3   5  -5 15.8461 1.53886   6
  -3   5   5 12.7544 1.79749   8
  -3   5   5 16.7514 3.41309  10
   2  -5  -5 167.879 7.29276   6
  -2  -5   5 152.521 8.99860   5
   2  -5  -5 152.958 7.77383   7
   2   5  -5 145.536 7.19997   6
   1  -5  -5 280.492 12.7971   7
  -1  -5   5 296.160 14.5318   3
   1  -5  -5 301.649 12.5972   6
  -1  -5   5 295.312 13.6868   5
   1   5  -5 275.230 12.7155   6
   0  -5   5 112.368 6.23982   3
   0  -5  -5 127.991 6.07484   7
   0  -5   5 126.512 5.74763  11
   0  -5  -5 124.724 6.33496   6
   0   5  -5 129.969 5.96917   6
  -1  -5  -5 214.646 9.72825   7
   1  -5   5 231.766 10.0404   6
   1  -5   5 191.493 9.67941   3
   1   5   5 220.685 10.5802   6
   1   5   5 225.271 9.90880   3
   2  -5   5 46.8568 4.04080   6
   2  -5   5 43.9633 2.85558  13
  -2  -5  -5 39.6178 4.30770   5
   2  -5   5 40.9841 3.73983   3
  -2  -5  -5 48.9618 5.06473   4
   2  -5   5 46.4879 3.46232   9
   2   5   5 44.1561 3.00015  13
   2   5   5 43.2968 3.79191   9
   2   5   5 47.8131 3.21686   3
  -2   5  -5 41.7388 3.68088   4
  -2   5  -5 42.9400 3.18992  12
   3  -5   5 14.5844 2.08113   9
  -3  -5  -5 18.3413 3.09911   4
  -3  -5  -5 9.94163 2.25453  12
   3  -5   5 13.6646 1.83460  13
  -3   5  -5 11.8061 2.04102  12
   3   5   5 13.9612 1.68881  13
  -3   5  -5 13.4650 1.66006   4
   3   5   5 13.7566 2.00006   3
   3   5   5 11.1167 1.78050   9
  -4  -5  -5 2.27110 1.21525   8
   4  -5   5 1.72447 0.77923   6
  -4  -5  -5 2.29841 1.81202  12
   4  -5   5 3.36012 1.00737   9
   4  -5   5 2.85644 0.74947  13
  -4   5  -5 3.50874 0.73219  12
  -4   5  -5 2.90650 0.92224   8
   4   5   5 3.01291 0.68138  13
   4   5   5 2.39503 0.81679   6
   4   5   5 3.13793 0.88053   9
  -4  -6   5 43.9063 4.07348  12
   4  -6  -5 48.9398 3.29733   6
  -4  -6   5 49.4166 4.11553  10
  -4   6   5 48.8880 3.91745  10
  -4   6   5 48.9286 2.86990   8
   4   6  -5 48.9295 2.45718   6
  -3  -6   5 44.1175 4.23389  10
   3  -6  -5 39.4827 3.11321   6
  -3  -6   5 49.2777 5.97829   5
   3   6  -5 45.9188 2.47621   6
  -3   6   5 41.2439 5.41674  10
  -3   6   5 40.6342 2.84335   8
  -2  -6   5 53.2165 4.55660  10
   2  -6  -5 56.7266 3.46927   6
   2  -6  -5 54.1032 3.80669   7
  -2  -6   5 54.4846 5.07261   5
   2   6  -5 53.8553 3.20912   6
  -2   6   5 54.4142 3.13547   8
  -1  -6   5 23.3105 3.14839   5
   1  -6  -5 27.1340 2.33826   6
   1  -6  -5 24.5389 2.28101   7
   1   6  -5 26.3567 2.03157   6
   0  -6  -5 75.7517 4.46041   6
   0  -6  -5 74.4875 4.50212   7
   0  -6   5 76.2465 3.87262  11
   0   6  -5 75.1984 3.92042   6
  -1  -6  -5 190.654 8.88640   7
   1  -6   5 173.065 8.51929   3
   1  -6   5 196.450 8.44302   6
   1   6   5 184.754 8.71102   3
   1   6   5 186.031 8.42894   6
   2  -6   5 216.766 9.89959   9
   2  -6   5 229.170 9.85589   6
  -2  -6  -5 208.485 11.8569   5
  -2  -6  -5 231.282 12.2381   4
   2  -6   5 222.412 9.64677  13
   2   6   5 224.758 10.1716   6
   2   6   5 213.020 10.1707   9
  -2   6  -5 224.715 9.90144  12
   2   6   5 218.996 9.82722  13
   2   6   5 228.176 10.5838   3
  -2   6  -5 214.895 10.3513   4
   3  -6   5 1.18299 0.87872  13
  -3  -6  -5 -0.9115 1.34720   4
  -3  -6  -5 2.40115 2.32979  12
   3  -6   5 1.36512 0.95959   9
   3  -6   5 0.15887 0.89056   6
  -3   6  -5 -0.2937 0.55222   4
   3   6   5 0.20366 0.78317   6
  -3   6  -5 0.36654 0.71811  12
   3   6   5 -0.1441 0.85682   3
   3   6   5 1.35920 0.82085   9
   3   6   5 1.65347 0.77199  13
   4  -6   5 5.43918 1.03327   9
   4  -6   5 6.65180 0.96220  13
   4  -6   5 6.27495 1.48137   6
  -4  -6  -5 8.72733 1.88063   8
   4   6   5 6.64793 0.87377  13
  -4   6  -5 6.82890 0.98288  12
   4   6   5 6.64613 0.97219   9
   4   6   5 6.17112 1.27023   3
   4   6   5 7.91556 1.25858   6
  -4  -7   5 9.59339 2.58596  12
   4  -7  -5 8.76062 1.40667   6
   4   7  -5 13.1516 1.11833   6
  -4   7   5 14.0576 2.23077  10
  -3  -7   5 12.2593 2.55253  12
   3  -7  -5 12.6924 1.85913   6
  -3  -7   5 10.4664 2.27115  10
   3   7  -5 12.7041 1.25181   6
  -3   7   5 13.6403 1.58298   8
  -3   7   5 16.0426 3.23242  10
  -2  -7   5 45.2371 3.68663   4
  -2  -7   5 53.9644 4.30259  10
  -2  -7   5 55.1222 5.16597   5
   2  -7  -5 57.2534 3.78828   6
   2  -7  -5 52.2875 4.94250  13
   2  -7  -5 59.4837 5.09723   9
   2   7  -5 55.3625 3.10916  13
   2   7  -5 55.0249 3.05187   6
   2   7  -5 51.0067 3.10992   9
   1  -7  -5 94.2421 5.20691   6
   1  -7  -5 88.3476 5.07427   7
  -1  -7   5 88.8037 5.94716   5
   1   7  -5 91.2543 4.58755   6
   0  -7  -5 78.0300 4.66718   6
   0  -7  -5 69.6868 4.17427   7
   0  -7   5 65.3117 3.98168   3
   0   7  -5 74.0041 3.65787   6
   0   7   5 70.3516 3.91008   3
  -1  -7  -5 12.0649 2.25744   7
   1  -7   5 7.40837 1.37081  13
   1  -7   5 10.1891 1.51053   3
   1  -7   5 12.7199 1.85151   6
   1  -7   5 9.37808 1.46524   9
   1   7   5 9.12620 1.17490  13
   1   7   5 9.93660 1.62678   3
   1   7   5 11.3760 1.57541   9
   1   7   5 10.5040 1.54192   6
  -1   7  -5 11.9163 1.84982   9
   2  -7   5 169.924 7.81940   9
  -2  -7  -5 173.279 10.1993   4
   2  -7   5 170.625 7.75318   6
   2  -7   5 173.229 7.54245  13
  -2  -7  -5 153.832 10.1054   5
  -2   7  -5 165.508 8.05054   4
   2   7   5 167.129 7.68262  13
   2   7   5 167.692 7.91254   6
   2   7   5 164.003 8.04624   9
  -2   7  -5 160.980 7.68316  12
   2   7   5 169.687 8.27752   3
   3  -7   5 75.5842 3.87875  13
   3  -7   5 75.5678 4.20166   9
  -3  -7  -5 77.6317 5.50029   4
   3  -7   5 75.1447 4.09394   6
   3   7   5 74.4238 3.87475  13
   3   7   5 77.3934 4.53259   3
   3   7   5 76.0087 4.17074   6
   3   7   5 67.9346 4.12922   9
   4  -7   5 31.8721 1.89515  13
  -4  -7  -5 28.5358 2.59951   8
   4  -7   5 29.6182 1.92480   9
   4   7   5 26.8972 1.98705   3
   4   7   5 32.2499 1.79340  13
   4   7   5 30.3877 1.92526   9
  -4  -8   5 76.4966 4.92655  12
   4  -8  -5 59.9211 4.97382  13
  -4   8   5 84.7391 4.52802  10
  -3  -8   5 60.8266 5.21343  12
   3  -8  -5 58.7673 4.68054  13
   3  -8  -5 60.4956 4.27694   6
   3   8  -5 60.7421 3.07757  13
  -3   8   5 60.3883 5.05069  10
   3   8  -5 62.1834 3.16662   6
   2  -8  -5 15.1783 2.63670   6
  -2  -8   5 13.6350 3.27623   5
   2  -8  -5 13.8209 2.17071  13
  -2  -8   5 13.6116 2.18832   4
   2  -8  -5 15.7589 2.62510   9
   2   8  -5 16.2090 1.52090   9
   2   8  -5 15.8597 1.46222   6
   2   8  -5 15.0347 1.42584  13
   1  -8  -5 269.854 12.3986   9
   1  -8  -5 257.506 12.0919   7
  -1  -8   5 255.667 12.8973   5
   1  -8  -5 267.499 12.4594  13
   1  -8  -5 260.060 12.1110   6
   1   8  -5 257.365 11.1727   6
   1   8  -5 253.349 11.4124   9
   1   8  -5 257.331 11.2774  13
   0  -8  -5 140.685 7.65305   6
   0  -8  -5 142.721 7.61262   7
   0   8  -5 144.546 6.31238   6
   0   8  -5 144.015 6.37558   9
   0   8   5 125.430 6.98069   3
   0   8  -5 142.110 6.11852  13
   1  -8   5 324.620 13.8927   9
   1  -8   5 331.485 13.5677  13
  -1  -8  -5 319.671 16.4394   4
   1  -8   5 331.606 13.9289   6
  -1   8  -5 321.287 13.4436   9
   1   8   5 316.157 14.0407   6
   1   8   5 315.376 14.2475   9
   1   8   5 316.191 13.8139  13
   1   8   5 327.250 14.1864   3
  -1   8  -5 292.824 14.1778   4
   2  -8   5 30.1931 2.54293   6
   2  -8   5 31.6025 2.64241   9
  -2  -8  -5 35.7143 4.81934   4
  -2  -8  -5 27.7164 4.91433   5
   2  -8   5 35.4857 2.48152  13
   2   8   5 30.9729 2.92178   3
   2   8   5 30.3295 2.58238   9
   2   8   5 34.3089 2.31215  13
   2   8   5 33.9430 2.54636   6
  -3  -8  -5 6.56728 1.98285   4
   3  -8   5 7.07582 1.25921   6
   3  -8   5 5.44609 1.06619  13
   3  -8   5 4.33004 1.13687   9
   3   8   5 5.62843 0.90497  13
  -3   8  -5 8.60306 1.38974  12
   3   8   5 3.93674 1.02581   3
   3   8   5 7.31121 1.28434   6
   3   8   5 5.41731 1.10500   9
   4  -8   5 1.00582 0.53235  13
   4  -8   5 0.21633 0.70139   9
  -4  -8  -5 -0.3861 0.76754   8
   4   8   5 -0.3861 0.48956   3
   4   8   5 0.15063 0.60780   9
   4   8   5 1.02710 0.45693  13
  -4  -9   5 4.69783 1.53106  12
   4  -9  -5 2.39915 1.53570  13
  -4   9   5 5.69655 1.22838  10
   4   9  -5 4.58205 0.64528  13
   3  -9  -5 52.9818 4.17149   6
   3  -9  -5 47.9376 4.54081   9
   3  -9  -5 52.0373 4.39533  13
  -3  -9   5 54.2401 5.15217  12
   3   9  -5 54.5238 2.83646   6
   3   9  -5 51.3915 2.69995  13
   3   9  -5 54.3337 2.90013   9
   2  -9  -5 101.938 6.01894   6
  -2  -9   5 87.3843 6.58091   4
  -2  -9   5 91.7910 7.65973   5
   2  -9  -5 99.5458 6.70590  13
   2  -9  -5 112.167 8.17784   9
   2   9  -5 91.1808 4.92674  13
   2   9  -5 93.4266 5.54809   9
   2   9  -5 94.2579 4.47368   6
  -1  -9   5 299.700 13.6834   4
   1  -9  -5 305.683 14.0331   9
   1  -9  -5 300.008 14.2951   6
   1  -9  -5 300.299 13.7118  13
   1   9  -5 284.393 12.9005   9
   1   9  -5 301.073 12.8522   6
   1   9  -5 295.621 12.7418  13
   0  -9   5 15.3417 2.76771   9
   0  -9  -5 18.4220 3.27373   6
   0  -9   5 21.6123 2.80540   4
   0   9   5 18.7498 2.47758   9
   0   9  -5 20.5603 1.82878   6
   0   9  -5 20.5698 1.44866  13
   0   9  -5 17.0379 1.57992   9
   1  -9   5 140.148 6.49410  13
   1  -9   5 134.240 7.60976   4
   1  -9   5 146.431 6.81473   9
  -1  -9  -5 147.071 9.30710   4
   1   9   5 136.344 6.40358  13
  -1   9  -5 135.241 6.25479   9
   1   9   5 135.732 6.89441   9
   1   9   5 145.285 6.95090   3
   2  -9   5 6.38586 1.41551   6
   2  -9   5 7.04643 1.10775  13
  -2  -9  -5 8.83672 2.72565   4
   2  -9   5 7.79006 1.47262   9
   2   9   5 8.11995 1.39939   9
   2   9   5 6.49135 1.26053   3
   2   9   5 7.19794 1.03464  13
   2   9   5 5.00817 1.29497   6
   3  -9   5 27.8586 2.09609  13
   3  -9   5 29.7980 2.33300   6
  -3  -9  -5 33.8556 3.50669   4
   3  -9   5 31.1580 2.35747   9
   3   9   5 31.9063 2.06087  13
   3   9   5 30.1122 2.24976   9
   3   9   5 34.6815 2.33745   6
   3   9   5 30.5183 2.42026   3
   4  -9   5 16.0140 1.40256   9
   4  -9   5 17.8983 1.25984  13
  -4  -9  -5 13.1250 1.76945   8
   4   9   5 16.3749 0.99856  13
   4   9   5 15.4168 1.12436   9
  -4 -10   5 -1.2074 1.02380  12
   4  10  -5 -0.6309 0.35171  13
  -3 -10   5 34.5576 3.78688  12
   3 -10  -5 24.8489 3.52138  13
   3 -10  -5 25.4481 3.05926   9
   3 -10  -5 25.8168 3.01554   6
   3  10  -5 29.6078 1.89411   6
  -3  10   5 28.0847 3.01428  10
   3  10  -5 27.7382 1.69125  13
   3  10  -5 28.5282 1.91212   9
  -2 -10   5 11.1652 2.09755   4
   2 -10  -5 9.02697 2.17093   6
   2 -10  -5 17.7368 2.79547   9
   2 -10  -5 10.2604 2.26871  13
   2  10  -5 10.1044 1.34534   9
   2  10  -5 11.5566 1.16022  13
   2  10  -5 12.3433 1.36783   6
  -1 -10   5 214.894 10.9205   4
   1 -10  -5 205.455 10.8395   9
   1 -10  -5 194.712 10.6260   6
   1  10  -5 201.485 9.07149   9
   1  10  -5 199.231 9.08491   6
   1  10  -5 204.651 8.69547  13
   0 -10  -5 40.0642 4.49047   6
   0 -10  -5 45.0689 7.34825   4
   0 -10   5 48.8799 3.78025   4
   0 -10   5 50.0229 4.04357   9
   0  10  -5 49.2767 2.69249   9
   0  10  -5 47.8268 2.72040   6
   0  10  -5 51.1725 2.49033  13
   0  10   5 48.9683 3.12869   9
   1 -10   5 290.686 13.6511   4
  -1 -10  -5 305.131 15.3781   4
   1 -10   5 289.322 12.4558  13
   1 -10   5 290.120 12.7605   9
   1  10   5 291.677 13.0256   9
   1  10   5 290.463 12.5499  13
   1  10   5 281.207 13.5417   3
  -1  10  -5 282.607 12.1896   9
   2 -10   5 37.7397 2.82735   9
   2 -10   5 34.4288 2.89345   6
  -2 -10  -5 35.9081 4.87770   4
   2 -10   5 34.0175 2.41388  13
   2  10   5 34.2987 2.26615  13
   2  10   5 35.8797 2.65411   9
   2  10   5 33.2878 2.66041   6
   3 -10   5 26.7624 1.89570  13
   3 -10   5 21.0070 2.39504   6
   3 -10   5 26.6774 2.09636   9
  -3 -10  -5 23.8353 2.97578   4
   3  10   5 26.9004 1.76349  13
   3  10   5 26.2633 2.04114   3
   3  10   5 24.9672 2.22509   6
   3  10   5 26.2134 1.88947   9
   4  11  -5 7.85614 0.74324  13
   3 -11  -5 162.837 8.43340  13
   3 -11  -5 154.859 8.64162   6
   3  11  -5 162.768 7.22480   6
   3  11  -5 165.416 7.04122  13
   3  11  -5 174.792 7.29714   9
  -3  11   5 181.844 8.65534  10
   2 -11  -5 54.8047 4.39754   6
  -2 -11   5 51.6870 4.28504   4
   2 -11  -5 56.0412 4.67721  13
   2 -11  -5 51.1851 5.26839   9
   2  11  -5 59.2173 3.25270   9
   2  11  -5 54.9788 2.94665   6
   2  11  -5 57.4041 2.77520  13
   1 -11  -5 65.7677 6.50273   6
  -1 -11   5 73.1897 5.07698   4
   1  11  -5 65.9665 3.53882   9
   1  11  -5 68.2802 3.28756  13
   1  11  -5 69.7529 4.13922   6
   0 -11   5 4.89136 1.53765   4
   0 -11   5 2.59074 2.10937   9
   0 -11  -5 12.7511 3.85269   4
   0  11  -5 7.98077 1.18589   9
   0  11   5 6.63238 1.14689   9
   0  11  -5 5.66919 1.09949  13
   1 -11   5 20.0834 2.48734   9
   1 -11   5 13.5456 2.23839   4
   1 -11   5 18.9705 2.45654  13
  -1 -11  -5 16.3906 3.42053   4
   1  11   5 16.3903 1.84320   3
  -1  11  -5 15.8357 1.41074   9
   1  11   5 18.1749 1.85935   9
   1  11   5 16.5034 1.56343  13
  -2 -11  -5 41.9899 4.98118   4
   2 -11   5 48.3967 3.23893   9
   2 -11   5 48.6265 2.77272  13
   2  11   5 45.4694 3.04584   3
   2  11   5 44.5899 2.87739   9
   2  11   5 46.7060 2.54698  13
   3 -11   5 9.12522 1.31164  13
  -3 -11  -5 4.90831 1.41211   4
   3 -11   5 7.87845 1.26165   9
   3  11   5 8.82180 1.17891   9
   3  11   5 8.64354 1.19966   3
   3  11   5 8.23402 1.02501  13
  -3 -12   5 37.4627 3.46156  12
   3 -12  -5 37.3470 3.26938   6
   3  12  -5 36.6044 2.09899   6
   3  12  -5 39.1897 1.95261  13
   3  12  -5 38.3338 2.14427   9
  -3  12   5 46.6539 3.15317  10
   2 -12  -5 108.962 7.65703   6
  -2 -12   5 104.741 6.47742   4
   2  12  -5 106.893 5.05912   9
   2  12  -5 117.932 5.58337   6
   2  12  -5 105.942 4.82735  13
   1 -12  -5 43.0338 4.52445   6
  -1 -12   5 59.2932 4.64541   4
   1  12  -5 48.4404 2.80611   6
   1  12  -5 50.8163 2.76264   9
   1  12  -5 53.4707 2.57126  13
   0 -12   5 38.3048 3.82450   4
   0  12  -5 40.6000 2.07871  13
   0  12  -5 39.4985 2.35264   9
   1 -12   5 3.48639 1.33203   9
   1 -12   5 4.12422 1.70868   4
  -1 -12  -5 2.15509 2.26174   4
  -1 -12  -5 2.11252 1.98139   9
  -1  12  -5 3.82129 0.70364   9
   1  12   5 4.01254 0.97352   9
   1  12   5 2.20387 1.45073   3
   2 -12   5 79.8946 4.24770   9
  -2 -12  -5 71.1878 5.78553   4
   2  12   5 79.8254 3.92749   9
   2  12   5 73.2341 4.00089   3
   3 -12   5 3.14064 1.22090  13
  -3 -12  -5 0.61359 0.87069   4
   3 -12   5 2.48254 0.85526   9
   3  12   5 1.20790 0.73142   3
   3  12   5 2.11094 0.59176   9
   3  12   5 1.30261 0.45922  13
  -3 -13   5 25.4286 2.48000  12
   3  13  -5 25.5239 1.55819   9
  -3  13   5 28.1795 2.05429  10
   3  13  -5 25.4052 1.37659  13
   2 -13  -5 43.0822 3.88086   6
  -2 -13   5 42.8834 3.66774   4
   2  13  -5 41.4945 2.40696   6
   2  13  -5 43.0265 2.31526   9
   2  13  -5 43.4970 2.11694  13
   1 -13  -5 15.1968 2.71392   6
  -1 -13   5 19.1073 2.96544   4
   1  13  -5 16.0180 1.20187  13
   1  13  -5 16.2527 1.41618   9
   1  13  -5 15.8755 1.59433   6
   0 -13  -5 77.2003 7.58844   4
   0 -13   5 85.3560 5.41908   4
   0  13  -5 85.2750 3.97998   9
   1 -13   5 31.8117 3.41307   4
   1 -13   5 29.2920 2.68427   9
  -1 -13  -5 23.0298 4.57800   4
   1  13   5 32.1982 2.11225   9
   2 -13   5 52.2703 2.88977   9
  -2 -13  -5 42.5101 4.12846   4
   2  13   5 48.3071 2.43680   9
   2  13   5 41.0776 2.74820   3
  -2 -14   5 5.53480 1.25369   4
  -2 -14   5 5.52464 1.63818  12
   2  14  -5 5.71588 0.71715  13
   2  14  -5 6.38059 0.81020   9
  -1 -14   5 49.9939 3.87914   4
   1  14  -5 47.4347 2.52243   9
   0 -14   5 151.598 7.54029   4
   0 -14  -5 118.887 9.00725   4
   0  14  -5 139.089 6.10230   9
   1 -14   5 20.8852 2.84672   4
  -1 -14  -5 21.4762 3.62667   4
   1  14   5 21.1249 2.09716   9
  -2 -14  -5 14.1625 2.56661   4
   2 -14   5 16.2477 1.68358   9
   2  14   5 16.2120 1.18930   9
  -2 -15   5 3.97914 1.43629  12
   2  15  -5 4.50497 0.62560   9
  -2  15   5 3.79565 0.94382  10
  -1 -15   5 2.89342 1.28435   4
   1  15  -5 3.45013 0.57594   9
   0 -15  -5 29.7843 4.03082   4
   0 -15   5 32.7112 2.79749   4
   0  15  -5 28.5892 1.63866   9
   1 -15   5 10.3574 1.73075   4
  -1 -16   5 10.7853 1.59815   4
   0 -16   5 32.3763 2.52539   4
  -5   0   6 1.35937 0.76885  10
  -4   0   6 133.701 6.16011   8
  -3   0   6 -0.2738 1.90066  10
  -3   0   6 -0.7450 0.97803   8
   3   0  -6 -0.8342 0.93075   6
   2   0  -6 25.4774 3.22132   7
   2   0  -6 23.6317 2.10296   6
   1   0  -6 0.80166 0.81938   6
   1   0  -6 1.19971 1.01507   7
   0   0  -6 938.452 38.8247   6
   0   0  -6 922.283 39.2738   7
  -1   0  -6 -0.5104 1.14461   6
   1   0   6 -0.1574 0.65238   6
  -1   0  -6 0.80817 0.87826   7
   1   0   6 0.32487 0.67130   3
   2   0   6 19.6996 2.82063   9
   2   0   6 18.0050 2.08406   6
   2   0   6 20.0001 2.28603   3
   3   0   6 0.88554 0.85144   3
   3   0   6 0.85747 0.77954  13
   3   0   6 0.51705 0.97363   9
  -3   0  -6 0.92519 1.22513   4
   3   0   6 -0.5428 0.84503   6
   4   0   6 191.320 8.46383   6
   4   0   6 199.870 8.22337  13
  -4   0  -6 180.492 10.0107   8
  -5  -1   6 42.1997 2.71437  10
  -5   1   6 42.7761 2.60106  10
  -4   1   6 75.7687 3.88441   8
   3  -1  -6 470.110 20.1781   6
  -3  -1   6 478.349 21.8527  10
  -3  -1   6 469.124 22.7328   5
  -3   1   6 477.473 22.0654  10
   3   1  -6 482.507 19.7798   6
  -3   1   6 434.922 20.1581   8
   2  -1  -6 150.238 6.85147   6
  -2  -1   6 150.876 8.27754   5
   2  -1  -6 146.283 8.23760   7
   2   1  -6 137.235 8.50447   7
   2   1  -6 146.613 7.14497   6
   1  -1  -6 214.207 10.2656   7
   1  -1  -6 220.256 9.53343   6
  -1  -1   6 196.069 11.3485   3
   1   1  -6 212.696 9.58040   6
   0  -1  -6 386.832 16.7773   6
   0  -1  -6 379.508 17.1039   7
   0   1  -6 391.602 16.8861   6
  -1  -1  -6 12.7396 1.70228   7
   1  -1   6 10.0716 1.45370   6
  -1  -1  -6 8.70972 1.66017   6
   1  -1   6 11.3324 1.54438   3
   1   1   6 9.45779 1.56488   3
  -1   1  -6 12.4227 2.11475   6
   1   1   6 10.6442 1.53390   6
  -1   1  -6 10.7816 1.84440   7
   2  -1   6 18.5159 1.99842   6
   2  -1   6 17.1933 2.82067   3
   2   1   6 18.8634 2.10048   6
   2   1   6 16.0751 2.05174   3
   3  -1   6 15.1729 1.76004  13
   3  -1   6 13.7041 1.86333   3
  -3  -1  -6 14.5562 2.58414   4
   3  -1   6 14.8315 2.52578   6
   3  -1   6 13.4085 1.99328   9
  -3   1  -6 13.3601 2.10391   8
   3   1   6 14.3669 2.06506   9
   3   1   6 13.6585 1.92085   3
   3   1   6 13.7945 1.68603  13
   3   1   6 12.3451 2.05799   6
  -3   1  -6 16.6288 2.44981   4
  -4  -1  -6 21.5202 2.31985   8
   4  -1   6 22.4959 1.60237  13
   4  -1   6 20.3125 1.72138   6
   4   1   6 19.2596 1.74074   6
  -4   1  -6 18.2589 2.08523   8
   4   1   6 22.2760 1.59908  13
   4   1   6 17.1770 1.88000   3
  -5   2   6 11.3199 1.79037  10
  -4   2   6 134.616 8.45354  10
  -4   2   6 123.009 6.05559   8
  -3  -2   6 456.021 21.4481  10
  -3  -2   6 455.863 22.2409   5
   3  -2  -6 486.955 19.5874   6
  -3   2   6 457.499 22.3931  10
  -3   2   6 443.295 20.0388   8
   3   2  -6 476.108 19.6413   6
   2  -2  -6 12.7647 2.27407   7
  -2  -2   6 4.67799 1.95579   5
   2  -2  -6 8.79537 1.30637   6
   2   2  -6 9.15843 1.39116   6
  -1  -2   6 66.3335 3.85331   3
   0  -2  -6 65.3546 4.13557   7
   0  -2  -6 68.6784 3.98385   6
   0  -2   6 68.1264 3.83315   3
   0  -2   6 68.2646 3.38290  11
   0   2  -6 67.6383 3.94050   6
  -1  -2  -6 293.743 12.9344   7
   1  -2   6 292.210 12.7215   6
   1  -2   6 297.781 13.0371   3
  -1  -2  -6 282.219 13.2420   6
  -1   2  -6 293.668 13.0149   6
   1   2   6 310.314 13.0896   3
   1   2   6 290.486 12.7026   6
  -2  -2  -6 39.5515 3.53333   5
  -2  -2  -6 44.9775 5.23596   4
   2  -2   6 49.8693 3.55507   6
   2  -2   6 44.0703 3.35202   9
   2  -2   6 43.2414 3.00952   3
   2  -2   6 43.2177 2.81083  13
   2   2   6 44.6725 3.11875   6
   2   2   6 39.5344 3.20639   9
   2   2   6 40.2791 2.86276  13
  -2   2  -6 41.8805 4.50689   4
   2   2   6 45.6132 3.19272   3
   3  -2   6 18.8194 2.00189   3
   3  -2   6 16.7912 2.17365   9
   3  -2   6 20.2532 1.91554  13
  -3  -2  -6 18.6897 2.87255   4
  -3   2  -6 16.9845 2.22336   8
   3   2   6 17.6037 1.82689  13
   3   2   6 16.4851 2.02240   3
  -3   2  -6 14.0717 3.03886  12
   3   2   6 17.7886 2.18034   9
  -3   2  -6 17.3659 2.44337   4
   4  -2   6 92.7011 4.27638  13
   4  -2   6 88.6363 4.48116   6
  -4  -2  -6 98.8379 5.19402   8
   4  -2   6 94.0975 4.58338   9
   4   2   6 93.9331 4.52135   6
   4   2   6 84.4939 4.47339   3
  -4   2  -6 88.7434 4.64225   8
   4   2   6 91.4535 4.24320  13
   4   2   6 94.6187 4.69309   9
  -4  -3   6 27.0233 3.62506  10
  -4   3   6 19.6955 1.75515   8
  -4   3   6 20.7279 3.33531  10
  -3  -3   6 42.8977 5.91236   5
  -3  -3   6 56.6277 4.97409  10
   3  -3  -6 51.9556 3.29891   6
  -3   3   6 43.2163 5.45515  10
   3   3  -6 51.4359 3.26740   6
  -3   3   6 46.6979 3.04941   8
   2  -3  -6 220.342 9.67643   6
  -2  -3   6 219.578 11.6844   5
   2  -3  -6 220.016 10.9264   7
   2   3  -6 206.747 10.0093   6
   1  -3  -6 6.84561 1.42044   7
  -1  -3   6 6.57937 1.58353   3
   1  -3  -6 10.6523 1.67421   6
  -1  -3   6 8.03101 1.97291   5
   1   3  -6 9.80398 1.46815   6
   0  -3   6 367.684 15.5098  11
   0  -3  -6 357.926 16.6307   7
   0  -3  -6 363.349 15.9619   6
   0  -3   6 357.230 15.9311   3
   0   3  -6 382.513 16.0742   6
   0   3   6 364.731 15.6164   3
   1  -3   6 136.543 6.48754   6
   1  -3   6 126.453 6.36180   3
  -1  -3  -6 120.254 6.25073   7
   1   3   6 135.180 6.46574   6
   1   3   6 138.061 6.54784   3
   2  -3   6 114.199 5.68191  13
  -2  -3  -6 117.104 7.99520   4
   2  -3   6 121.569 5.99585   3
   2  -3   6 125.360 5.92049   6
   2  -3   6 115.927 5.99780   9
  -2   3  -6 117.531 7.05739   4
   2   3   6 132.199 6.39719   3
   2   3   6 119.436 6.15069   9
   2   3   6 118.417 5.74626  13
   2   3   6 118.331 5.99372   6
   3  -3   6 14.1425 2.37269   3
  -3  -3  -6 16.9757 2.91187   4
   3  -3   6 16.9277 2.07528   9
   3  -3   6 13.9253 1.68859  13
   3  -3   6 17.1099 1.93339   6
   3   3   6 15.0044 1.89074   3
   3   3   6 17.8016 2.12645   9
  -3   3  -6 15.0523 2.13241   4
   3   3   6 16.1360 1.75229  13
   3   3   6 16.8069 1.94840   6
  -3   3  -6 14.6439 2.02792   8
  -3   3  -6 13.1548 2.21295  12
   4  -3   6 25.5897 1.87440   6
   4  -3   6 24.8644 1.81115   9
  -4  -3  -6 17.8795 3.01376   8
   4   3   6 21.9101 1.74891   3
  -4   3  -6 21.2462 2.00619   8
   4   3   6 24.9288 1.76632   9
   4   3   6 24.9517 1.81930   6
  -4  -4   6 10.5322 2.40540  10
   4  -4  -6 14.9508 2.15651   6
   4   4  -6 11.6381 1.26678   6
  -4   4   6 8.33349 2.14072  10
  -4   4   6 9.50996 1.37198   8
   3  -4  -6 53.3599 3.43679   6
  -3  -4   6 51.4679 6.20820   5
   3   4  -6 50.7987 3.18435   6
   2  -4  -6 479.924 22.3671   7
  -2  -4   6 481.900 22.3614   5
  -2  -4   6 468.365 22.0557  10
   2  -4  -6 512.091 20.3058   6
   2   4  -6 474.018 21.0023   6
  -1  -4   6 292.529 14.1122   5
   1  -4  -6 310.949 12.9531   6
   1  -4  -6 296.134 13.8609   7
  -1  -4   6 299.649 13.6391   3
   1   4  -6 295.868 13.3714   6
   0  -4  -6 56.4552 4.59696   7
   0  -4   6 57.6047 3.20761  11
   0  -4   6 57.4468 3.56808   3
   0  -4  -6 61.7398 3.98391   6
   0   4  -6 60.5924 3.59383   6
   0   4   6 62.7497 3.43920   3
   1  -4   6 13.8374 1.64763   3
   1  -4   6 17.1619 1.73184   6
  -1  -4  -6 14.8930 1.96010   7
   1   4   6 13.6810 1.64738   6
   1   4   6 15.0867 1.84839   3
  -2  -4  -6 16.3076 3.31538   4
   2  -4   6 14.5594 1.78789   3
   2  -4   6 19.0929 1.99533  13
  -2  -4  -6 20.4051 3.14923   5
   2  -4   6 17.7925 2.02387   6
   2  -4   6 15.3901 2.22016   9
   2   4   6 18.7403 2.17348   3
   2   4   6 18.0433 2.13434   9
  -2   4  -6 19.7343 3.01750   4
   2   4   6 18.4131 1.93260  13
   2   4   6 20.0453 2.15872   6
   3  -4   6 19.8213 1.99276   6
   3  -4   6 18.3120 1.82880  13
   3  -4   6 17.8385 1.99102   9
  -3  -4  -6 22.9356 3.15876   4
  -3   4  -6 22.0656 2.21319   4
   3   4   6 18.9659 2.12610   9
  -3   4  -6 19.4590 2.11670  12
   3   4   6 18.7448 2.11637   3
   3   4   6 18.1000 2.00591   6
   3   4   6 17.6849 1.84324  13
   4  -4   6 4.48580 0.86996   6
   4  -4   6 6.37201 0.94556   9
  -4  -4  -6 4.76330 1.29125   8
   4  -4   6 7.35004 1.10222  13
   4   4   6 5.41806 0.90181   6
   4   4   6 5.76835 0.78546  13
   4   4   6 6.65170 1.08283   9
  -4   4  -6 6.46182 0.90000  12
   4   4   6 5.41247 0.90588   3
   4  -5  -6 7.39881 1.45944   6
  -4  -5   6 8.53661 2.11063  10
   4   5  -6 9.71172 1.05342   6
  -4   5   6 8.97748 1.95185  10
   3  -5  -6 32.8144 2.72021   6
  -3  -5   6 36.6460 4.03348  10
  -3   5   6 29.7895 2.28064   8
   3   5  -6 32.2355 2.34075   6
  -3   5   6 28.4539 4.69054  10
   2  -5  -6 70.5256 5.16291   6
  -2  -5   6 54.6361 3.53276   4
  -2  -5   6 59.5352 5.46830   5
  -1  -5   6 24.6843 2.48550   3
   1  -5  -6 28.9836 2.60923   6
  -1  -5   6 26.5328 3.28303   5
   1  -5  -6 26.1855 2.61249   7
   1   5  -6 26.9280 2.29007   6
   0  -5  -6 1.08673 1.26225   6
   0  -5   6 1.40224 0.82524  11
   0  -5  -6 3.84896 1.10916   7
   0  -5   6 1.36537 0.90975   3
   0   5  -6 1.60134 0.89680   6
   1  -5   6 49.3586 3.12823   6
   1  -5   6 48.9520 3.18101   3
   1  -5   6 63.1271 4.26614   9
   1   5   6 52.3833 3.19898   6
   1   5   6 51.0390 4.08409   9
   1   5   6 56.0616 3.42381   3
   2  -5   6 20.8189 2.13690   3
   2  -5   6 23.7057 2.05923  13
  -2  -5  -6 20.3490 3.62399   5
   2  -5   6 23.8635 2.25075   9
  -2  -5  -6 24.0841 4.04021   4
   2  -5   6 25.0068 2.18976   6
  -2   5  -6 22.7581 2.84351   4
   2   5   6 22.9447 2.27573   9
   2   5   6 24.9193 2.34131   6
   2   5   6 23.4266 2.41325   3
   2   5   6 23.4188 2.09898  13
   3  -5   6 107.928 5.41127   9
   3  -5   6 114.003 5.17787  13
  -3  -5  -6 110.221 6.86277   4
   3  -5   6 113.026 5.44443   6
   3   5   6 108.121 5.82619   3
  -3   5  -6 108.786 5.47027   4
   3   5   6 109.421 5.22800  13
   3   5   6 110.486 5.58813   6
   3   5   6 105.166 5.54393   9
  -3   5  -6 107.002 5.56414  12
   4  -5   6 21.8546 1.65755   9
   4  -5   6 25.1015 1.54636  13
  -4  -5  -6 21.9249 2.27679   8
   4   5   6 18.9924 1.63651   3
   4   5   6 23.1872 1.47793  13
   4   5   6 22.6779 1.57965   9
  -4  -6   6 15.6131 2.81673  10
   4  -6  -6 14.7438 2.17778   6
   4   6  -6 15.3407 1.26193   6
  -4   6   6 17.2539 2.41015  10
  -3  -6   6 95.3731 6.20974  10
  -3   6   6 92.4847 6.88174  10
  -2  -6   6 36.5894 4.00051  10
   2  -6  -6 40.2544 3.08942   6
  -2  -6   6 29.5673 4.40933   5
  -2  -6   6 30.3971 2.72620   4
   2   6  -6 36.6546 2.64150   6
   1  -6  -6 340.731 15.5257   7
   1  -6  -6 355.069 15.0066   6
  -1  -6   6 311.723 15.8506   5
   1   6  -6 326.435 14.5990   6
   0  -6  -6 427.760 18.4621   6
   0  -6  -6 413.641 18.5307   7
   0  -6   6 400.344 18.2982   3
   0   6  -6 431.733 17.8892   6
   0   6   6 424.344 18.1446   3
  -1  -6  -6 6.99321 2.73069   4
   1  -6   6 5.14812 1.07330  13
   1  -6   6 4.02165 1.13783   6
   1  -6   6 3.94396 1.17731   3
  -1  -6  -6 1.98674 1.77455  13
   1   6   6 5.26691 1.16907   6
   1   6   6 4.75928 1.13643   3
  -1   6  -6 4.89668 0.92036   9
  -1   6  -6 4.76954 1.42471   4
  -1   6  -6 4.39105 0.74287  13
   1   6   6 8.20506 1.10022  13
  -2  -6  -6 320.216 18.3779   5
   2  -6   6 327.083 14.4269   9
   2  -6   6 292.674 13.6180   6
   2  -6   6 319.906 13.8513  13
   2   6   6 333.363 15.1724   9
  -2   6  -6 303.419 15.6776   4
  -2   6  -6 309.022 13.5000  12
   2   6   6 311.846 14.4649  13
   2   6   6 308.902 13.8610   6
   2   6   6 309.072 14.1908   3
  -3  -6  -6 40.2110 4.38184   4
   3  -6   6 35.7311 2.49071   6
   3  -6   6 40.9336 2.54052  13
   3  -6   6 38.0804 2.67556   9
   3   6   6 37.6454 2.89663   3
  -3   6  -6 35.8170 2.59543   4
   3   6   6 37.8509 2.63309   6
   3   6   6 38.0912 2.49955  13
  -3   6  -6 36.8201 2.37508  12
   3   6   6 35.3086 2.58500   9
   4  -6   6 32.7580 1.84011  13
   4  -6   6 28.8853 1.89431   9
  -4  -6  -6 30.9046 2.50006   8
   4   6   6 31.4867 1.85600   9
   4   6   6 32.5139 1.72253  13
   4   6   6 28.3582 1.92461   3
   4  -7  -6 12.9298 2.13612   6
  -4   7   6 18.2928 2.77304  10
   4   7  -6 16.1593 1.23159   6
  -3  -7   6 5.74230 2.06344  10
   3  -7  -6 5.54044 2.24556  13
  -3  -7   6 2.72306 2.31232  12
   3  -7  -6 6.21719 1.44821   6
   3   7  -6 6.67851 1.03731   6
   3   7  -6 5.93301 0.85976  13
  -3   7   6 5.52795 2.02016  10
  -2  -7   6 6.65885 1.96255  10
  -2  -7   6 8.27373 2.88621   5
   2  -7  -6 0.34768 2.01125  13
  -2  -7   6 6.25169 1.37865   4
   2  -7  -6 9.22100 1.75672   6
   2   7  -6 7.88473 1.33275   6
   2   7  -6 5.15596 1.06432  13
   2   7  -6 3.71919 0.94940   9
   1  -7  -6 34.9552 4.21564   7
  -1  -7   6 37.7384 4.00010   5
   1   7  -6 41.9084 3.28391   6
   1   7  -6 32.0011 3.00580   9
   0  -7  -6 123.313 6.67793   6
   0  -7  -6 119.011 7.93036   7
   0   7  -6 112.564 5.59161  13
   0   7   6 110.855 5.74565   3
   0   7  -6 111.631 6.06042   9
   0   7  -6 115.340 5.51258   6
   1  -7   6 65.5652 3.49666  13
   1  -7   6 66.1053 3.82813   9
  -1  -7  -6 70.9359 6.50027   4
   1  -7   6 57.2165 3.71966   3
   1   7   6 57.2270 3.74091   9
  -1   7  -6 65.6232 3.29743   9
   1   7   6 63.5676 3.90353   3
  -1   7  -6 62.4803 4.10970   4
   1   7   6 62.8944 3.43388  13
   2  -7   6 40.5660 2.59641  13
   2  -7   6 42.5966 2.90370   6
   2  -7   6 40.1400 2.84814   9
  -2  -7  -6 46.5378 5.16185   4
  -2   7  -6 40.4554 2.98932   4
   2   7   6 39.4877 3.08069   3
   2   7   6 38.9762 2.55080  13
   2   7   6 39.0428 2.90558   6
   2   7   6 41.8343 2.90216   9
   3  -7   6 27.5837 2.23105   9
   3  -7   6 27.5758 2.01320  13
   3  -7   6 26.8008 2.48550   6
  -3  -7  -6 28.0165 3.40519   4
   3   7   6 27.9583 2.18380   9
   3   7   6 27.0625 2.56638   3
   3   7   6 30.7487 2.89542   6
   3   7   6 27.4195 1.93566  13
  -4  -7  -6 3.55284 1.27371   8
   4  -7   6 3.68495 0.73530   9
   4  -7   6 3.64742 0.80073  13
   4   7   6 3.52200 0.61985   9
  -4   8   6 0.87553 0.94560  10
   4   8  -6 1.91689 0.54150  13
  -3  -8   6 18.4071 2.83652  12
   3  -8  -6 26.4538 2.77582  13
   3  -8  -6 20.6308 2.80925   6
   3   8  -6 22.9314 1.92503   9
   3   8  -6 21.9433 1.59062  13
   3   8  -6 22.8852 1.61695   6
  -2  -8   6 4.69710 1.70941   4
  -2  -8   6 8.29793 3.35773   5
   2  -8  -6 7.86599 1.91179   6
   2  -8  -6 10.5154 2.64134  13
   2   8  -6 7.89554 1.27050   6
   2   8  -6 9.12668 1.27145  13
   2   8  -6 9.86745 1.63182   9
   1  -8  -6 43.2073 3.83421   6
  -1  -8   6 42.6304 3.52392   4
   1   8  -6 39.6431 2.42488  13
   1   8  -6 39.4960 2.55457   9
   1   8  -6 42.3492 2.60267   6
   0  -8   6 19.2760 2.87894   9
   0  -8  -6 22.4697 3.78886   6
   0   8  -6 24.0873 1.84761   6
   0   8   6 19.5924 2.43262   9
   0   8  -6 26.0902 1.93661   9
   0   8  -6 25.1018 1.58268  13
  -1  -8  -6 87.0726 7.38697   4
   1  -8   6 81.0553 4.24134  13
   1  -8   6 89.3540 4.62220   9
   1   8   6 86.1280 4.21776  13
   1   8   6 82.6032 4.62465   9
  -1   8  -6 85.0417 4.08212   9
  -1   8  -6 82.6119 4.69984   4
   1   8   6 87.1118 4.85221   3
   2  -8   6 74.3621 3.89512  13
  -2  -8  -6 80.1760 6.46422   4
   2  -8   6 76.0476 4.29892   6
   2  -8   6 79.8861 4.28162   9
   2   8   6 75.6834 3.93493  13
   2   8   6 80.3077 4.37896   6
   2   8   6 74.6412 4.28219   9
   3  -8   6 24.1349 2.13564   6
  -3  -8  -6 27.7325 3.21679   4
   3  -8   6 27.3384 1.87172  13
   3  -8   6 26.4016 2.14234   9
   3   8   6 27.4892 1.81983  13
   3   8   6 27.4292 2.19611   3
   3   8   6 26.0526 2.04998   9
   3   8   6 24.3970 2.11319   6
   4  -8   6 3.06389 0.49724  13
  -4  -8  -6 2.00944 0.88408   8
   4  -8   6 3.12373 0.63716   9
   4   8   6 3.24330 0.51008   9
   4   8   6 3.30760 0.39876  13
   4   9  -6 3.06633 0.46618  13
  -4   9   6 2.68946 0.99471  10
   3  -9  -6 7.20454 1.77168   6
   3  -9  -6 10.2383 2.16321  13
  -3  -9   6 10.2129 2.21172  12
   3   9  -6 8.40958 1.06968  13
  -3   9   6 9.16683 2.12759  10
   3   9  -6 8.22982 1.06272   6
   3   9  -6 9.70381 1.35811   9
   2  -9  -6 280.055 14.3904   6
  -2  -9   6 230.475 12.0203   4
   2   9  -6 259.285 11.3887   6
   2   9  -6 235.054 10.5274  13
   2   9  -6 235.136 10.5448   9
   1  -9  -6 336.559 16.2149   6
  -1  -9   6 346.586 15.5388   4
   1   9  -6 336.714 14.6005   6
   1   9  -6 339.879 14.6542   9
   1   9  -6 339.311 14.2387  13
   0  -9   6 162.926 8.17469   4
   0  -9   6 155.055 8.02121   9
   0  -9  -6 154.859 8.98798   6
   0   9  -6 164.145 6.93070  13
   0   9   6 162.124 7.53022   9
   0   9  -6 163.409 7.18460   9
   0   9  -6 161.665 7.15031   6
   1  -9   6 6.37367 1.43266   9
  -1  -9  -6 3.55634 2.78587   4
   1  -9   6 3.28341 1.15634  13
   1  -9   6 2.78909 1.61828   4
   1   9   6 6.03815 1.16914   9
  -1   9  -6 5.60244 0.80608   9
   1   9   6 4.77671 0.87855  13
   2  -9   6 72.5288 4.48439   6
   2  -9   6 78.4401 4.25008   9
  -2  -9  -6 84.4990 6.66931   4
   2  -9   6 76.0634 3.89606  13
   2   9   6 81.3355 3.92967  13
   2   9   6 77.2998 4.26257   9
   2   9   6 74.5637 4.41349   6
   2   9   6 83.7849 4.56793   3
  -3  -9  -6 8.87451 2.06104   4
   3  -9   6 13.2333 1.61464   9
   3  -9   6 13.2742 1.93330  13
   3   9   6 12.4792 1.49415   3
   3   9   6 12.0128 1.61441  13
   3   9   6 13.1587 1.49381   9
   3 -10  -6 8.13407 1.67684   6
  -3 -10   6 8.24382 2.03902  12
   3  10  -6 5.94700 0.87342   9
   3  10  -6 7.30829 0.98409   6
  -3  10   6 12.3117 2.27278  10
   3  10  -6 8.12845 0.91029  13
   2 -10  -6 118.681 7.21673   6
  -2 -10   6 112.133 6.59893   4
   2  10  -6 118.561 5.43689   6
   2  10  -6 116.848 5.21632  13
   2  10  -6 118.340 5.45622   9
  -1 -10   6 128.774 7.01029   4
   1 -10  -6 124.439 7.84017   6
   1  10  -6 127.735 6.02933   6
   1  10  -6 130.443 5.63269  13
   1  10  -6 128.877 5.86665   9
   0 -10   6 0.65657 1.05740   4
   0 -10  -6 -2.7163 3.00731   4
   0 -10  -6 -1.9751 2.11923   6
   0  10  -6 0.11677 0.53546   9
   0  10  -6 0.24397 0.45504  13
   0  10  -6 0.51409 0.66240   6
   1 -10   6 40.0918 3.55420   4
  -1 -10  -6 28.1842 5.13371   4
   1 -10   6 31.9225 2.79926   9
  -1  10  -6 33.3625 1.99459   9
   1  10   6 33.5737 2.50322   9
   1  10   6 32.2067 2.61399   3
   2 -10   6 48.9513 2.74641  13
  -2 -10  -6 50.5202 4.98162   4
   2 -10   6 48.1761 3.03004   9
   2  10   6 44.1935 2.88284   9
   2  10   6 46.5723 3.15733   3
   2  10   6 49.0216 2.57682  13
   3 -10   6 3.78331 0.70835  13
   3 -10   6 3.73368 0.92945   9
  -3 -10  -6 1.96046 1.22619   4
   3  10   6 3.06231 0.54336  13
   3  10   6 3.51416 0.83681   3
   3  10   6 4.43848 0.76484   9
  -3 -11   6 0.68079 2.60619  12
   3 -11  -6 -1.1556 1.93021   6
   3  11  -6 0.21726 0.55986   6
   3  11  -6 0.42897 0.33669  13
  -3  11   6 0.30279 0.95983  10
   3  11  -6 0.02550 0.52632   9
   2 -11  -6 273.508 13.7441   6
  -2 -11   6 268.879 12.8803   4
   2  11  -6 283.636 11.7988   9
   2  11  -6 278.312 11.5655  13
   2  11  -6 279.384 11.7936   6
   1 -11  -6 4.31026 1.98639   6
  -1 -11   6 4.65517 1.57408   4
   1  11  -6 7.97657 1.16323   9
   1  11  -6 7.10957 0.96612  13
   1  11  -6 7.66897 1.11243   6
   0 -11  -6 9.60179 3.61702   4
   0 -11   6 17.1339 2.56415   4
   0  11  -6 16.5113 1.26502  13
   0  11  -6 20.6377 1.53102   9
  -1 -11  -6 58.5324 5.85362   4
   1 -11   6 61.0753 4.05118   9
  -1 -11  -6 48.6922 4.29632   9
   1 -11   6 58.5392 4.17234   4
   1  11   6 59.9618 3.40165   9
   1  11   6 47.4592 4.11672   3
  -1  11  -6 51.1958 2.71925   9
   2 -11   6 10.2204 1.50852   9
  -2 -11  -6 9.85648 2.50956   4
   2 -11   6 10.1377 1.72013  13
   2  11   6 8.67632 1.33466   9
   2  11   6 10.5594 1.39599   3
  -3 -11  -6 4.41945 1.74507   4
   3 -11   6 9.45644 1.35985   9
   3  11   6 5.99655 0.94429   3
   3  12  -6 8.99740 0.84040  13
   3  12  -6 6.94196 0.99989   9
  -3  12   6 8.86049 1.72146  10
  -2 -12   6 125.585 6.49771   4
   2 -12  -6 108.525 6.98159   6
   2  12  -6 125.082 5.55814   9
   2  12  -6 120.754 5.55100   6
   2  12  -6 125.235 5.23044  13
   1 -12  -6 11.1465 3.60965   6
  -1 -12   6 16.5723 2.65551   4
   1  12  -6 16.0012 1.34301   9
   1  12  -6 16.1147 1.19298  13
   1  12  -6 11.5935 1.94158   6
   0 -12   6 48.4009 3.87580   4
   0 -12  -6 56.9645 6.75691   4
   0  12  -6 50.0761 2.61293   9
   0  12  -6 45.8899 2.33457  13
   1 -12   6 97.0628 5.87604   4
   1 -12   6 96.9744 4.94995   9
  -1 -12  -6 92.9834 7.27123   4
   1  12   6 98.3315 4.70576   9
   2 -12   6 17.9878 1.89603   9
  -2 -12  -6 17.0985 3.30573   4
   2  12   6 15.8448 1.51729   3
   2  12   6 19.5235 1.47975   9
  -3  13   6 46.9172 2.91748  10
   3  13  -6 46.4108 2.15603  13
   3  13  -6 46.5183 2.37886   9
  -2 -13   6 2.03353 1.71183  12
  -2 -13   6 0.67904 1.03818   4
   2  13  -6 1.21595 0.44713   9
   2  13  -6 0.74933 0.37957  13
  -1 -13   6 37.4882 3.38371   4
   1  13  -6 32.6175 1.98608   9
   1  13  -6 33.0596 1.76605  13
   0 -13   6 50.5525 3.78406   4
   0 -13  -6 37.4861 5.97252   4
   0  13  -6 47.5811 2.42701   9
   1 -13   6 3.11864 1.94069   9
  -1 -13  -6 2.93042 1.96548   4
   1 -13   6 2.49868 1.34562   4
   1  13   6 2.06329 0.74321   9
   2 -13   6 34.2817 2.18865   9
  -2 -13  -6 32.8231 3.41127   4
   2  13   6 34.2120 1.79134   9
   2  14  -6 2.71326 0.50661   9
   2  14  -6 2.18058 0.51445  13
  -1 -14   6 138.352 6.80704   4
   1  14  -6 134.541 5.71371  13
   1  14  -6 128.311 5.95128   9
   0 -14  -6 5.59453 2.86832   4
   0 -14   6 8.05018 1.62867   4
   0  14  -6 9.12739 0.86540   9
   1 -14   6 3.69185 1.35768   4
  -1 -14  -6 1.32124 1.68477   4
  -1 -15   6 9.66427 2.12651   4
   1  15  -6 12.8915 0.91818   9
   0 -15   6 12.0698 2.29287   4
  -1 -15  -6 1.10405 1.46214   4
  -5   0   7 31.2842 2.52350  10
  -4   0   7 1.06926 1.54603  10
  -3   0   7 429.278 20.5662  10
   3   0  -7 422.720 18.5105   6
   2   0  -7 -0.2819 0.96425   6
  -2   0   7 1.18062 1.77157  10
   2   0  -7 0.43912 1.73353   7
  -1   0   7 157.184 7.70231   3
   1   0  -7 161.551 7.85402   6
   1   0  -7 161.602 8.99309   7
   0   0  -7 0.40991 1.01732   6
   0   0  -7 0.04074 1.00573   7
   0   0   7 1.02249 0.79537   3
   1   0   7 107.749 5.44518   3
   1   0   7 97.1525 5.05427   6
   2   0   7 -0.1350 0.92353   6
   2   0   7 1.07108 0.86750   3
   2   0   7 0.60637 0.75525  13
  -2   0  -7 0.82677 1.94695   4
   2   0   7 -0.0332 0.93543   9
   3   0   7 112.693 5.83895   3
   3   0   7 112.800 5.41049  13
   3   0   7 120.126 5.72340   9
   3   0   7 117.147 5.71600   6
  -3   0  -7 114.955 6.48544   4
   4   0   7 0.47734 0.58821   9
  -4   0  -7 0.67123 1.07391   8
   4   0   7 0.10698 0.48452  13
  -4  -1   7 359.070 16.7947  10
  -4   1   7 344.400 16.8700  10
   3  -1  -7 331.947 14.9044   6
  -3  -1   7 340.419 16.5605  10
  -3   1   7 323.373 16.5766  10
   3   1  -7 335.985 14.8460   6
   2  -1  -7 73.0055 4.35687   6
   2  -1  -7 65.6113 5.43838   7
  -2  -1   7 63.0983 5.80349  10
   2   1  -7 66.2885 5.78070   7
   2   1  -7 70.3363 4.34382   6
  -2   1   7 73.6939 8.39277  10
   1  -1  -7 37.8343 3.00624   6
  -1  -1   7 35.6564 2.74286   3
   1  -1  -7 40.8505 3.71018   7
  -1   1   7 36.1532 2.67070   3
   1   1  -7 37.2755 3.92762   7
   1   1  -7 36.5266 3.06831   6
   0  -1  -7 240.497 11.2429   6
   0  -1   7 240.115 10.8640   3
   0  -1  -7 228.116 11.7595   7
   0   1  -7 239.999 12.0943   7
   0   1  -7 250.414 11.1495   6
   0   1   7 248.212 10.8422   3
   1  -1   7 46.6086 4.60416   9
   1  -1   7 48.5887 3.17576   3
   1  -1   7 46.3722 3.03361   6
   1   1   7 46.0568 3.01926   6
   1   1   7 46.5097 3.23851   3
   1   1   7 53.1620 4.13933   9
  -2  -1  -7 112.447 7.48957   4
   2  -1   7 105.788 5.55884   9
   2  -1   7 110.339 5.65839   3
   2  -1   7 104.714 5.38604   6
   2  -1   7 106.349 5.12001  13
   2   1   7 106.066 5.53975   9
  -2   1  -7 105.387 6.91904   4
   2   1   7 101.265 5.40508   6
   2   1   7 111.698 5.77133   3
   2   1   7 103.205 5.08604  13
   3  -1   7 27.8557 2.32211   3
   3  -1   7 28.1713 2.01414  13
   3  -1   7 29.9925 2.29660   6
   3  -1   7 29.5339 2.33765   9
  -3  -1  -7 29.6878 3.18803   4
   3   1   7 29.7723 2.36392   6
   3   1   7 28.1274 2.33887   3
   3   1   7 29.4390 2.25679   9
  -3   1  -7 24.9109 2.99445   8
  -3   1  -7 29.2540 2.97302   4
   3   1   7 28.7425 2.07094  13
  -4  -1  -7 11.2456 1.51395   8
   4  -1   7 10.5343 1.05416  13
   4  -1   7 10.8662 1.18483   9
   4   1   7 10.1139 1.06121  13
   4   1   7 9.55155 1.13255   9
  -4   1  -7 7.96445 1.09916   8
  -4  -2   7 194.522 9.93578  10
  -4   2   7 170.893 9.80652  10
   3  -2  -7 167.390 8.22659   6
  -3  -2   7 165.416 9.63088  10
  -3   2   7 164.993 9.97225  10
   3   2  -7 172.749 8.17241   6
   2  -2  -7 9.71983 1.93181   6
   2  -2  -7 11.4714 3.26395   7
   2   2  -7 3.75752 3.02876   7
   2   2  -7 8.36167 1.86340   6
  -2   2   7 6.86947 3.35681  10
  -1  -2   7 64.4741 3.98969   3
   1  -2  -7 66.5417 4.60300   7
   1  -2  -7 65.2330 4.10520   6
   1   2  -7 67.8250 4.15446   6
  -1   2   7 62.2790 3.68099   3
   0  -2   7 117.079 5.85021   3
   0  -2  -7 106.354 6.18876   7
   0  -2  -7 110.019 6.17890   6
   0   2   7 117.056 5.74519   3
   0   2  -7 111.945 6.03231   6
  -1  -2  -7 50.9371 4.17075   9
   1  -2   7 59.3457 3.56577   9
   1  -2   7 61.6348 3.63405   3
   1  -2   7 56.5262 3.40918   6
   1   2   7 58.0861 3.39770   6
   1   2   7 57.0033 3.69906   9
   1   2   7 62.9644 3.67069   3
  -1   2  -7 52.8831 3.71279   9
   2  -2   7 52.5398 3.16561  13
   2  -2   7 58.8561 3.51959   6
   2  -2   7 58.7103 3.60681   9
   2  -2   7 59.8701 3.67778   3
  -2  -2  -7 54.1733 5.54993   4
  -2   2  -7 56.5222 4.87062   4
   2   2   7 54.1308 3.18489  13
   2   2   7 55.9368 3.63309   9
   2   2   7 60.2924 3.61457   6
   3  -2   7 -0.3277 1.04577   3
   3  -2   7 1.09142 0.86293   6
   3  -2   7 1.19079 0.97130   9
  -3  -2  -7 0.92760 1.21323   4
   3  -2   7 0.39804 0.75716  13
   3   2   7 0.52288 0.70586  13
  -3   2  -7 0.97969 1.30416   8
   3   2   7 0.89570 0.89220   6
  -3   2  -7 0.35290 1.04734   4
   3   2   7 0.40906 0.89157   9
   3   2   7 0.93393 0.85550   3
   4  -2   7 0.80364 0.58249   9
  -4  -2  -7 0.58588 0.75812   8
   4  -2   7 -0.3512 0.46838  13
   4   2   7 -0.0465 0.44648  13
   4   2   7 1.22432 0.57739   9
  -4  -3   7 11.3167 2.29672  10
  -4   3   7 10.7101 2.17873  10
  -3  -3   7 5.93921 2.15603  10
   3  -3  -7 8.84635 1.49962   6
   3   3  -7 10.7131 1.88051   6
  -3   3   7 10.3649 2.80749  10
   2  -3  -7 331.300 14.1028   6
  -2  -3   7 313.740 16.0314   5
  -2  -3   7 312.433 15.4447  10
  -2   3   7 326.044 16.2603  10
   2   3  -7 313.490 14.4349   6
   1  -3  -7 54.3894 4.15146   7
   1  -3  -7 56.6120 3.96512   6
  -1  -3   7 55.8558 3.75965   3
   1   3  -7 57.4323 3.81381   6
  -1   3   7 55.2778 3.27919   3
   0  -3   7 62.0559 3.71409   3
   0  -3  -7 58.9331 4.06944   6
   0  -3  -7 49.7770 3.85975   7
   0   3  -7 61.1197 3.79280   6
   0   3   7 59.6234 3.45619   3
   1  -3   7 232.488 10.3761  13
  -1  -3  -7 260.142 15.9949   4
   1  -3   7 245.293 10.7292   9
  -1  -3  -7 234.996 10.9057  13
  -1  -3  -7 239.610 11.4893   9
   1  -3   7 226.383 10.7343   6
   1   3   7 241.565 10.8919   9
  -1   3  -7 234.950 10.8671   9
   1   3   7 241.671 10.7377   6
  -1   3  -7 250.828 10.4932  13
   1   3   7 229.353 10.4361  13
   1   3   7 262.343 11.2569   3
   2  -3   7 0.83798 0.95945   6
   2  -3   7 -0.4227 0.77691  13
   2  -3   7 0.80569 0.88179   3
  -2  -3  -7 0.05656 1.92028   4
   2  -3   7 0.47104 1.00520   9
   2   3   7 1.25411 0.97744   6
   2   3   7 1.84056 1.20290   3
   2   3   7 0.84711 1.13618   9
  -2   3  -7 -0.0636 1.40139   4
   2   3   7 1.33426 0.80534  13
   3  -3   7 15.4799 2.02375  13
  -3  -3  -7 12.1549 2.69618   4
   3  -3   7 16.8549 2.01299   9
   3  -3   7 10.4113 1.63603   6
   3  -3   7 12.2307 1.68460   3
   3   3   7 11.0017 1.67560   6
   3   3   7 13.2413 1.72537   3
   3   3   7 13.7465 1.84803   9
  -3   3  -7 14.5870 2.40411   4
   3   3   7 10.5324 1.53667  13
  -4  -3  -7 15.0259 1.77005   8
   4  -3   7 18.0972 1.31443  13
   4  -3   7 19.3374 1.39244   9
   4   3   7 18.7815 1.22618  13
   4   3   7 19.5629 1.37833   9
  -4  -4   7 4.35886 1.85691  10
   4  -4  -7 6.53585 2.06181   6
  -4   4   7 3.93598 1.48245  10
   4   4  -7 5.15082 0.86110   6
  -3  -4   7 94.0969 6.33094  10
   3  -4  -7 93.2214 6.68575   6
   3   4  -7 97.6705 5.65337   6
  -3   4   7 92.3604 6.92698  10
  -2  -4   7 613.603 28.6581   4
  -2  -4   7 665.058 30.8022   5
  -2  -4   7 692.307 29.1348  10
   2  -4  -7 727.806 28.4707   6
   2   4  -7 690.847 28.4783   6
  -2   4   7 658.686 30.7964  10
  -1  -4   7 18.4823 2.44183   3
   1  -4  -7 22.1427 2.54061   6
   1   4  -7 20.4217 2.33080   6
  -1   4   7 14.7548 1.84107   3
   0  -4  -7 70.6030 4.66235   7
   0  -4  -7 73.1137 4.84696   6
   0  -4   7 76.0305 4.42780   3
   0   4   7 75.9558 4.16274   3
   0   4  -7 75.8608 4.33670   6
   1  -4   7 878.273 36.1441   3
  -1  -4  -7 849.503 36.1875  13
   1  -4   7 883.974 35.8326   9
  -1  -4  -7 840.003 39.6726   4
  -1  -4  -7 833.785 37.8098   9
  -1   4  -7 863.017 35.3730  13
  -1   4  -7 880.881 35.9625   9
  -1   4  -7 828.635 37.0956   4
   1   4   7 948.840 36.3222   3
   1   4   7 845.674 36.2397   9
   2  -4   7 74.1678 4.08445   9
  -2  -4  -7 78.7161 6.21455   5
   2  -4   7 71.4165 3.74229  13
   2  -4   7 67.6836 4.03481   3
   2  -4   7 71.0055 3.96333   6
  -2  -4  -7 71.0182 6.60919   4
   2   4   7 70.4880 4.17126   9
   2   4   7 72.2656 3.76845  13
   2   4   7 72.3469 4.11319   6
   2   4   7 74.3933 4.40863   3
  -2   4  -7 65.6572 5.17560   4
   3  -4   7 13.0989 1.52456  13
   3  -4   7 14.8449 1.75528   6
   3  -4   7 14.6040 1.78500   9
  -3  -4  -7 12.4557 2.20394   4
   3   4   7 13.2977 1.44287  13
   3   4   7 13.5168 1.89727   3
   3   4   7 12.6651 1.77164   9
   3   4   7 14.0341 1.74338   6
  -3   4  -7 11.8694 1.74022   4
   4  -4   7 73.7595 3.34970  13
  -4  -4  -7 82.9064 4.12042   8
   4  -4   7 70.8117 3.53617   9
   4   4   7 73.7735 3.29747  13
   4   4   7 71.4706 3.47874   9
  -4  -5   7 0.85024 1.27150  10
   4  -5  -7 -0.8473 1.62217   6
  -4   5   7 0.41569 1.10261  10
  -3  -5   7 1.02958 1.62974  10
   3  -5  -7 3.94634 1.34458   6
   3   5  -7 1.71248 0.90815   6
  -3   5   7 2.94535 1.95895  10
  -2  -5   7 27.6629 2.43339   4
  -2  -5   7 29.1078 4.44457   5
  -2  -5   7 29.4803 3.62456  10
   2  -5  -7 32.5540 3.08251   6
   2   5  -7 26.3065 2.92117   9
   2   5  -7 30.4462 2.69948  13
   2   5  -7 31.6809 2.51662   6
   1  -5  -7 62.4625 4.52378   7
  -1  -5   7 68.9059 4.31634   3
   1   5  -7 59.4825 3.98138   9
   1   5  -7 64.4937 3.89361  13
   0  -5   7 83.9407 5.45729   3
   0  -5  -7 68.1603 5.83439   7
   0  -5  -7 79.8289 5.17678   6
   0   5   7 78.2878 4.25239   3
   0   5  -7 80.0746 4.42671   6
   0   5  -7 80.4481 4.17041  13
   0   5  -7 72.5486 4.61750   9
  -1  -5  -7 36.2503 3.15216  13
   1  -5   7 41.9598 2.97774   3
   1  -5   7 43.1395 2.97737   9
  -1  -5  -7 36.7562 5.99427   4
  -1  -5  -7 39.6193 3.82761   9
   1  -5   7 43.6545 2.60066  13
  -1   5  -7 38.4667 3.81823   4
   1   5   7 42.7848 3.02554   9
  -1   5  -7 44.4879 2.79646   9
  -1   5  -7 38.4720 2.17501  13
   1   5   7 42.1005 2.59733  13
   1   5   7 44.6331 3.08873   3
   2  -5   7 182.152 8.60660   6
   2  -5   7 187.149 8.21237  13
   2  -5   7 187.020 8.54135   9
  -2  -5  -7 187.471 10.9696   4
   2  -5   7 186.107 8.70158   3
   2   5   7 198.271 9.12255   3
  -2   5  -7 184.829 9.36578   4
   2   5   7 192.016 8.75383   6
   2   5   7 184.634 8.33884  13
   3  -5   7 21.5316 1.72093  13
  -3  -5  -7 21.7853 2.86277   4
   3  -5   7 21.6191 1.98801   9
   3  -5   7 19.2213 1.84167   6
   3   5   7 22.7824 1.65286  13
  -3   5  -7 22.0161 1.88861   4
   3   5   7 19.8095 1.98122   6
   3   5   7 20.3940 1.93650   9
   3   5   7 20.7932 1.99661   3
   4  -5   7 41.4071 2.04395  13
   4  -5   7 38.9554 2.13491   9
  -4  -5  -7 41.8449 2.54156   8
   4   5   7 40.1232 1.93949  13
   4   5   7 40.0668 2.07125   9
  -4   6   7 12.4328 1.86876  10
   3  -6  -7 67.3739 4.36322   6
  -3  -6   7 64.8957 4.85188  10
  -3   6   7 66.3465 5.53943  10
   3   6  -7 62.7484 3.42880  13
   3   6  -7 64.6792 3.48610   6
   2  -6  -7 4.88607 1.50935   6
  -2  -6   7 3.30145 4.26152   5
  -2  -6   7 1.56241 1.04450   4
  -2  -6   7 0.97031 1.59015  10
   2   6  -7 3.13728 1.01225   6
   2   6  -7 1.10636 1.01275   9
   2   6  -7 -1.4309 0.87821  13
   1  -6  -7 198.343 9.49193   6
   1   6  -7 175.769 8.69671   9
   1   6  -7 185.558 8.58159  13
   1   6  -7 194.223 8.94953   6
   0  -6   7 549.802 24.3344   9
   0  -6  -7 583.671 25.4285   7
   0  -6   7 582.092 24.5858   3
   0   6   7 562.978 24.4324   9
   0   6  -7 566.202 24.3636   9
   0   6  -7 583.617 24.0294  13
   0   6   7 593.421 24.3307   3
  -1  -6  -7 83.0285 4.71362  13
   1  -6   7 82.0980 4.51930   3
   1  -6   7 79.4415 4.11640  13
  -1  -6  -7 86.0187 5.58761   9
   1  -6   7 89.3901 4.57971   9
  -1  -6  -7 83.2926 7.26468   4
   1   6   7 86.5437 4.61614   9
   1   6   7 80.6809 4.07335  13
   1   6   7 90.9952 4.87560   3
  -1   6  -7 76.3850 5.13033   4
  -1   6  -7 80.8247 3.76042  13
  -1   6  -7 85.2617 4.16971   9
   2  -6   7 68.3630 3.99391   3
  -2  -6  -7 76.7690 6.39416   4
   2  -6   7 72.5925 4.00872   9
   2  -6   7 71.2359 3.63395  13
   2  -6   7 71.4914 4.00371   6
   2   6   7 71.5739 3.67020  13
   2   6   7 70.4709 4.09339   6
   2   6   7 67.2541 4.02659   9
   2   6   7 73.3881 4.30340   3
  -2   6  -7 70.1880 4.43539   4
  -3  -6  -7 5.95296 1.68543   4
   3  -6   7 6.00780 1.10432   9
   3  -6   7 4.45025 0.83129  13
   3  -6   7 3.09520 0.99999   6
   3   6   7 4.31596 0.76206  13
   3   6   7 2.61292 0.82046   3
   3   6   7 3.19860 1.03705   6
   3   6   7 6.06121 1.05090   9
  -4  -6  -7 10.3220 1.34873   8
   4  -6   7 9.41740 1.01589   9
   4  -6   7 10.3416 0.84548  13
   4   6   7 9.71914 0.74236  13
   4   6   7 9.41933 0.88416   9
  -4   7   7 1.52429 0.86248  10
  -3  -7   7 14.2278 2.81483  10
   3  -7  -7 14.4090 2.25695   6
   3   7  -7 12.4065 1.31711  13
  -3   7   7 10.0590 2.55551  10
   3   7  -7 11.8793 1.27728   6
  -2  -7   7 7.58636 1.47189   4
  -2  -7   7 10.9043 2.18054  10
   2  -7  -7 8.78938 1.94269   6
   2   7  -7 8.92508 1.16737  13
   2   7  -7 10.2486 1.45162   6
   2   7  -7 7.69702 1.12604   9
   1  -7  -7 403.956 17.0264   6
   1   7  -7 374.618 16.2507   6
   1   7  -7 363.516 15.9831  13
   1   7  -7 352.866 16.1679   9
   0  -7  -7 398.350 17.9498   6
   0  -7   7 390.143 17.3667   3
   0   7  -7 398.039 16.8088   9
   0   7  -7 395.992 16.8501   6
   0   7   7 382.449 17.2208   3
   0   7  -7 398.147 16.5576  13
   1  -7   7 54.7322 3.22313  13
  -1  -7  -7 59.8329 8.24773   4
  -1  -7  -7 61.9431 5.76559   9
   1  -7   7 60.8019 3.71909   3
   1   7   7 53.3050 3.03099  13
   1   7   7 59.3441 3.69238   3
  -1   7  -7 57.7710 4.95051   4
   2  -7   7 34.7384 2.30895  13
   2  -7   7 33.7043 2.90288   6
   2  -7   7 38.6778 2.66322   9
  -2  -7  -7 36.1894 4.79664   4
   2   7   7 37.1049 2.60867   9
   2   7   7 36.7896 2.81307   3
   2   7   7 35.7256 2.79783   6
   2   7   7 35.9362 2.27158  13
  -2   7  -7 36.1651 2.79840   4
  -3  -7  -7 79.0834 5.00091   4
   3  -7   7 76.5984 3.64031  13
   3  -7   7 79.4213 3.96231   9
   3  -7   7 70.3173 4.24230   6
   3   7   7 76.2904 3.59115  13
   3   7   7 73.8066 4.08779   3
   3   7   7 72.0852 4.21635   6
   3   7   7 81.4593 3.92073   9
   4   8  -7 60.3120 3.15446  13
  -4   8   7 67.2080 3.82330  10
   3   8  -7 3.51547 1.02690   6
  -3   8   7 4.91678 1.74956  10
   3   8  -7 3.25044 0.64723  13
   3   8  -7 4.59319 1.21113   9
   2  -8  -7 33.7988 3.57286   6
   2   8  -7 32.0115 2.24595   6
   2   8  -7 33.3581 2.26241   9
   2   8  -7 35.0908 2.05887  13
   1  -8  -7 201.013 10.3654   6
  -1  -8   7 201.540 10.0475   4
   1   8  -7 188.335 8.97535   6
   1   8  -7 207.985 8.90928  13
   1   8  -7 208.825 9.67983   9
   0  -8  -7 4.16541 1.95037   6
   0   8  -7 5.77337 0.90765   6
   0   8   7 4.83500 1.10467   3
   1  -8   7 13.6595 2.14015   9
  -1  -8  -7 15.0554 3.23614   4
  -1  -8  -7 15.1590 2.45243   9
   1   8   7 12.4771 1.84736   3
  -1   8  -7 14.3664 1.35266   9
   1   8   7 14.3032 1.83570   9
  -1   8  -7 15.7717 1.94380   4
   2  -8   7 51.7554 4.07975   9
   2  -8   7 41.0760 2.44950  13
  -2  -8  -7 41.2368 5.83568   4
   2   8   7 43.9193 2.43622  13
   2   8   7 39.9774 2.98451   3
   3  -8   7 181.480 8.11283   9
  -3  -8  -7 181.124 8.87215   4
   3  -8   7 181.929 7.80494  13
   3   8   7 179.885 7.61306  13
   3   8   7 179.831 8.46806   3
   3   8   7 183.989 7.93091   9
  -4   9   7 28.7522 1.89447  10
   3  -9  -7 34.6104 3.39260   6
   3   9  -7 39.2832 2.43438  13
   3   9  -7 44.3980 2.37207   9
   3   9  -7 41.1204 2.28062   6
  -3   9   7 44.4495 3.69866  10
   2  -9  -7 18.8847 3.21269   6
  -2  -9   7 20.7039 2.71389   4
   2   9  -7 20.8268 1.46204  13
   2   9  -7 20.1239 1.57480   6
  -1  -9   7 338.245 14.5679   4
   1  -9  -7 294.481 17.2045   6
   1   9  -7 328.916 13.5952  13
   1   9  -7 324.434 13.8184   9
   0  -9   7 128.537 6.91137   4
   0  -9  -7 125.018 8.22606   6
   0   9  -7 128.626 5.63632  13
   0   9  -7 125.406 6.04170   6
   0   9  -7 130.676 5.89492   9
   1  -9   7 77.3604 4.22134   9
  -1  -9  -7 84.3221 6.92235   4
   1  -9   7 81.0074 4.98058   4
  -1  -9  -7 76.1092 5.25020   9
   1   9   7 76.8692 4.20647   9
  -1   9  -7 77.8211 3.73217   9
   1   9   7 77.1060 4.36748   3
  -2  -9  -7 33.5326 4.37547   4
   2  -9   7 34.3276 2.35516   9
   2  -9   7 32.5165 2.10165  13
   2   9   7 32.8652 1.92825  13
   2   9   7 33.4998 2.34163   9
   2   9   7 33.5002 2.51119   3
   3  -9   7 10.6240 1.31080   9
  -3  -9  -7 7.49616 1.42499   4
   3   9   7 10.1728 1.22140  13
   3   9   7 10.4498 1.12985   9
   3   9   7 8.89953 1.19339   3
   3 -10  -7 39.2438 4.28591   6
  -3  10   7 49.8411 4.03581  10
   3  10  -7 48.9385 2.37037  13
   3  10  -7 48.8533 3.01727   6
   3  10  -7 49.6280 2.49156   9
  -2 -10   7 24.9647 2.59815   4
   2 -10  -7 18.9243 3.15431   6
   2  10  -7 20.7226 1.61927   6
   2  10  -7 23.3289 1.64051   9
   2  10  -7 22.0943 1.42712  13
  -1 -10   7 129.036 6.71668   4
   1 -10  -7 119.820 7.63228   6
   1  10  -7 121.386 5.58190   9
   1  10  -7 120.401 5.37029  13
   1  10  -7 120.239 5.66527   6
   0 -10   7 56.8488 4.04204   4
   0  10  -7 57.7077 2.79033  13
   0  10  -7 57.7999 3.06173   9
  -1 -10  -7 2.33601 1.55030   9
  -1 -10  -7 5.42737 2.48892   4
   1 -10   7 3.13853 1.33097   4
   1 -10   7 3.03442 1.20454   9
   1  10   7 3.54764 0.90663   9
  -1  10  -7 2.82167 0.59278   9
   1  10   7 3.04836 1.37807   3
  -2 -10  -7 12.0806 2.60325   4
   2 -10   7 16.9264 1.75064   9
   2  10   7 17.0442 1.57600   9
   2  10   7 16.6697 1.64930   3
  -3 -10  -7 18.3901 1.84545   4
   3 -10   7 23.4850 1.64388   9
   3  10   7 19.2441 1.57521   3
   3  10   7 21.2880 1.29206   9
   3  11  -7 33.6005 1.77244  13
  -3  11   7 38.3375 2.71362  10
   3  11  -7 33.6750 1.86913   9
  -2 -11   7 60.9466 3.77165   4
   2 -11  -7 55.3602 4.47442   6
   2  11  -7 58.7859 2.73675  13
   2  11  -7 57.7159 2.91216   9
   2  11  -7 55.7809 2.94775   6
  -1 -11   7 31.0717 3.17472   4
   1 -11  -7 30.2702 4.87163   6
   1  11  -7 31.7410 2.26056   6
   1  11  -7 32.1286 1.76355  13
   1  11  -7 31.5112 1.98784   9
   0 -11  -7 37.0095 6.53937   4
   0 -11   7 46.1154 3.46279   4
   0 -11  -7 40.5552 3.40166  13
   0  11  -7 41.8366 2.12176  13
   0  11  -7 44.1651 2.37054   9
   1 -11   7 13.6567 1.99820   9
   1 -11   7 12.4321 1.95599   4
   1  11   7 11.3772 1.38699   9
   1  11   7 8.44307 1.29048   3
   2 -11   7 2.75212 0.90306   9
  -2 -11  -7 1.81581 1.67633   4
   2  11   7 2.80330 0.74914   9
   2  11   7 1.80718 0.71931   3
   3  12  -7 3.68384 0.41023  13
  -3  12   7 4.03059 0.82345  10
   3  12  -7 3.50852 0.67487   9
  -2 -12   7 102.073 4.75408   4
   2 -12  -7 85.7896 5.96903   6
   2  12  -7 95.5764 4.55782   6
   2  12  -7 100.123 4.37495   9
   2  12  -7 102.094 4.31110  13
   1 -12  -7 1.87995 3.37323   6
  -1 -12   7 -0.0694 0.99831   4
   1  12  -7 2.21032 0.87577   6
   1  12  -7 1.72204 0.53333   9
   1  12  -7 2.29003 0.45108  13
   0 -12   7 56.3633 3.83804   4
   0 -12  -7 43.5233 6.46069   4
   0  12  -7 52.3381 2.66373   9
   1 -12   7 5.74064 1.50104   4
  -1 -12  -7 5.36468 2.14471   4
  -2 -12  -7 4.86298 1.55123   4
   2 -12   7 5.31392 0.92812   9
   2  12   7 4.63058 0.63991   9
   2  13  -7 44.5029 2.14523  13
  -2  13   7 45.9914 2.93936  10
   2  13  -7 44.4786 2.26508   9
  -1 -13   7 3.70094 1.31376   4
   1  13  -7 3.65841 0.60240   9
   1  13  -7 3.49497 0.44723  13
   0 -13   7 21.3732 2.32357   4
   0 -13  -7 17.7577 2.56465   9
   0 -13  -7 14.2741 3.37883   4
   0  13  -7 19.8601 1.25266   9
   1 -13   7 27.4206 3.00653   4
  -1 -13  -7 22.5706 3.27885   4
  -1 -14   7 22.2056 2.05464   4
   1  14  -7 21.5602 1.28884   9
   0 -14   7 6.69108 1.33329   4
   0  14  -7 6.04080 0.75322   9
   1 -14   7 7.15617 1.84867   4
  -1 -14  -7 6.40855 1.53209   4
  -4   0   8 118.910 6.89258  10
  -3   0   8 -1.7172 1.32808  10
   3   0  -8 -0.1674 1.05497   6
   2   0  -8 39.2971 3.46290   6
   2   0  -8 40.0477 4.76253  13
  -2   0   8 37.8633 4.20354  10
  -1   0   8 -0.5846 0.88072   3
   1   0  -8 2.40377 1.71074   9
   1   0  -8 -1.8152 1.39778  13
   1   0  -8 0.41055 1.76362   7
   0   0  -8 102.069 8.37539   9
   0   0   8 133.653 6.38267   3
   0   0  -8 131.223 6.95441   6
  -1   0  -8 -0.4729 1.05358   9
  -1   0  -8 1.59161 2.43352   4
  -1   0  -8 1.30610 0.82553  13
   1   0   8 -0.6490 0.79785  13
   1   0   8 -0.2544 0.82735   3
   1   0   8 0.74485 0.98551   9
  -2   0  -8 55.0977 4.87150   4
   2   0   8 58.4674 3.57874   3
   2   0   8 55.7958 3.61955   6
   2   0   8 56.3093 3.39443   9
   2   0   8 52.3047 2.99331  13
  -3   0  -8 0.00974 0.96170   4
   3   0   8 -0.0524 0.86990   6
  -3   0  -8 -0.4173 1.16127   8
   3   0   8 0.94822 0.66541  13
   3   0   8 0.78246 0.76039   9
   3   0   8 -0.5860 0.62337   3
   4   0   8 8.91899 0.86935   9
   4   0   8 8.90758 0.73891  13
  -4  -1   8 59.1723 4.36449  10
  -4   1   8 59.5380 4.49106  10
  -3  -1   8 297.513 14.4156  10
   3  -1  -8 280.390 13.1907   6
   3   1  -8 289.185 13.1378   6
  -3   1   8 282.472 14.4684  10
  -2  -1   8 0.39332 1.58422  10
   2  -1  -8 -0.9671 1.08474   6
   2   1  -8 1.05877 1.61613  13
   2   1  -8 -0.3607 1.05203   6
  -2   1   8 -1.0449 1.57735  10
   1  -1  -8 103.711 7.30697   7
   1  -1  -8 88.4748 6.48054  13
   1  -1  -8 109.411 6.89945   6
  -1  -1   8 108.105 5.63837   3
   1  -1  -8 99.1068 6.35547   9
   1   1  -8 101.909 7.62812   7
   1   1  -8 94.5624 6.10327   9
   1   1  -8 94.2993 6.45455  13
  -1   1   8 83.8071 8.07858  10
   0  -1  -8 97.3258 5.82040   6
   0  -1   8 96.1773 5.30669   3
   0   1  -8 95.7345 5.66484   6
   0   1   8 97.6685 5.25196   3
  -1  -1  -8 86.2416 5.29085   9
  -1  -1  -8 91.1369 4.51270  13
  -1  -1  -8 78.0223 7.03777   4
   1  -1   8 93.5733 4.96025   3
   1  -1   8 85.2688 4.19940  13
   1  -1   8 88.8978 4.68828   9
   1   1   8 95.2360 4.99783   3
   1   1   8 87.1366 4.71881   9
   1   1   8 86.1322 4.22873  13
  -1   1  -8 90.0303 5.07201   9
  -1   1  -8 90.7791 4.36092  13
  -1   1  -8 80.3151 6.71188   4
   2  -1   8 97.3290 4.61727  13
   2  -1   8 83.6475 5.45448   6
   2  -1   8 95.4635 4.95891   9
  -2  -1  -8 100.551 6.83372   4
   2  -1   8 105.241 5.27036   3
   2   1   8 96.4632 4.96974   9
   2   1   8 89.9978 5.98935   6
   2   1   8 96.0530 4.59509  13
  -2   1  -8 101.111 6.54910   4
   2   1   8 100.618 5.26790   3
   3  -1   8 191.032 8.56198   9
  -3  -1  -8 191.330 9.36660   4
  -3  -1  -8 195.615 9.07663   8
   3  -1   8 189.570 8.64310   3
   3  -1   8 181.460 8.63296   6
   3  -1   8 195.355 8.25729  13
   3   1   8 192.423 8.60502   9
  -3   1  -8 199.245 9.23758   4
   3   1   8 192.112 8.76826   3
  -3   1  -8 198.826 9.08800   8
   3   1   8 184.500 8.59738   6
   3   1   8 193.131 8.27743  13
   4  -1   8 0.50136 0.45685   9
   4  -1   8 0.37130 0.35443  13
   4   1   8 0.92488 0.33897  13
   4   1   8 0.28203 0.45129   9
  -4  -2   8 43.4352 3.69012  10
  -4   2   8 44.9044 3.82945  10
  -3  -2   8 146.246 8.51771  10
   3  -2  -8 147.215 7.53094   6
  -3   2   8 143.766 9.14005  10
   3   2  -8 154.689 7.43949   6
  -2  -2   8 34.1013 3.65076  10
   2  -2  -8 32.9536 3.19947   6
   2   2  -8 28.3801 3.02228   6
  -2   2   8 29.4930 4.23525  10
   2   2  -8 24.7807 3.42808  13
   1  -2  -8 131.296 7.05076   6
  -1  -2   8 130.665 6.67545   3
  -1   2   8 118.159 7.23418   3
   1   2  -8 149.234 8.07737  13
  -1   2   8 113.264 7.88998  10
   1   2  -8 132.381 6.91943   6
   0  -2  -8 16.4834 3.05498   7
   0  -2  -8 19.9039 2.97223   6
   0  -2  -8 23.4158 3.48138   9
   0  -2  -8 21.4009 2.72436  13
   0  -2   8 20.6671 2.30831   3
   0   2  -8 21.2372 2.67183   6
   0   2  -8 20.2490 3.84318   7
   0   2   8 21.1421 2.11507   3
   0   2  -8 22.9488 2.86373   9
   0   2  -8 21.3912 2.42244  13
   1  -2   8 43.7597 3.00434   9
  -1  -2  -8 44.1431 5.58313   4
   1  -2   8 46.4410 3.18795   3
   1  -2   8 44.6498 2.65574  13
  -1  -2  -8 44.9517 2.96168  13
  -1  -2  -8 45.2808 3.67909   9
   1   2   8 42.6420 3.02359   9
  -1   2  -8 45.4302 3.30250   9
  -1   2  -8 38.0305 4.64262   4
   1   2   8 47.4186 3.23588   3
  -1   2  -8 45.9550 2.60493  13
   1   2   8 42.6626 2.56135  13
  -2  -2  -8 293.691 15.0915   4
   2  -2   8 304.405 13.2673   3
   2  -2   8 298.480 13.0959   9
   2  -2   8 301.792 12.7196  13
   2   2   8 293.201 12.7403  13
   2   2   8 302.195 13.5104   3
  -2   2  -8 301.015 14.4478   4
   2   2   8 300.886 13.1855   9
  -3  -2  -8 24.4660 2.61738   4
   3  -2   8 23.5741 1.91435   3
   3  -2   8 23.7371 1.88068   9
   3  -2   8 21.5004 1.63532  13
   3  -2   8 21.0519 1.93919   6
   3   2   8 22.4824 1.60417  13
   3   2   8 21.3825 1.86966   9
   3   2   8 23.5121 1.91172   3
  -3   2  -8 22.6228 2.22912   4
   3   2   8 20.9498 1.95793   6
   4  -2   8 34.7763 1.73113  13
   4  -2   8 36.3475 1.82584   9
   4   2   8 36.2998 1.69179  13
   4   2   8 34.9167 1.79967   9
  -4  -3   8 0.60859 1.47125  10
  -4   3   8 1.23281 1.41716  10
   3  -3  -8 5.71711 1.50627   6
  -3  -3   8 7.26838 2.07597  10
  -3   3   8 7.32748 2.20594  10
   3   3  -8 6.26194 1.37642   6
   2  -3  -8 527.842 22.4075   6
  -2  -3   8 520.278 23.2537  10
   2   3  -8 517.765 22.4670   6
   2   3  -8 505.734 22.3149   9
   2   3  -8 493.850 22.0842  13
  -2   3   8 516.358 24.0796  10
   1  -3  -8 40.8799 3.62818   6
  -1  -3   8 39.0110 3.27932   3
   1   3  -8 38.9245 3.16123  13
   1   3  -8 43.2884 3.39144   6
  -1   3   8 37.6571 2.71553   3
   1   3  -8 34.0109 3.36893   9
   0  -3  -8 29.9358 3.47528   7
   0  -3  -8 37.1468 3.89598   9
   0  -3  -8 34.9934 3.33899  13
   0  -3   8 36.3831 2.97926   3
   0   3  -8 32.9791 2.79518  13
   0   3  -8 33.3933 3.11056   9
   0   3  -8 41.7063 4.01612   6
   0   3   8 35.0790 2.67431   3
  -1  -3  -8 62.9424 6.73128   4
   1  -3   8 71.6024 4.20592   3
  -1  -3  -8 70.4880 3.96745  13
  -1  -3  -8 70.4333 4.77544   9
   1  -3   8 68.1097 3.57728  13
   1  -3   8 72.5338 3.98408   9
  -1   3  -8 73.7280 4.19301   9
   1   3   8 77.6586 4.29420   3
   1   3   8 67.4552 3.52227  13
  -1   3  -8 70.6869 3.44727  13
  -1   3  -8 70.8109 5.45533   4
   1   3   8 69.3871 4.00183   9
  -2  -3  -8 10.8075 2.76548   4
   2  -3   8 7.54900 1.44504   6
   2  -3   8 11.5859 1.68015   3
   2  -3   8 9.50587 1.43645  13
   2  -3   8 11.9082 1.73356   9
   2   3   8 8.24499 1.45605   6
   2   3   8 11.1224 1.42424  13
  -2   3  -8 9.11376 1.90489   4
   2   3   8 13.9374 1.85279   3
   2   3   8 13.0055 1.71522   9
   3  -3   8 4.37733 0.79715  13
   3  -3   8 3.12243 1.05484   6
   3  -3   8 4.05650 0.96750   9
  -3  -3  -8 6.95746 1.65165   4
   3   3   8 3.51595 0.87588   3
  -3   3  -8 4.38949 1.01266   4
   3   3   8 5.51187 0.76656  13
   3   3   8 4.87163 0.96736   9
   3   3   8 3.72153 1.06546   6
  -4  -4   8 3.16772 1.68598  10
  -4   4   8 4.37832 1.56822  10
   3  -4  -8 79.9743 4.98744   6
  -3  -4   8 86.7437 6.24200  10
  -3   4   8 80.2539 6.16405  10
   3   4  -8 87.3609 4.63624   6
   2  -4  -8 894.832 35.9531   6
   2   4  -8 851.688 36.6808   6
  -2   4   8 832.314 41.3093  10
  -1  -4   8 20.8360 2.64440   3
   1  -4  -8 19.7091 2.92472   6
   1   4  -8 15.8275 2.37765  13
  -1   4   8 17.7672 1.90151   3
   1   4  -8 18.7013 2.47633   9
   1   4  -8 18.7106 2.38448   6
  -1   4   8 22.1813 3.55187  10
   0  -4  -8 152.688 7.76659  13
   0  -4  -8 150.548 8.44348   9
   0  -4   8 154.656 7.71039   3
   0  -4  -8 148.100 8.17178   6
   0   4   8 154.494 7.38235   3
   0   4  -8 152.231 7.56131   6
   0   4  -8 150.544 7.55231   9
   0   4  -8 150.964 7.14396  13
  -1  -4  -8 618.392 27.2471   9
  -1  -4  -8 614.965 26.3694  13
   1  -4   8 659.506 26.5344   3
  -1  -4  -8 625.408 29.1591   4
   1  -4   8 631.810 25.7029  13
   1  -4   8 613.315 26.0353   9
   1   4   8 683.596 26.7062   3
   1   4   8 628.354 26.5312   9
   1   4   8 593.347 25.9390  13
  -1   4  -8 603.899 25.5655  13
  -1   4  -8 628.766 26.1995   9
  -1   4  -8 607.163 27.3887   4
  -2  -4  -8 67.1400 5.59108   4
   2  -4   8 60.1650 3.16095  13
   2  -4   8 66.0495 3.75020   3
   2  -4   8 58.8636 3.52667   9
   2   4   8 61.3315 3.64037   9
   2   4   8 58.9927 3.16963  13
   2   4   8 60.0099 3.81259   3
  -2   4  -8 61.9788 4.31014   4
  -3  -4  -8 3.46127 1.22283   4
   3  -4   8 4.95964 0.96647   9
   3  -4   8 2.75571 0.67902  13
   3  -4   8 2.19629 1.26685   6
   3   4   8 3.47969 0.65285  13
  -3   4  -8 2.77574 0.78956   4
   3   4   8 3.32444 0.82169   9
   3   4   8 2.72059 1.28182   6
   3   4   8 2.97497 0.88930   3
  -4  -5   8 19.1888 2.35576  10
  -4   5   8 20.8387 2.23224  10
   3  -5  -8 58.3685 4.28336   6
  -3  -5   8 63.8005 4.65545  10
   3   5  -8 58.7097 3.33739  13
   3   5  -8 59.6237 3.39705   6
  -3   5   8 54.8592 5.65239  10
   2  -5  -8 46.8372 3.86885   6
  -2  -5   8 45.4863 3.03084   4
  -2  -5   8 44.9631 4.25956  10
  -2   5   8 46.2550 4.75474  10
   2   5  -8 48.4337 3.14275   9
   2   5  -8 45.7340 3.16435  13
   2   5  -8 46.6367 3.18237   6
  -1  -5   8 262.257 12.1494   3
   1  -5  -8 265.511 12.3803   6
   1   5  -8 242.021 11.5207   9
   1   5  -8 249.692 11.6619   6
   1   5  -8 244.750 11.2657  13
   0  -5  -8 64.7660 4.42269  13
   0  -5  -8 68.6256 4.88195   6
   0  -5   8 69.7283 4.26942   3
   0   5   8 64.0270 3.87119   3
   0   5  -8 62.3759 4.03843   9
   0   5  -8 69.4317 4.05729   6
   0   5  -8 64.6285 3.60667  13
  -1  -5  -8 389.612 23.6626   4
   1  -5   8 433.932 18.1622   9
   1  -5   8 421.563 18.4717   3
  -1  -5  -8 417.807 19.6882   9
  -1   5  -8 426.063 18.1843   9
   1   5   8 429.494 18.5770   3
   1   5   8 404.549 18.6128   9
  -1   5  -8 472.589 21.8307   4
   2  -5   8 10.3524 1.45154   9
   2  -5   8 9.54680 1.39219  13
   2  -5   8 12.0599 1.72698   3
  -2  -5  -8 11.7204 2.60350   4
   2   5   8 9.89255 1.40435   9
  -2   5  -8 11.6183 2.14619   4
   2   5   8 10.7976 1.69871   3
   2   5   8 11.3959 1.38105  13
  -3  -5  -8 7.03464 1.50116   4
   3  -5   8 6.79318 1.06390   9
  -3   5  -8 8.54145 1.11612   4
   3   5   8 7.16168 1.15579   3
   3   5   8 7.49335 1.20946   9
  -4   6   8 9.24522 1.53333  10
   3  -6  -8 96.4470 5.83719   6
  -3  -6   8 98.8647 5.90055  10
  -3   6   8 97.1850 6.44547  10
   3   6  -8 100.171 4.68588  13
   3   6  -8 97.4335 4.80110   6
  -2  -6   8 97.7671 5.77556  10
  -2  -6   8 88.4429 5.02408   4
   2  -6  -8 109.855 6.45679   6
   2   6  -8 90.2742 5.50698   6
   2   6  -8 98.2775 4.88967   9
   2   6  -8 96.1396 4.90013  13
  -2   6   8 97.5047 6.83721  10
   1  -6  -8 853.734 35.9706   6
   1   6  -8 810.846 34.8297   6
   0  -6  -8 219.949 11.0764   6
   0  -6   8 215.332 10.3536   3
   0  -6  -8 223.349 10.9839  13
   0   6  -8 219.203 9.86506   6
   0   6   8 215.927 9.98813   3
   0   6  -8 223.373 9.59364  13
   0   6  -8 200.452 10.0518   9
   1  -6   8 10.5989 1.52003   9
  -1  -6  -8 9.64575 1.94080   9
  -1  -6  -8 10.5073 3.27377   4
   1  -6   8 10.3633 1.71196   3
  -1   6  -8 6.71109 1.55055   4
  -1   6  -8 10.2709 1.38374   9
   1   6   8 6.67950 1.30784   3
   1   6   8 10.1433 1.42476   9
   2  -6   8 122.403 5.88868   3
  -2  -6  -8 116.655 7.93554   4
   2  -6   8 131.324 6.01557   9
   2  -6   8 107.527 5.30471  13
   2   6   8 129.226 6.22489   9
  -2   6  -8 116.360 6.30243   4
   2   6   8 115.542 5.32821  13
   2   6   8 115.430 6.05096   3
  -3  -6  -8 16.5024 2.20581   4
   3  -6   8 16.1486 1.23391  13
   3  -6   8 16.6291 1.56078   9
   3   6   8 17.2158 1.97959   3
   3   6   8 16.9877 1.43093   9
   3   6   8 16.9890 1.18639  13
  -4   7   8 55.8494 4.28277  10
   3  -7  -8 82.4318 5.07762   6
   3   7  -8 80.7101 3.98380   6
   3   7  -8 84.5950 4.04230   9
  -3   7   8 89.9482 5.69150  10
   3   7  -8 78.5845 3.83535  13
  -2  -7   8 138.831 7.54006   4
   2  -7  -8 170.172 8.42131   6
  -2   7   8 158.899 8.91229  10
   2   7  -8 153.655 7.10248  13
   2   7  -8 159.148 7.20265   6
   2   7  -8 153.526 7.16340   9
  -1  -7   8 213.688 10.1698   4
   1  -7  -8 227.511 11.0583   6
   1   7  -8 210.777 9.75606   6
   1   7  -8 210.669 9.75592   9
   1   7  -8 211.380 9.37499  13
   0  -7  -8 397.317 17.0172  13
   0  -7  -8 376.889 17.6135   6
   0   7   8 377.901 16.9257   3
   0   7  -8 375.256 16.2857   9
   0   7  -8 378.375 15.9409  13
   0   7  -8 380.878 16.2678   6
  -1  -7  -8 8.65888 2.99270   4
   1  -7   8 11.4599 1.82638   3
  -1  -7  -8 12.7972 2.22713   9
   1  -7   8 11.6048 1.78469   9
  -1   7  -8 8.43994 1.56388   4
  -1   7  -8 12.7088 1.28958   9
   1   7   8 11.2630 1.71551   9
   1   7   8 13.5527 1.83306   3
   2  -7   8 26.3366 1.85232  13
  -2  -7  -8 30.2174 4.17392   4
   2  -7   8 30.8571 2.17232   9
  -2   7  -8 33.1005 2.35732   4
   2   7   8 31.7521 2.21193   9
   2   7   8 29.5651 1.80394  13
   2   7   8 30.5084 2.42055   3
  -3  -7  -8 16.3957 2.08946   4
   3  -7   8 15.4440 1.58995  13
   3  -7   8 16.8514 1.43067   9
   3   7   8 17.5400 1.34326   9
   3   7   8 17.4434 1.30097  13
   3   7   8 16.3223 1.46229   3
  -4   8   8 78.0542 3.76511  10
   3  -8  -8 50.5192 3.86036   6
   3   8  -8 56.3687 2.80751   9
   3   8  -8 52.3903 2.58935  13
   3   8  -8 51.5550 2.72261   6
  -3   8   8 55.8083 4.09613  10
   2  -8  -8 24.3167 3.00738   6
  -2  -8   8 19.9035 2.25980   4
   2   8  -8 22.1166 1.59019  13
   2   8  -8 22.1033 1.76436   6
  -2   8   8 28.9677 4.53768  10
   2   8  -8 21.6244 1.74492   9
  -1  -8   8 44.0139 3.38053   4
   1  -8  -8 44.7105 4.16333   6
   1   8  -8 40.5438 2.64318   9
   1   8  -8 42.3874 2.38284  13
   1   8  -8 41.8071 2.61176   6
   0  -8  -8 455.531 20.8618   6
   0  -8  -8 456.744 20.2567  13
   0   8  -8 457.013 18.7034   9
   0   8   8 443.367 19.7971   3
   0   8  -8 444.366 18.9520   6
   0   8  -8 465.790 18.3926  13
  -1  -8  -8 4.50907 2.04351   9
  -1   8  -8 0.98621 1.63320   4
   1   8   8 3.90529 1.00954   3
  -1   8  -8 5.05817 1.02595   9
   2  -8   8 52.5874 2.99514   9
   2  -8   8 51.2873 3.92090   4
  -2  -8  -8 55.4788 4.92335   4
   2   8   8 51.6354 3.18749   3
   2   8   8 54.3817 2.99863   9
  -3  -8  -8 19.8199 2.03315   4
   3  -8   8 19.9047 1.51225   9
   3   8   8 20.8867 1.44074   9
   3   8   8 18.7938 1.46958   3
   3  -9  -8 27.7590 3.02055   6
  -3   9   8 37.6976 2.99155  10
   3   9  -8 35.7746 1.75806  13
   3   9  -8 32.8123 1.90400   6
  -2  -9   8 11.0261 1.87315   4
   2  -9  -8 11.6200 2.48314   6
   2   9  -8 9.48180 1.04683  13
   2   9  -8 9.37468 1.26606   6
   2   9  -8 10.3051 1.18950   9
  -2   9   8 10.4112 2.14510  10
  -1  -9   8 387.213 16.3243   4
   1  -9  -8 372.264 18.1764   6
   1   9  -8 366.567 15.8294   9
   1   9  -8 372.272 15.3209  13
   1   9  -8 361.352 15.7745   6
   0  -9  -8 317.704 14.8783  13
   0  -9   8 327.106 14.3739   4
   0   9  -8 316.696 13.3138  13
   0   9  -8 317.545 13.4214   9
  -1  -9  -8 6.91033 1.68869   9
  -1  -9  -8 8.13287 2.85931   4
   1  -9   8 7.19758 1.48733   4
   1  -9   8 8.23519 1.33555   9
  -1   9  -8 7.59172 0.95619   9
   1   9   8 8.93683 1.36138   9
   1   9   8 8.28602 1.31323   3
   2  -9   8 48.4545 5.68446   4
  -2  -9  -8 61.1496 5.74373   4
   2  -9   8 61.2326 3.90856   9
   2   9   8 50.9993 3.06964   3
  -3  -9  -8 24.3723 1.90166   4
   3  -9   8 27.2752 1.58737   9
   3   9   8 26.1228 1.37871   9
   3  10  -8 53.5896 2.48311  13
   3  10  -8 52.7148 2.61106   9
  -3  10   8 58.3553 3.49016  10
   2 -10  -8 7.63920 2.05658   6
  -2  10   8 11.9124 2.34130  10
   2  10  -8 10.4523 1.06915   9
   2  10  -8 8.43741 1.05062   6
   2  10  -8 9.27915 0.93008  13
  -1 -10   8 27.5917 2.75938   4
   1 -10  -8 29.1743 4.49949   6
   1  10  -8 27.5083 1.62455  13
   1  10  -8 27.9284 2.25504   6
   1  10  -8 26.9829 1.81777   9
   0 -10  -8 0.65420 1.25695  13
   0 -10   8 3.50744 1.17365   4
   0  10  -8 2.89776 0.47623  13
   0  10  -8 3.10941 0.66424   9
   1 -10   8 9.31200 1.70191   4
   1 -10   8 4.95961 1.36033   9
  -1 -10  -8 10.9355 2.86000   4
   1  10   8 6.13178 0.88108   9
  -1  10  -8 8.22216 1.28591   9
   1  10   8 9.06320 1.30786   3
   2 -10   8 6.61967 1.64016   4
  -2 -10  -8 5.41996 1.78367   4
   2 -10   8 6.70578 0.98696   9
   2  10   8 5.86317 0.95868   9
   2  10   8 4.22306 0.84916   3
  -3  11   8 2.65982 0.87337  10
   3  11  -8 2.59276 0.38316  13
   2 -11  -8 40.2666 3.99440   6
   2  11  -8 50.5437 2.29509  13
   2  11  -8 49.9978 2.48942   9
   2  11  -8 43.2756 2.47014   6
  -2  11   8 53.9372 3.59882  10
   1 -11  -8 9.51406 3.73926   6
  -1 -11   8 7.95625 1.53687   4
   1  11  -8 5.97268 1.10922   6
   1  11  -8 7.39595 0.86408  13
   1  11  -8 8.03536 0.95961   9
   0 -11   8 6.30412 1.40680   4
   0 -11  -8 3.55717 1.68915   9
   0  11  -8 7.81198 0.89723   9
   0  11  -8 4.98230 0.65866  13
  -1 -11  -8 53.9222 5.25712   4
   1 -11   8 54.9326 3.60412   4
  -2 -11  -8 13.7499 2.50040   4
  -2  12   8 39.7236 2.72231  10
   2  12  -8 35.9808 1.77987  13
   2  12  -8 35.9488 1.87743   9
   1 -12  -8 2.04625 1.03738  13
  -1 -12   8 2.87858 1.21006   4
   1  12  -8 3.13464 0.39950  13
   1  12  -8 2.33931 0.54307   9
   0 -12  -8 1.79650 1.22305   9
   0 -12   8 2.45352 1.12934   4
   0  12  -8 1.38619 0.44445   9
   1 -12   8 28.6047 2.66428   4
   2  13  -8 8.80143 0.80963   9
  -2  13   8 9.19172 1.47044  10
  -1 -13   8 37.5312 2.46645   4
  -1  13   8 34.0802 3.72422  10
   1  13  -8 34.0216 1.78269   9
   0 -13  -8 11.2121 1.65475   9
   0 -13   8 14.0755 1.81880   4
   0  13  -8 11.1949 0.85726   9
  -1 -13  -8 0.53680 1.32493   4
   1 -13   8 -0.1292 0.85453   4
  -4   0   9 -0.6355 0.89499  10
  -3   0   9 29.7995 3.57847  10
   3   0  -9 30.9965 3.60837  13
   3   0  -9 31.1100 2.97243   6
   2   0  -9 0.93158 1.48870   9
  -2   0   9 0.07274 1.36426  10
   2   0  -9 -0.1301 1.16346   6
   2   0  -9 -1.3797 1.23572  13
  -1   0   9 163.004 7.93244   3
   1   0  -9 158.553 8.46015   9
   1   0  -9 164.125 8.54286   6
   1   0  -9 157.121 8.05333  13
   0   0  -9 0.41414 1.35624   9
   0   0   9 0.13066 0.96109   3
   0   0  -9 -0.1954 1.22000   6
   0   0  -9 1.44924 1.08250  13
  -1   0  -9 13.0206 2.86144   4
  -1   0  -9 9.42595 1.54795   9
   1   0   9 14.2060 1.88544   3
   1   0   9 11.4362 1.77774   9
  -1   0  -9 12.6303 1.53437  13
  -2   0  -9 -1.0074 2.28184   4
   2   0   9 -1.0341 0.53926  13
   2   0   9 -0.0143 0.82376   3
   3   0   9 394.294 16.2888  13
  -3   0  -9 398.805 17.3821   4
   3   0   9 402.506 16.6137   9
   3   0   9 387.728 16.7093   3
  -4  -1   9 10.0859 1.88780  10
  -4   1   9 11.5403 1.95780  10
   3  -1  -9 8.31386 1.76203   6
   3  -1  -9 8.28283 1.80795  13
  -3  -1   9 8.41599 1.96285  10
   3   1  -9 10.7400 1.70580   6
  -3   1   9 8.95682 2.12283  10
   3   1  -9 10.0643 1.71618  13
   2  -1  -9 60.5189 4.35904   6
   2  -1  -9 62.6377 4.35681  13
   2  -1  -9 59.2376 4.55430   9
  -2  -1   9 66.6915 4.74379  10
   2   1  -9 59.7266 4.53848   9
   2   1  -9 59.3944 4.24819  13
   2   1  -9 62.6098 4.35283   6
  -2   1   9 62.9130 4.92577  10
  -1  -1   9 203.696 9.81591   3
   1  -1  -9 206.764 10.3809   6
   1  -1  -9 205.258 10.3862   9
   1  -1  -9 204.895 9.93826  13
   1   1  -9 202.412 10.2033   6
   1   1  -9 201.843 9.74698  13
   1   1  -9 205.155 10.1255   9
  -1   1   9 206.272 9.67585   3
   0  -1  -9 132.113 7.36652   6
   0  -1  -9 136.916 6.90179  13
   0  -1   9 144.018 7.09009   3
   0  -1  -9 131.773 7.47860   9
   0   1  -9 137.243 7.25466   6
   0   1  -9 132.719 6.70537  13
   0   1   9 141.206 6.89218   3
   0   1  -9 131.708 7.22430   9
   1  -1   9 59.4055 3.46139   9
  -1  -1  -9 63.0311 3.28319  13
   1  -1   9 63.3851 3.92360   3
  -1  -1  -9 63.6828 5.75803   4
  -1  -1  -9 61.5015 3.94953   9
   1   1   9 60.1895 3.48759   9
  -1   1  -9 63.0328 3.14097  13
   1   1   9 62.3402 3.85075   3
  -1   1  -9 63.8678 3.89259   9
  -1   1  -9 59.9838 5.34036   4
   2  -1   9 499.890 21.4760  13
   2  -1   9 524.608 22.2627   3
  -2   1  -9 582.401 25.0800   4
   2   1   9 497.991 21.5813  13
   2   1   9 509.767 22.2984   3
  -3  -1  -9 64.2224 3.57552   8
   3  -1   9 64.4748 3.28479   9
   3  -1   9 66.7724 3.35389   3
   3  -1   9 64.8047 2.99974  13
  -3  -1  -9 67.9998 3.92681   4
   3   1   9 65.4008 3.30425   9
   3   1   9 66.4255 3.40946   3
   3   1   9 67.0685 2.98309  13
  -3   1  -9 63.1142 3.76887   4
  -4  -2   9 37.6957 2.89710  10
  -4   2   9 37.2215 2.90027  10
   3  -2  -9 64.2028 4.20713   6
   3  -2  -9 68.2236 4.45811  13
  -3  -2   9 61.7187 4.65732  10
   3   2  -9 68.9756 4.02589   6
  -3   2   9 61.0921 5.01404  10
   3   2  -9 68.6673 4.05272  13
  -2  -2   9 59.9180 4.63141  10
   2  -2  -9 63.2003 4.55670   9
   2  -2  -9 63.0662 5.77010   6
   2  -2  -9 56.2090 4.30196  13
   2   2  -9 55.6099 4.15119   9
  -2   2   9 54.1242 4.81155  10
   2   2  -9 55.4453 3.92286  13
   1  -2  -9 49.9486 4.52410   9
   1  -2  -9 49.9652 4.37399  13
   1  -2  -9 54.9211 4.32819   6
  -1  -2   9 57.9026 3.88144   3
  -1   2   9 52.0302 3.40229   3
   1   2  -9 58.3473 4.17241   6
   1   2  -9 48.3547 3.92023   9
  -1   2   9 50.3745 4.61999  10
   1   2  -9 57.8316 4.43939  13
   0  -2   9 172.503 8.26014   3
   0  -2  -9 169.273 8.81996   6
   0  -2  -9 161.661 8.82882   9
   0  -2  -9 165.794 8.29832  13
   0   2   9 170.449 8.14527   3
   0   2  -9 168.942 8.38254   6
   0   2  -9 162.582 7.85190  13
   0   2  -9 162.008 8.35063   9
  -1  -2  -9 17.0777 2.61143   9
  -1  -2  -9 23.3771 1.95630  13
   1  -2   9 24.0352 2.32407   3
  -1  -2  -9 18.1175 3.37106   4
   1  -2   9 22.0514 2.03517   9
  -1   2  -9 22.6921 1.56504  13
  -1   2  -9 18.4970 3.44003   4
   1   2   9 22.1049 2.04583   9
   1   2   9 23.4993 2.28285   3
  -1   2  -9 20.4207 2.24828   9
  -2  -2  -9 228.895 11.6665   4
   2  -2   9 220.027 9.48848  13
   2  -2   9 239.083 10.2641   3
   2  -2   9 225.745 10.0017   9
   2   2   9 218.593 9.51077  13
   2   2   9 213.135 10.1303   9
  -2   2  -9 224.669 11.2127   4
   2   2   9 225.779 10.3051   3
   3  -2   9 29.2377 1.80315   9
  -3  -2  -9 27.4163 2.32597   4
   3  -2   9 26.0180 1.98209   3
   3  -2   9 25.6993 1.48794  13
  -3  -2  -9 29.2732 2.97985   8
  -3   2  -9 28.9601 2.02981   4
   3   2   9 26.3711 1.45733  13
   3   2   9 26.9294 1.77704   9
   3   2   9 25.6933 1.85059   3
  -4  -3   9 4.21792 1.21982  10
  -4   3   9 3.86898 1.14468  10
  -3  -3   9 57.4740 4.48361  10
   3  -3  -9 67.1612 4.39633  13
  -3   3   9 59.0319 4.74307  10
   3   3  -9 64.9873 3.74532  13
  -2  -3   9 1.72873 1.36413  10
   2  -3  -9 1.51642 1.40248   6
   2  -3  -9 2.34144 1.61005   9
  -2   3   9 2.19838 1.58381  10
   2   3  -9 1.00815 1.19099   9
   2   3  -9 -0.1344 1.00794   6
   2   3  -9 1.46514 1.04842  13
  -1  -3   9 114.157 6.49434   3
   1  -3  -9 115.860 6.81154   6
   1  -3  -9 114.467 8.47161   9
   1  -3  -9 117.667 6.64714  13
   1   3  -9 113.856 6.41276   6
   1   3  -9 112.328 7.19094  13
   1   3  -9 121.294 7.49423   9
  -1   3   9 116.759 5.82172   3
   0  -3   9 18.9616 2.39205   3
   0  -3  -9 25.5598 3.38992  13
   0  -3  -9 24.5473 3.96456   9
   0  -3  -9 17.6002 3.05668   6
   0   3  -9 19.7828 2.39376   6
   0   3   9 20.0038 2.06125   3
  -1  -3  -9 60.5205 3.32513  13
  -1  -3  -9 50.9173 5.74838   4
  -1  -3  -9 60.5959 4.09355   9
   1  -3   9 62.1727 3.84678   3
   1  -3   9 61.1553 3.37135   9
   1   3   9 62.0725 3.76148   3
  -1   3  -9 66.2666 3.57672   9
  -1   3  -9 58.3262 2.90890  13
   1   3   9 59.6429 3.40509   9
  -1   3  -9 53.9756 4.75331   4
   2  -3   9 34.9452 2.02158  13
   2  -3   9 37.2605 2.38482   9
  -2  -3  -9 37.0024 4.15083   4
   2  -3   9 34.2995 3.06226   3
   2   3   9 36.7160 2.39959   9
   2   3   9 35.0521 2.02729  13
  -2   3  -9 38.9564 3.33987   4
   2   3   9 42.5392 2.75590   3
   3  -3   9 2.99754 0.74023   9
  -3  -3  -9 1.74662 0.88508   4
  -3  -3  -9 2.11075 0.97763   8
   3   3   9 2.26584 0.70295   3
   3   3   9 2.84931 0.71472   9
   3   3   9 2.87984 0.72426  13
  -3   3  -9 2.25886 0.65534   4
  -4  -4   9 0.83021 0.92978  10
  -4   4   9 1.62174 0.79803  10
  -3  -4   9 76.9319 4.97424  10
   3  -4  -9 71.5166 4.61703   6
  -3   4   9 73.0380 5.17466  10
   3   4  -9 78.8397 4.19658   6
   3   4  -9 75.2594 4.14619  13
  -2  -4   9 127.797 6.12661   4
   2  -4  -9 137.950 7.42122   6
   2  -4  -9 136.914 7.63284   9
  -2  -4   9 134.019 7.31956  10
  -2   4   9 129.928 7.89958  10
   2   4  -9 129.690 6.74720   6
   2   4  -9 129.038 6.42786  13
   2   4  -9 132.742 6.70544   9
   1  -4  -9 30.7417 3.36998   6
  -1  -4   9 29.9803 2.96835   3
   1  -4  -9 28.1912 3.60911   9
   1   4  -9 30.2508 2.77711   9
   1   4  -9 28.3798 2.51208  13
  -1   4   9 30.0121 3.51531  10
   1   4  -9 31.0990 2.77314   6
   0  -4   9 148.048 7.93662   3
   0  -4  -9 116.709 6.51108  13
   0  -4  -9 125.287 7.16812   6
   0   4  -9 122.858 6.38081   9
   0   4  -9 118.138 6.36755   6
   0   4  -9 120.024 5.91693  13
  -1  -4  -9 728.275 30.8759   9
  -1  -4  -9 727.815 32.9799   4
   1  -4   9 727.716 30.0829   3
   1  -4   9 689.450 29.5297   9
  -1   4  -9 677.404 30.7879   4
  -1   4  -9 721.584 29.7047   9
   1   4   9 709.656 30.1920   9
   1   4   9 748.008 30.0515   3
  -2  -4  -9 -0.7077 1.43513   4
   2  -4   9 1.29422 0.80212   3
   2  -4   9 0.41072 0.81259   9
   2  -4   9 1.10777 0.61437  13
   2   4   9 1.03435 0.82646   3
   2   4   9 1.56528 0.57402  13
  -2   4  -9 -0.1662 0.95214   4
   2   4   9 1.01109 0.75158   9
   3  -4   9 19.2096 1.43699   9
  -3  -4  -9 19.3242 1.94903   4
  -3  -4  -9 18.5874 2.04873   8
   3   4   9 19.1133 1.40343   9
   3   4   9 18.0206 1.46410   3
  -3   4  -9 20.1036 1.44101   4
  -4   5   9 21.9793 2.71203  10
   3  -5  -9 84.2008 5.07182   6
  -3  -5   9 82.6725 5.05105  10
  -3   5   9 85.6848 5.50534  10
   3   5  -9 88.6571 4.37671   6
   3   5  -9 85.9553 4.57548  13
   2  -5  -9 62.6207 4.50483   6
   2   5  -9 62.1070 3.64067  13
  -2   5   9 63.2637 5.24078  10
   2   5  -9 62.4987 3.94831   6
   2   5  -9 62.9406 4.70843   9
   1  -5  -9 97.9781 7.46327   6
  -1   5   9 83.1169 6.12103  10
   1   5  -9 86.2522 6.03625   6
   1   5  -9 86.5026 4.49169  13
   1   5  -9 83.2170 4.71612   9
   0  -5   9 53.9257 3.69330   3
   0  -5  -9 46.5024 4.18353   9
   0  -5  -9 52.4674 3.74094  13
   0  -5  -9 50.0504 4.53052   6
   0   5   9 49.7651 3.15812   3
   0   5  -9 43.6262 4.05247   6
   0   5  -9 53.0808 2.88785  13
   0   5  -9 48.5292 3.15786   9
  -1  -5  -9 52.6114 3.63521   9
  -1  -5  -9 50.0694 5.54742   4
   1  -5   9 45.0716 3.14682   3
   1  -5   9 47.2092 2.90500   9
  -1   5  -9 48.4075 2.71510   9
  -1   5  -9 48.8862 3.80769   4
   1   5   9 47.9151 2.82527   9
   1   5   9 47.9669 3.21771   3
   2  -5   9 74.1598 3.80284   9
   2  -5   9 75.3687 4.02042   3
  -2  -5  -9 71.9630 5.55943   4
   2   5   9 75.6358 3.81204   9
   2   5   9 74.2553 4.15087   3
  -2   5  -9 78.2175 4.41859   4
  -3  -5  -9 2.59375 0.88278   4
   3  -5   9 2.79732 0.63601   9
   3   5   9 1.34544 0.61595   3
   3   5   9 2.68823 0.60755   9
  -4   6   9 24.6733 1.72774  10
   3  -6  -9 96.2988 5.57685   6
   3  -6  -9 100.270 5.66886   9
  -3   6   9 99.4393 5.86825  10
   3   6  -9 98.2020 4.53903   9
   3   6  -9 98.2202 4.45196  13
   3   6  -9 97.3230 4.63330   6
  -2  -6   9 25.5316 2.09383   4
   2  -6  -9 24.8545 3.23907   6
   2   6  -9 29.1156 2.13430   9
   2   6  -9 28.3024 2.11567  13
  -2   6   9 30.0685 3.53636  10
   2   6  -9 29.1356 2.28052   6
   1  -6  -9 253.919 12.0178   6
   1   6  -9 241.017 10.8633   6
  -1   6   9 241.393 12.4712  10
   1   6  -9 240.744 10.6939  13
   1   6  -9 241.436 10.9097   9
   0  -6   9 182.265 8.85406   3
   0  -6  -9 180.287 8.80435  13
   0  -6  -9 187.169 9.53975   9
   0  -6  -9 179.301 9.47801   6
   0   6  -9 181.537 8.32902   9
   0   6   9 178.335 8.36872   3
   0   6  -9 185.373 7.91599  13
   0   6  -9 177.825 8.38578   6
   1  -6   9 11.1553 1.72577   3
  -1  -6  -9 13.0900 3.10436   4
   1  -6   9 9.24833 1.24750   9
  -1   6  -9 13.1407 2.06458   4
   1   6   9 6.56237 1.19627   3
   1   6   9 9.41411 1.35848   9
   2  -6   9 42.4331 2.57922   9
   2  -6   9 42.6010 2.72145   3
  -2  -6  -9 44.5604 4.20166   4
   2   6   9 44.4516 2.81572   3
  -2   6  -9 46.6596 2.93084   4
   2   6   9 45.1924 2.50841   9
   3  -6   9 0.84031 0.52207   9
  -3  -6  -9 1.38846 1.11808   4
   3   6   9 1.30576 0.47509   9
   3   6   9 0.60496 0.47420   3
   3  -7  -9 11.4918 2.36322   9
  -3   7   9 12.1776 2.25302  10
   3   7  -9 9.52158 1.01993  13
   3   7  -9 10.7225 1.25959   9
   2  -7  -9 10.6815 2.15208   6
  -2  -7   9 9.83494 1.56224   4
  -2   7   9 12.5857 2.61831  10
   2   7  -9 10.9378 1.39256   9
   2   7  -9 13.8918 1.29367  13
   2   7  -9 12.4255 1.42543   6
  -1  -7   9 162.869 7.66680   4
   1  -7  -9 155.784 8.69725   6
   1   7  -9 150.747 7.27814   6
   1   7  -9 155.921 6.90590  13
   1   7  -9 151.910 7.23444   9
   0  -7  -9 104.892 5.62596  13
   0  -7  -9 104.831 7.06911   6
   0  -7  -9 104.810 6.18399   9
   0   7  -9 90.7462 4.82912   6
   0   7  -9 103.977 4.53155  13
   0   7  -9 102.063 4.89886   9
   0   7   9 98.7690 5.13238   3
  -1  -7  -9 10.3416 1.66366   9
   1  -7   9 7.97734 1.16156   9
  -1  -7  -9 9.98647 2.99679   4
  -1   7  -9 9.45197 1.03570   9
  -1   7  -9 9.26775 1.78559   4
   1   7   9 9.16422 1.35276   9
   1   7   9 8.74914 1.42685   3
   2  -7   9 15.4613 2.22732   4
  -2  -7  -9 8.69643 3.02545   4
   2  -7   9 14.2766 1.43644   9
   2   7   9 15.2394 1.34767   9
   2   7   9 13.4157 1.46131   3
  -3  -7  -9 2.83922 0.64821   4
   3  -7   9 2.86377 0.63528   9
  -3  -7  -9 2.72777 0.80048   8
   3   7   9 3.70583 0.66701   9
   3  -8  -9 61.4696 3.94147   9
   3   8  -9 64.8393 3.13428   9
   3   8  -9 67.8133 3.01024  13
  -3   8   9 73.3869 4.17741  10
   2  -8  -9 17.8884 2.88343   6
  -2   8   9 19.3207 2.72196  10
   2   8  -9 18.0058 1.25892  13
   2   8  -9 17.0451 1.44800   6
   2   8  -9 16.9831 1.43245   9
  -1  -8   9 24.9421 2.34700   4
   1  -8  -9 19.2510 3.17974   6
   1   8  -9 21.1556 1.42218  13
  -1   8   9 18.1224 2.94531  10
   1   8  -9 19.6118 1.61563   9
   1   8  -9 17.4307 1.61827   6
   0  -8   9 156.042 7.93643   4
   0  -8  -9 162.458 8.55127   9
   0  -8  -9 164.145 7.77582  13
   0   8  -9 158.698 7.14503   9
   0   8  -9 159.857 6.84698  13
  -1  -8  -9 54.4432 3.66360   9
   1  -8   9 58.7528 3.63916   4
  -1  -8  -9 55.8363 5.53088   4
   1   8   9 51.5129 3.18600   3
  -1   8  -9 54.8942 2.67347   9
   2  -8   9 38.4255 2.82367   4
   2  -8   9 31.4946 2.00157   9
  -2  -8  -9 35.9441 3.37764   4
   2   8   9 31.2791 2.03974   3
   2   8   9 31.9828 1.84951   9
   3  -9  -9 -0.3247 1.00970   9
   3   9  -9 1.39780 0.49716   9
  -3   9   9 0.93253 0.83575  10
   3   9  -9 0.51285 0.34490  13
   2  -9  -9 19.7129 3.01003   6
   2   9  -9 22.8796 1.38976  13
   2   9  -9 24.4403 1.65548   9
  -2   9   9 29.4224 3.58638  10
   2   9  -9 21.0826 1.52476   6
  -1  -9   9 69.0262 3.92176   4
   1  -9  -9 52.3309 4.71915   6
  -1   9   9 62.5515 4.40744  10
   1   9  -9 63.6086 2.90672  13
   1   9  -9 61.3023 3.08334   9
   1   9  -9 55.9401 3.07447   6
   0  -9   9 199.358 9.26692   4
   0  -9  -9 192.298 9.03716  13
   0  -9  -9 203.573 9.75335   9
   0   9  -9 187.005 8.15088  13
   0   9  -9 192.764 8.36459   9
  -1  -9  -9 56.4795 5.23183   4
  -1  -9  -9 51.3361 3.12969   9
  -1   9  -9 49.5613 2.38474   9
   1   9   9 49.7418 2.86211   3
   2  -9   9 17.4034 2.27398   4
   2   9   9 14.7268 1.42981   3
  -3  10   9 23.8627 1.71316  10
   2  10  -9 0.44237 0.33612  13
   2  10  -9 0.47294 0.41319   9
  -2  10   9 1.15388 1.10058  10
   1 -10  -9 4.22858 2.55659   6
  -1 -10   9 4.52961 1.20071   4
   1 -10  -9 6.10525 1.40066  13
   1  10  -9 4.69427 0.71175   9
  -1  10   9 3.48640 1.32476  10
   1  10  -9 4.98886 0.71234  13
   1  10  -9 3.58167 0.85867   6
   0 -10   9 80.5889 4.50654   4
   0 -10  -9 79.9235 4.93023   9
   0  10  -9 79.4491 3.71724   9
  -1 -10  -9 75.3679 5.42044   4
   1 -10   9 72.3195 4.19119   4
  -2 -10  -9 18.6872 2.10590   4
   2 -11  -9 38.4073 2.57345  13
   2 -11  -9 38.2476 3.69914   9
   2  11  -9 41.1970 2.30392   9
   2  11  -9 39.2577 1.81645  13
   1 -11  -9 -0.3009 1.21030   9
  -1 -11   9 1.30371 0.82381   4
   1 -11  -9 0.98963 0.91172  13
   1  11  -9 0.91872 0.34007  13
  -1  11   9 1.02240 0.92592  10
   1  11  -9 1.38259 0.42917   9
   0 -11  -9 3.19740 1.18941   9
   0 -11   9 3.12035 1.07107   4
   0  11  -9 2.98680 0.50473   9
   1 -11   9 364.751 14.6787   4
  -1 -11  -9 306.088 15.6886   4
  -1 -12   9 5.10391 1.41154   4
   1 -12  -9 4.74285 1.41026   9
   1  12  -9 5.42440 0.68981   9
   0 -12   9 6.21038 1.10022   4
   0 -12  -9 5.32694 1.01804   9
   0  12  -9 5.69260 0.65558   9
   1 -12   9 42.9645 3.26315   4
  -4   0  10 163.197 7.34207  10
  -3   0  10 0.77789 1.07047  10
   3   0 -10 -1.6962 0.88449  13
   3   0 -10 0.81755 1.01664   6
   2   0 -10 61.2640 4.38850  13
  -2   0  10 63.8430 4.44724  10
   2   0 -10 64.2816 4.48469   6
   2   0 -10 64.1357 4.34329   9
  -1   0  10 0.19385 0.85956   3
   1   0 -10 0.95920 1.20409   9
   1   0 -10 -0.2599 1.13495   6
   1   0 -10 1.08773 1.04539  13
   0   0 -10 46.1994 3.64909   9
   0   0  10 45.6945 3.34659   3
   0   0 -10 48.4357 3.09558  13
   0   0 -10 46.5610 3.74608   6
  -1   0 -10 -0.9850 1.65287   4
   1   0  10 0.00477 0.84657   3
   1   0  10 0.81208 0.74903   9
  -1   0 -10 3.42523 1.47909   9
   2   0  10 32.7018 2.02410   9
  -2   0 -10 32.5409 3.15896   4
   2   0  10 33.1066 2.32774   3
  -3   0 -10 0.45094 0.87071   4
   3   0  10 0.13527 0.40568   9
  -4  -1  10 52.2780 2.90174  10
  -4   1  10 52.3896 2.86213  10
   3  -1 -10 35.9566 2.87371  13
   3  -1 -10 41.1373 3.08424   6
  -3  -1  10 35.6387 3.07897  10
   3   1 -10 41.7236 2.92659   6
  -3   1  10 40.4964 3.30924  10
   3   1 -10 36.1018 2.65062  13
  -2  -1  10 4.26646 1.48006  10
   2  -1 -10 4.24542 1.55305   6
   2  -1 -10 4.52478 1.37729  13
   2  -1 -10 5.98462 1.55844   9
   2   1 -10 3.38527 1.43395   6
   2   1 -10 4.54618 1.24915  13
   2   1 -10 5.73290 1.48464   9
  -2   1  10 1.76714 1.48657  10
   1  -1 -10 174.463 9.05392   6
   1  -1 -10 172.323 8.50787  13
   1  -1 -10 165.906 8.85166   9
  -1  -1  10 171.399 8.45408   3
   1   1 -10 171.930 8.61225   9
   1   1 -10 167.776 8.24280  13
   1   1 -10 177.879 8.88289   6
  -1   1  10 167.563 8.24073   3
   0  -1 -10 26.0144 3.10185   6
   0  -1  10 28.6620 2.62917   3
   0  -1 -10 29.5905 2.49906  13
   0  -1 -10 28.7170 3.00270   9
   0   1 -10 28.3445 2.74491   9
   0   1 -10 27.8713 2.89236   6
   0   1  10 28.7946 2.50487   3
   0   1 -10 28.3768 2.36842  13
   1  -1  10 18.1471 1.74033   9
  -1  -1 -10 19.4337 3.57841   4
   1  -1  10 21.1400 2.14068   3
  -1   1 -10 19.3438 3.28469   4
   1   1  10 20.0579 1.68344   9
   1   1  10 22.2243 2.08337   3
   2  -1  10 64.8972 3.31335   9
  -2  -1 -10 67.2538 4.57979   4
   2  -1  10 70.9020 3.73316   3
  -2   1 -10 67.4964 4.41961   4
   2   1  10 66.4959 3.32479   9
   2   1  10 66.5624 3.66559   3
  -3  -1 -10 246.668 10.7352   4
   3  -1  10 238.683 10.5434   9
   3   1  10 239.991 10.1947   9
  -3   1 -10 263.908 10.6684   4
  -4  -2  10 13.2417 1.50418  10
  -4   2  10 13.4789 1.48064  10
   3  -2 -10 16.0951 2.16806  13
  -3  -2  10 12.7008 2.89114  10
   3  -2 -10 11.1668 1.79089   6
   3   2 -10 12.6147 1.79897   6
  -3   2  10 8.57392 1.71141  10
   3   2 -10 14.2722 1.71176  13
   2  -2 -10 21.1167 2.79832   6
   2  -2 -10 19.6813 2.97268   9
   2  -2 -10 20.0408 2.57362  13
  -2  -2  10 16.7256 2.67157  10
  -2   2  10 19.4795 2.66908  10
   2   2 -10 19.9947 2.24736  13
   2   2 -10 19.9672 2.45874   9
   2   2 -10 19.4508 2.52629   6
   1  -2 -10 122.193 6.48971  13
   1  -2 -10 129.329 7.05357   6
   1  -2 -10 119.200 7.00714   9
  -1  -2  10 127.014 6.56885   3
   1   2 -10 119.743 6.39228   9
   1   2 -10 123.364 6.62796   6
  -1   2  10 118.731 6.02775   3
   1   2 -10 118.714 6.09672  13
   0  -2 -10 35.2031 3.35032   9
   0  -2  10 38.8053 2.98913   3
   0  -2 -10 37.0207 2.93890  13
   0  -2 -10 34.6230 3.61009   6
   0   2 -10 36.4111 3.03368   9
   0   2 -10 35.8906 2.60781  13
   0   2  10 37.9737 2.70113   3
   0   2 -10 34.3579 3.07462   6
   1  -2  10 14.3368 1.87391   3
  -1  -2 -10 15.2626 2.88923   4
   1  -2  10 12.0608 1.55022   9
  -1  -2 -10 15.9266 2.18757   9
   1   2  10 14.1352 1.79099   3
  -1   2 -10 14.2250 2.52659   4
  -1   2 -10 16.6793 2.35239   9
   1   2  10 14.0332 1.51130   9
   2  -2  10 173.714 7.85699   3
   2  -2  10 165.812 7.47657   9
  -2  -2 -10 171.154 8.89044   4
   2   2  10 176.453 7.46487   9
   2   2  10 170.501 7.87536   3
  -2   2 -10 167.394 8.40439   4
   3  -2  10 81.7712 3.73759   9
  -3  -2 -10 88.4039 4.00627   4
  -3   2 -10 85.0195 3.80643   4
   3   2  10 81.1685 3.68010   9
   3  -3 -10 31.4230 2.90606   6
   3  -3 -10 36.2675 2.79421  13
  -3  -3  10 30.9917 2.88095  10
   3   3 -10 33.0049 2.45288   6
   3   3 -10 35.4507 2.24873  13
   2  -3 -10 298.510 13.6819  13
  -2  -3  10 296.613 13.3840  10
   2  -3 -10 297.236 14.1547   9
   2  -3 -10 303.631 13.6255   6
  -2   3  10 296.971 14.5824  10
   2   3 -10 293.878 13.3043  13
   2   3 -10 297.486 13.3339   9
   2   3 -10 299.246 13.1001   6
   1  -3 -10 19.6086 2.82769   6
   1  -3 -10 16.5727 2.23523  13
   1  -3 -10 18.3259 2.69572   9
  -1  -3  10 19.3392 2.22734   3
   1   3 -10 18.3018 2.27687   6
   1   3 -10 14.3746 2.20169   9
  -1   3  10 15.6279 1.73833   3
   1   3 -10 17.7233 2.06132  13
   0  -3 -10 42.7951 3.69578   9
   0  -3 -10 44.2606 3.16851  13
   0  -3 -10 42.8212 3.86952   6
   0  -3  10 42.2319 3.13641   3
   0   3 -10 42.8406 3.22201   6
   0   3  10 44.0261 2.92744   3
   0   3 -10 43.0674 2.70958  13
   0   3 -10 46.1629 3.16624   9
   1  -3  10 5.75177 1.33491   3
  -1  -3 -10 6.36111 1.40371   9
   1  -3  10 4.31001 0.97441   9
  -1  -3 -10 7.58722 2.32877   4
   1   3  10 4.66941 0.89957   9
  -1   3 -10 5.45824 1.03996   9
  -1   3 -10 6.84308 1.79320   4
   1   3  10 4.07253 0.97604   3
   2  -3  10 2.96184 0.91082   3
  -2  -3 -10 2.05665 1.38096   4
  -2   3 -10 1.23740 0.96029   4
   2   3  10 3.81427 1.01369   9
   2   3  10 5.08380 0.99737   3
   3  -3  10 2.59192 0.72307   9
  -3  -3 -10 3.50564 0.65077   4
   3   3  10 3.29161 0.68689   9
  -3  -4  10 41.4720 3.05076  10
   3  -4 -10 40.4766 2.96627  13
   3   4 -10 41.7867 2.34057  13
  -3   4  10 41.8371 3.25973  10
   2  -4 -10 231.091 10.7893  13
  -2  -4  10 233.242 10.6374  10
   2  -4 -10 231.273 10.9172   6
   2  -4 -10 225.972 11.3444   9
   2   4 -10 226.036 10.1511  13
   2   4 -10 228.191 10.3188   9
  -2   4  10 222.526 11.4098  10
   2   4 -10 228.643 10.5853   6
   1  -4 -10 73.9561 4.50033  13
   1  -4 -10 73.2937 4.88501   6
   1  -4 -10 70.1712 4.85081   9
   1   4 -10 66.7592 4.15937   9
  -1   4  10 70.7551 3.87217   3
   1   4 -10 66.4806 3.85717  13
   1   4 -10 68.8456 4.29513   6
  -1   4  10 67.8405 4.98236  10
   0  -4 -10 70.2431 4.69079   9
   0  -4 -10 71.4720 4.14709  13
   0  -4  10 69.5527 4.29547   3
   0  -4 -10 68.4977 4.96218   6
   0   4 -10 70.8633 3.98133   9
   0   4  10 69.7013 4.01739   3
   0   4 -10 69.9065 3.52932  13
   0   4 -10 68.5312 4.07378   6
  -1  -4 -10 93.1522 4.88514   9
  -1  -4 -10 91.7161 6.63990   4
   1  -4  10 84.6487 5.63817   3
  -1   4 -10 83.0059 5.20410   4
  -1   4 -10 86.9028 4.16822   9
   2  -4  10 36.6633 2.31731   9
   2  -4  10 40.8689 2.46517   3
  -2  -4 -10 35.9641 3.39935   4
   2   4  10 40.8404 2.47317   3
  -2   4 -10 41.2336 2.75257   4
   2   4  10 41.5072 2.24957   9
   3  -5 -10 2.05528 1.03465  13
   3  -5 -10 5.14776 1.27078   9
   3  -5 -10 1.94900 1.15355   6
   3   5 -10 3.46928 0.62892  13
  -3   5  10 3.15905 1.13273  10
   3   5 -10 4.41200 0.68687   9
   3   5 -10 4.24881 0.83348   6
   2  -5 -10 3.68641 2.25659   6
   2  -5 -10 3.01804 1.44921   9
   2  -5 -10 2.34563 1.27159  13
   2   5 -10 1.90954 0.87536   9
   2   5 -10 1.80239 1.32654   6
   2   5 -10 2.58023 0.74217  13
  -2   5  10 2.29874 1.25699  10
   1  -5 -10 57.1538 4.34317   6
   1  -5 -10 61.0492 4.89705  13
   1  -5 -10 55.0184 4.56680   9
   1   5 -10 53.9291 3.44816   9
  -1   5  10 56.7341 4.19536  10
   1   5 -10 57.1169 3.28495  13
   1   5 -10 56.0613 3.50935   6
   0  -5 -10 12.1361 2.87794   6
   0  -5 -10 6.77944 1.54255  13
   0  -5  10 9.06405 1.64107   3
   0  -5 -10 6.62855 2.69611   9
   0   5  10 8.80893 1.42604   3
   0   5 -10 11.1463 1.78731   6
   0   5 -10 9.48626 1.22272  13
   0   5 -10 10.4809 2.01883   9
  -1  -5 -10 85.5918 4.59650   9
   1  -5  10 82.3804 4.49181   3
  -1  -5 -10 87.6721 6.44206   4
  -1   5 -10 79.3421 3.84403   9
  -1   5 -10 80.3274 4.76771   4
   1   5  10 85.7190 4.46209   3
  -2  -5 -10 7.41236 1.60733   4
   2  -5  10 9.82306 1.11054   9
   2  -5  10 9.60191 1.45418   3
  -2   5 -10 9.69962 1.34370   4
   2   5  10 11.3210 1.04416   9
   3  -6 -10 133.738 6.66694  13
   3   6 -10 134.035 5.85132  13
  -3   6  10 135.323 6.48055  10
   2  -6 -10 34.1778 2.98675  13
   2  -6 -10 29.0111 3.16968   6
   2  -6 -10 32.9775 3.12786   9
   2   6 -10 30.9203 1.93699  13
   2   6 -10 28.1545 2.14684   6
   2   6 -10 31.6074 2.00714   9
  -2   6  10 29.3584 2.94678  10
   1  -6 -10 89.0416 5.48874   9
   1  -6 -10 83.0023 6.40977   6
   1  -6 -10 91.0518 5.05338  13
  -1  -6  10 86.1529 4.76613   4
   1   6 -10 77.1828 4.65994   6
   1   6 -10 85.2273 4.37882   9
  -1   6  10 86.0715 5.23917  10
   1   6 -10 84.2862 4.16152  13
   0  -6 -10 10.0237 2.06196   9
   0  -6 -10 16.1035 2.05262  13
   0   6 -10 8.96731 1.31335   9
   0   6  10 8.59998 1.39678   3
   0   6 -10 11.4371 0.99943  13
  -1  -6 -10 15.9212 2.15024   9
  -1  -6 -10 11.9054 3.77347   4
   1  -6  10 13.6299 1.65369   3
  -1   6 -10 16.4723 1.24179   9
   1   6  10 17.3253 1.57661   3
  -2  -6 -10 38.7730 3.05277   4
   2  -6  10 34.7393 2.61622   4
   2  -6  10 28.2418 1.80245   9
   2   6  10 33.2109 1.72141   9
  -2   6 -10 35.4719 2.10728   4
   2   6  10 34.4587 2.11283   3
   3  -7 -10 62.5389 3.54544  13
  -3   7  10 70.2504 4.47046  10
   3   7 -10 62.6002 2.84084  13
   2  -7 -10 95.1417 5.40369   9
   2  -7 -10 93.3302 5.68493   6
   2  -7 -10 93.7806 5.22034  13
  -2   7  10 97.9830 5.44655  10
   2   7 -10 90.3556 4.46335   6
   2   7 -10 93.3188 4.37235   9
   2   7 -10 93.2387 4.27102  13
  -1  -7  10 17.8644 1.99594   4
   1  -7 -10 19.8365 2.84024   9
   1  -7 -10 19.5058 2.51859  13
   1  -7 -10 18.9595 2.84061   6
   1   7 -10 18.4417 1.62174   6
   1   7 -10 17.8267 1.52564   9
  -1   7  10 17.8241 3.43747  10
   1   7 -10 18.9005 1.37078  13
   0  -7 -10 3.20756 1.02499  13
   0  -7 -10 0.12468 1.30346   9
   0   7 -10 2.03107 0.65995   9
   0   7 -10 1.88921 0.44141  13
   0   7  10 2.19608 1.07851   3
  -1  -7 -10 9.40187 1.26357   9
  -1  -7 -10 10.7690 2.45398   4
  -1   7 -10 9.72072 0.89036   9
   1   7  10 9.64583 1.58078   3
  -2  -7 -10 0.21502 0.92688   4
   2  -7  10 0.35276 1.07938   4
   2   7  10 0.54223 0.54957   3
   3  -8 -10 61.5484 3.42198  13
   3   8 -10 61.3737 2.64490  13
  -3   8  10 61.5505 3.09235  10
   2  -8 -10 39.4343 2.98223  13
   2  -8 -10 36.6941 3.47033   6
   2  -8 -10 38.5355 3.09663   9
   2   8 -10 40.0281 1.93172  13
  -2   8  10 41.7596 2.96985  10
   2   8 -10 38.8079 2.04909   9
   2   8 -10 36.6895 2.15869   6
   1  -8 -10 6.37679 1.68746   9
   1  -8 -10 8.34988 3.18160   6
  -1  -8  10 4.41754 1.10006   4
   1  -8 -10 5.46406 1.40942  13
   1   8 -10 6.46314 1.26892   6
  -1   8  10 4.30429 1.38044  10
   1   8 -10 6.21450 0.83884  13
   1   8 -10 5.66345 0.84391   9
   0  -8 -10 190.406 8.62820  13
   0  -8  10 191.478 8.96762   4
   0  -8 -10 206.477 9.42085   9
   0   8 -10 185.885 8.02564  13
   0   8 -10 198.064 8.33530   9
  -1  -8 -10 8.63347 2.09643   4
   1  -8  10 7.61859 1.43728   4
   1   8  10 6.38453 1.05442   3
  -2  -8 -10 4.72897 1.15166   4
   2  -9 -10 39.1355 3.05556   9
   2  -9 -10 39.1146 2.82627  13
   2   9 -10 38.5032 1.95365   9
   2   9 -10 38.9309 1.82992  13
   1  -9 -10 9.35794 1.43286  13
  -1  -9  10 8.90992 1.50582   4
   1  -9 -10 9.98057 1.87239   9
   1   9 -10 8.18507 0.78712  13
   1   9 -10 9.89909 0.96797   9
   0  -9 -10 143.346 6.87935   9
   0  -9  10 137.105 6.66120   4
   0   9 -10 137.738 6.06696   9
  -1  -9 -10 4.26814 1.58054   4
   1  -9  10 2.49619 0.83411   4
   2 -10 -10 29.6918 2.20579   9
   2 -10 -10 29.7231 2.08856  13
   2  10 -10 29.4431 1.58878   9
   2  10 -10 29.7537 1.44549  13
  -2  10  10 30.2915 2.02516  10
   1 -10 -10 8.76333 1.61844  13
   1 -10 -10 6.10998 1.48474   9
  -1 -10  10 9.47222 1.33315   4
   1  10 -10 7.38826 0.79141   9
   1  10 -10 8.70395 0.83979  13
   0 -10 -10 1.65522 0.90677   9
   0 -10  10 0.82426 0.68056   4
   0  10 -10 1.01371 0.37736   9
   1 -10  10 3.14392 0.88535   4
  -1 -10 -10 2.92868 1.31705   4
   1 -11 -10 10.4103 1.43274   9
   1  11 -10 10.4199 0.77228   9
   0 -11  10 21.5706 1.70664   4
  -3   0  11 14.4598 2.08296  10
   2   0 -11 0.24473 0.98130   9
   2   0 -11 0.64471 0.89689  13
  -2   0  11 0.43913 1.04466  10
   2   0 -11 1.52346 1.04303   6
   1   0 -11 171.692 8.77877   6
  -1   0  11 169.294 8.24853   3
   1   0 -11 178.717 8.17914  13
   1   0 -11 174.498 8.49534   9
   0   0 -11 -0.5088 0.63645  13
   0   0  11 0.62894 1.02471   3
   0   0 -11 0.84115 0.94785   9
  -1   0 -11 117.327 5.43577   9
   1   0  11 117.183 5.72713   3
  -1   0 -11 114.931 6.74357   4
   2   0  11 -0.3626 0.52773   3
  -2   0 -11 -0.6611 0.69544   4
  -3  -1  11 18.5730 2.23968  10
  -3   1  11 21.2674 2.68846  10
   2  -1 -11 5.83645 1.43788   6
   2  -1 -11 5.27717 1.49726   9
   2  -1 -11 3.81488 1.10566  13
   2   1 -11 3.79658 1.04061  13
   2   1 -11 4.92986 1.25077   6
  -2   1  11 4.74321 1.26937  10
   2   1 -11 3.36761 1.16430   9
   1  -1 -11 232.939 10.2670  13
   1  -1 -11 226.340 10.6978   9
  -1  -1  11 214.695 10.2951   3
   1  -1 -11 215.618 11.5335   6
   1   1 -11 222.257 10.0692  13
  -1   1  11 228.309 10.2765   3
   1   1 -11 217.729 10.4147   9
   1   1 -11 232.280 10.8496   6
   0  -1  11 190.406 9.40726   3
   0  -1 -11 184.890 8.48222  13
   0  -1 -11 184.742 8.80765   9
   0   1 -11 181.769 8.37433  13
   0   1  11 186.941 8.64981   3
   0   1 -11 185.395 8.63045   9
  -1  -1 -11 43.4282 2.68243   9
  -1  -1 -11 41.7224 3.66352   4
   1  -1  11 45.7058 2.80084   3
  -1   1 -11 41.9634 2.49783   9
  -1   1 -11 39.2747 3.48608   4
   1   1  11 43.0720 2.75668   3
   2  -1  11 90.3581 4.44831   3
  -2  -1 -11 92.2394 4.89008   4
   2   1  11 93.8316 4.43193   3
  -2   1 -11 90.6468 4.69667   4
  -3  -2  11 96.0828 4.74980  10
   3  -2 -11 96.2588 4.57019  13
   3   2 -11 98.6580 4.42769  13
  -3   2  11 96.0095 5.51665  10
   2  -2 -11 25.5449 2.40816  13
   2  -2 -11 26.2239 2.67896   6
  -2   2  11 25.9502 2.37496  10
   2   2 -11 25.3116 2.34296   6
   2   2 -11 24.0882 3.21616   9
   2   2 -11 24.8986 2.07002  13
   1  -2 -11 33.3060 2.68625  13
   1  -2 -11 31.4529 3.02430   9
   1  -2 -11 41.7189 4.97074   6
   1   2 -11 31.3454 3.58572   6
  -1   2  11 31.9625 2.28150   3
   1   2 -11 27.0886 2.60774   9
   1   2 -11 32.8115 2.35459  13
   0  -2  11 244.327 11.5496   3
   0  -2 -11 253.000 11.7790   9
   0  -2 -11 252.997 10.9008  13
   0   2 -11 258.183 11.0795   9
   0   2 -11 248.136 10.8631  13
   0   2  11 253.023 11.3148   3
   1  -2  11 17.8432 1.70057   3
  -1  -2 -11 14.8874 2.83128   4
   1   2  11 18.2508 1.70475   3
  -1   2 -11 14.2364 2.34260   4
  -2  -2 -11 39.5375 2.80507   4
   2  -2  11 36.0558 2.23614   3
   2   2  11 37.5794 2.17777   3
  -2   2 -11 35.4630 2.38610   4
   3  -3 -11 72.3880 3.59112  13
   3   3 -11 77.7401 3.33854  13
  -3   3  11 72.5803 4.34979  10
   2  -3 -11 60.6726 4.12865   6
   2  -3 -11 58.2848 3.92371   9
   2  -3 -11 61.2683 3.74866  13
   2   3 -11 59.9452 3.23352  13
   2   3 -11 56.8995 3.56931   6
   2   3 -11 58.8568 3.37075   9
  -2   3  11 61.8205 3.73190  10
   1  -3 -11 25.5963 2.65182   9
   1  -3 -11 26.4200 2.46277  13
   1  -3 -11 26.7847 2.88696   6
   1   3 -11 25.4470 2.23640   9
   1   3 -11 25.3873 2.43260   6
   1   3 -11 26.6846 1.99115  13
  -1   3  11 23.5099 2.00239   3
   0  -3 -11 70.7736 3.65488  13
   0  -3  11 67.8008 4.11868   3
   0  -3 -11 69.8276 4.29727   9
   0   3 -11 69.6838 3.84729   9
   0   3  11 68.8354 3.81174   3
   0   3 -11 69.8838 3.32881  13
  -1  -3 -11 5.92424 1.61554   4
  -1  -3 -11 7.22527 1.06461   9
   1  -3  11 7.80447 1.23977   3
  -1   3 -11 6.80705 1.38187   4
  -1   3 -11 6.74871 0.90048   9
   1   3  11 8.57156 1.25018   3
  -2  -3 -11 33.4550 2.67517   4
   2   3  11 32.7034 1.98602   3
  -2   3 -11 32.9371 2.32225   4
   3  -4 -11 22.2568 1.67936  13
   3   4 -11 23.9161 1.30496  13
  -3   4  11 21.4468 1.69994  10
   2  -4 -11 168.948 8.47021   6
   2  -4 -11 164.605 8.13262   9
   2   4 -11 171.425 7.52796   9
   2   4 -11 164.475 7.70288   6
  -2   4  11 172.606 8.04614  10
   1  -4 -11 19.8962 2.44577   9
   1  -4 -11 18.0047 2.24472  13
   1  -4 -11 19.6158 2.59966   6
   1   4 -11 17.9939 1.73426   9
   1   4 -11 17.1907 1.91626   6
   1   4 -11 16.0676 1.56762  13
   0  -4  11 4.24867 1.13163   3
   0  -4 -11 5.49600 1.35301   9
   0  -4 -11 4.29554 0.91229  13
   0   4 -11 4.88826 0.60908  13
   0   4  11 5.25504 1.00339   3
   0   4 -11 2.81141 0.79317   9
   1  -4  11 86.6975 4.39005   3
  -1  -4 -11 82.7811 5.34673   4
  -1  -4 -11 91.0071 4.13350   9
   1   4  11 84.9262 4.27676   3
  -1   4 -11 83.0589 3.76531   9
  -1   4 -11 79.1947 4.55110   4
  -2  -4 -11 13.0260 1.71195   4
  -2   4 -11 10.5511 1.10047   4
   2   4  11 8.70507 1.30907   3
   3  -5 -11 29.0065 1.97500  13
   3   5 -11 29.0717 1.48140  13
  -3   5  11 28.8426 1.97690  10
   2  -5 -11 110.246 5.39470  13
   2  -5 -11 102.662 5.98971   6
   2  -5 -11 109.551 5.58076   9
   2   5 -11 102.641 4.84611   9
   2   5 -11 96.4148 5.20263   6
   2   5 -11 104.599 4.68522  13
  -2   5  11 111.807 5.84092  10
   1  -5 -11 10.4566 1.54680  13
   1  -5 -11 9.33364 1.88199   6
   1  -5 -11 13.4317 2.08166   9
  -1  -5  11 9.60961 1.41189   4
   1   5 -11 11.5293 1.20338  13
   1   5 -11 10.9680 1.34025   9
   1   5 -11 10.4691 1.55129   6
   0  -5 -11 15.1950 2.19642   9
   0   5 -11 13.6218 1.34117   9
   0   5  11 12.4550 1.75382   3
  -1  -5 -11 25.4621 2.55131   9
   1  -5  11 26.3560 1.88030   3
  -1  -5 -11 31.5980 3.07017   4
   1   5  11 26.5587 1.84406   3
  -1   5 -11 24.1899 2.05695   4
  -1   5 -11 23.7385 1.73526   9
  -2  -5 -11 14.0177 1.71820   4
   2  -6 -11 70.9193 3.98378   9
   2  -6 -11 71.0970 3.86844  13
   2   6 -11 68.5324 3.30610   9
   2   6 -11 70.7508 3.23228  13
  -2   6  11 69.8838 3.93593  10
   1  -6 -11 113.640 5.57739  13
  -1  -6  11 84.9641 5.78414   4
   1  -6 -11 103.231 6.15229   6
   1  -6 -11 123.405 6.55649   9
   1   6 -11 97.4565 5.04473   6
   1   6 -11 103.739 4.88414  13
   1   6 -11 108.072 5.03099   9
   0  -6 -11 34.9073 3.94055   9
   0  -6 -11 28.9532 1.84338  13
   0   6  11 25.4456 1.87102   3
   0   6 -11 30.3587 2.27722   9
   0   6 -11 26.2998 1.38432  13
  -1  -6 -11 1.75467 1.17018   4
   1   6  11 0.01293 0.59320   3
   2  -7 -11 19.4895 2.93327   9
   2  -7 -11 18.1768 1.81128  13
   2   7 -11 19.7291 1.11290  13
   2   7 -11 17.7564 1.62206   9
  -2   7  11 20.5345 2.38666  10
   1  -7 -11 108.186 5.57754   9
   1  -7 -11 106.474 5.13617  13
  -1  -7  11 98.5671 4.93885   4
   1   7 -11 102.054 4.60423   9
   1   7 -11 101.346 4.41918  13
   0  -7 -11 13.9560 1.82416   9
   0  -7  11 13.4558 1.52227   4
   0   7 -11 13.9872 1.05755   9
   1  -7  11 8.28058 1.46874   4
  -1  -7 -11 12.4021 2.23551   4
   2  -8 -11 22.5604 1.80660  13
   2  -8 -11 22.6151 2.02002   9
   2   8 -11 22.4752 1.11256  13
   2   8 -11 22.1557 1.24612   9
  -1  -8  11 138.765 6.38362   4
   1  -8 -11 139.326 6.49188   9
   1  -8 -11 138.617 6.10066  13
   1   8 -11 133.497 5.88048  13
   1   8 -11 138.739 6.06646   9
   0  -8 -11 50.4688 2.93921   9
   0  -8  11 49.0961 2.81144   4
   0   8 -11 48.3066 2.32265   9
   1  -8  11 17.1754 1.44624   4
   1  -9 -11 67.6994 3.82347   9
   1   9 -11 61.3103 2.85506   9
   0  -9  11 20.6400 1.73711   4
   0  -9 -11 22.4179 2.04606   9
   0   9 -11 19.0669 1.13655   9
   2   0 -12 62.4857 3.24888  13
   2   0 -12 63.5316 3.37649   9
   1   0 -12 0.93258 0.86418   9
   1   0 -12 0.70108 0.82112  13
   0   0 -12 53.5795 2.60752  13
   0   0  12 60.3698 3.44528   3
   0   0 -12 56.9186 3.20971   9
   1   0  12 -0.0815 0.47973   3
  -1   0 -12 0.49311 0.87981   4
   2  -1 -12 13.4796 1.47113  13
   2  -1 -12 11.9513 1.52792   9
   2   1 -12 11.9506 1.37625   9
   2   1 -12 14.7085 1.34981  13
   1  -1 -12 24.0816 2.12887   9
   1  -1 -12 27.1608 2.41692  13
   1   1 -12 26.3182 2.08680   9
   1   1 -12 24.7357 2.21072  13
   0  -1 -12 32.9963 2.27403   9
   0  -1  12 34.2541 2.33436   3
   0  -1 -12 27.7766 1.73840  13
   0   1 -12 32.7497 2.12243   9
   0   1  12 35.2514 2.34460   3
   0   1 -12 28.5135 1.62719  13
  -1  -1 -12 62.3410 3.64368   4
   1  -1  12 60.4908 3.20517   3
  -1   1 -12 61.5454 3.50852   4
   1   1  12 59.5901 3.13517   3
   2  -2 -12 16.1633 1.48780  13
   2  -2 -12 15.7730 1.63601   9
   2   2 -12 15.4275 1.25946  13
   2   2 -12 15.0618 1.34910   9
   1  -2 -12 63.9043 3.31687  13
   1  -2 -12 61.4553 3.56954   9
   1   2 -12 62.8303 3.32349   9
   1   2 -12 61.3984 3.13285  13
   0  -2 -12 33.3370 2.14170  13
   0  -2 -12 37.9868 2.43803   9
   0   2  12 33.9132 2.19888   3
   0   2 -12 37.9578 2.19707   9
  -1  -2 -12 5.50937 1.16486   4
   1  -2  12 3.40600 0.75286   3
   1   2  12 3.38342 0.72835   3
  -1   2 -12 4.59575 0.94160   4
   2  -3 -12 13.8231 1.57326   9
   2  -3 -12 12.7968 1.37879  13
   2   3 -12 13.9761 1.24284   9
   2   3 -12 12.7435 1.07216  13
   1  -3 -12 49.6154 3.06934   9
   1  -3 -12 51.3950 2.82928  13
   1   3 -12 49.9370 2.75523   9
   1   3 -12 49.5789 2.51474  13
   0  -3 -12 69.2768 3.65691   9
   0   3 -12 66.7762 3.34034   9
   0   3  12 70.4949 3.51988   3
  -1  -3 -12 103.986 7.21511   4
   1  -3  12 124.924 5.56719   3
   1   3  12 122.048 5.59456   3
  -1   3 -12 110.820 5.91554   4
   2  -4 -12 30.3003 1.96527   9
   2  -4 -12 31.0848 2.00275  13
   2   4 -12 29.9571 1.63211   9
   2   4 -12 30.0567 1.57731  13
   1  -4 -12 8.21224 1.28392   9
  -1  -4  12 6.41370 0.92170   4
   1  -4 -12 6.42714 0.92792  13
   1   4 -12 6.90581 0.81203  13
   1   4 -12 6.44015 0.94901   9
   0  -4 -12 80.6436 3.85758   9
   0   4 -12 75.7784 3.47128   9
   0   4  12 69.7895 3.80429   3
   2  -5 -12 25.7200 1.71027   9
   2  -5 -12 27.6019 1.66815  13
   2   5 -12 25.9993 1.31318  13
   2   5 -12 26.8437 1.40136   9
   1  -5 -12 11.7276 1.28537  13
   1  -5 -12 12.6160 1.55102   9
   1   5 -12 12.5750 1.01528   9
   1   5 -12 11.1192 0.82064  13
   0  -5  12 53.7343 2.96164   4
   0  -5 -12 56.4428 2.93812   9
   0   5 -12 55.9564 2.59033   9
   1  -5  12 58.6269 2.95065   4
   1  -6 -12 61.4940 3.37149   9
   1  -6 -12 56.1782 2.65969  13
   1   6 -12 52.9180 2.44890  13
   1   6 -12 55.9402 2.78523   9
   0  -6 -12 60.5550 2.93930   9
   0  -6  12 63.0974 3.63190   4
   0   6 -12 60.6105 2.81762   9
   1  -7 -12 18.5133 1.57104   9
   1   7 -12 18.0959 1.06166   9
   0  -7  12 22.0609 1.43553   4
   1   0 -13 59.4245 2.80885   9
   1   0 -13 59.3005 2.70386  13
   0   0 -13 0.41852 0.32165   9
   1  -1 -13 34.2680 1.87109   9
   1  -1 -13 34.2317 1.86674  13
   1   1 -13 34.2399 1.86307   9
   0  -1 -13 56.5561 2.68106   9
   0   1 -13 54.0690 2.54940   9
   1  -2 -13 21.3401 1.45305   9
   1   2 -13 20.9910 1.28678   9
   0   0   0    0.00    0.00   0
;
_shelx_hkl_checksum     45189
_shelx_res_file
;
TITL c22010  - space group Pn
    c22010.res
    created by SHELXL-2019/2 at 09:06:19 on 26-Aug-2022
CELL  1.54184   4.5017  14.0470  10.5671   90.000   96.300   90.000
ZERR        2   0.0012   0.0041   0.0034    0.000    0.015    0.000
LATT -1
SYMM 1/2+X, -Y, 1/2+Z
SFAC C H N O
UNIT 30  28  4  6
TEMP -183
SIZE 0.41 0.23 0.015
REM FORM plate
REM COLR colourless
L.S. 10
BOND $H
LIST 4
ACTA
CONF
REM Instructions for potential hydrogen bonds
HTAB O1 N1
EQIV $1 x-1/2, -y+1, z+1/2
HTAB N2 O1_$1
EQIV $2 x+1/2, -y+1, z+1/2
HTAB C7 O3_$2
HTAB
REM Various planes for r.m.s. deviations and dihedrals:
MPLA C1 C2 C3 C4 C5 C6 C7 N1 N2 C8 O2 O3
MPLA C9 C10 C11 C12 C13 C14 C15
REM Various torsions:
RTAB tors C8 O2 C9 C10
RTAB tors O2 C9 C10 C11
FMAP 2
PLAN 20
REM EXTI    0.000624, SU = 0.0008 : not significant
WGHT    0.028300    0.053100
FVAR       1.13119
O1    4    0.752487    0.443874    0.346493    11.00000    0.03685    0.03125 =
         0.01377    0.00202    0.00897    0.00583
H1O   2    0.630541    0.478614    0.391105    11.00000   -1.50000
O2    4   -0.040671    0.675352    0.569974    11.00000    0.02685    0.02667 =
         0.02015    0.00221    0.00656    0.00455
O3    4    0.202102    0.642425    0.397800    11.00000    0.03171    0.02923 =
         0.01367    0.00075    0.00395    0.00053
N1    3    0.468779    0.494951    0.530760    11.00000    0.02354    0.02420 =
         0.01321   -0.00190    0.00409    0.00055
N2    3    0.272787    0.554768    0.580484    11.00000    0.02590    0.02755 =
         0.01165   -0.00011    0.00645    0.00442
H2N   2    0.242220    0.550835    0.659835    11.00000   -1.20000
C1    1    0.788676    0.361370    0.547514    11.00000    0.02173    0.02506 =
         0.01481   -0.00079    0.00287   -0.00078
C2    1    0.861215    0.370600    0.422167    11.00000    0.02463    0.02622 =
         0.01540   -0.00108    0.00253   -0.00101
C3    1    1.049284    0.304918    0.373109    11.00000    0.03220    0.03381 =
         0.01717   -0.00409    0.00621    0.00148
AFIX  43
H3    2    1.101603    0.312160    0.288959    11.00000   -1.20000
AFIX   0
C4    1    1.160216    0.228823    0.447386    11.00000    0.03037    0.03157 =
         0.02848   -0.00790    0.00528    0.00689
AFIX  43
H4    2    1.284895    0.183155    0.413092    11.00000   -1.20000
AFIX   0
C5    1    1.090695    0.218819    0.571317    11.00000    0.03126    0.02839 =
         0.02645    0.00176    0.00094    0.00612
AFIX  43
H5    2    1.168389    0.166681    0.621816    11.00000   -1.20000
AFIX   0
C6    1    0.908183    0.284858    0.621157    11.00000    0.02676    0.02896 =
         0.01737    0.00113    0.00243    0.00202
AFIX  43
H6    2    0.863234    0.278254    0.706480    11.00000   -1.20000
AFIX   0
C7    1    0.586563    0.427537    0.601233    11.00000    0.02331    0.02690 =
         0.01139    0.00014    0.00345   -0.00039
AFIX  43
H7    2    0.542993    0.420844    0.686734    11.00000   -1.20000
AFIX   0
C8    1    0.150917    0.625823    0.505058    11.00000    0.02124    0.02311 =
         0.01445   -0.00191    0.00186   -0.00209
C9    1   -0.160728    0.760465    0.505457    11.00000    0.02160    0.02785 =
         0.02560    0.00177    0.00092    0.00371
AFIX  23
H9A   2   -0.343944    0.780464    0.542188    11.00000   -1.20000
H9B   2   -0.215620    0.746317    0.414103    11.00000   -1.20000
AFIX   0
C10   1    0.062988    0.839811    0.518596    11.00000    0.01945    0.02524 =
         0.02428   -0.00176    0.00086    0.00634
C11   1    0.169805    0.872559    0.639547    11.00000    0.02535    0.03856 =
         0.02899   -0.00670    0.00099    0.00677
AFIX  43
H11   2    0.100670    0.844554    0.712731    11.00000   -1.20000
AFIX   0
C12   1    0.376347    0.945779    0.653257    11.00000    0.02866    0.03889 =
         0.05033   -0.01868   -0.00675    0.00613
AFIX  43
H12   2    0.448310    0.967698    0.736024    11.00000   -1.20000
AFIX   0
C13   1    0.478663    0.987200    0.548254    11.00000    0.02398    0.02524 =
         0.07415   -0.00343   -0.00389    0.00339
AFIX  43
H13   2    0.619778    1.037661    0.558367    11.00000   -1.20000
AFIX   0
C14   1    0.374202    0.954721    0.427475    11.00000    0.02793    0.03393 =
         0.05518    0.01552    0.00422    0.00390
AFIX  43
H14   2    0.444340    0.982844    0.354578    11.00000   -1.20000
AFIX   0
C15   1    0.167434    0.881217    0.413144    11.00000    0.02507    0.03100 =
         0.02895    0.00528    0.00123    0.00549
AFIX  43
H15   2    0.096956    0.859121    0.330295    11.00000   -1.20000
AFIX   0
HKLF 4
REM  c22010  - space group Pn
REM wR2 = 0.0629, GooF = S = 1.040, Restrained GooF = 1.040 for all data
REM R1 = 0.0242 for 2425 Fo > 4sig(Fo) and 0.0257 for all 2511 data
REM 187 parameters refined using 2 restraints
END
WGHT      0.0283      0.0531
REM Instructions for potential hydrogen bonds
HTAB O1 N1
HTAB N2 O1_$1
HTAB C7 O3_$2
REM Highest difference peak  0.129,  deepest hole -0.129,  1-sigma level  0.031
Q1    1   0.5297  0.5099  0.4675  11.00000  0.05    0.13
Q2    1   0.8014  0.3600  0.4832  11.00000  0.05    0.12
Q3    1   0.9442  0.4476  0.4005  11.00000  0.05    0.12
Q4    1   0.9414  0.3436  0.6044  11.00000  0.05    0.11
Q5    1   0.4053  0.4358  0.5558  11.00000  0.05    0.11
Q6    1  -0.1365  0.6243  0.5149  11.00000  0.05    0.11
Q7    1   0.6431  0.4920  0.5773  11.00000  0.05    0.10
Q8    1   0.0893  0.5576  0.5251  11.00000  0.05    0.10
Q9    1  -0.1958  0.5870  0.6703  11.00000  0.05    0.10
Q10   1  -0.2908  0.7609  0.5729  11.00000  0.05    0.09
Q11   1   1.0164  0.3502  0.4203  11.00000  0.05    0.09
Q12   1   1.3347  0.3876  0.3441  11.00000  0.05    0.09
Q13   1   0.0165  0.6627  0.3109  11.00000  0.05    0.09
Q14   1   1.1554  0.4069  0.5506  11.00000  0.05    0.09
Q15   1   0.1481  0.4931  0.5414  11.00000  0.05    0.09
Q16   1   0.9461  0.3015  0.8137  11.00000  0.05    0.09
Q17   1   1.1167  0.3683  0.5075  11.00000  0.05    0.08
Q18   1  -0.0852  0.6757  0.6625  11.00000  0.05    0.08
Q19   1   0.1444  0.5048  0.6393  11.00000  0.05    0.08
Q20   1   0.8905  0.4186  0.5816  11.00000  0.05    0.08
;
_shelx_res_checksum     19977
data_II
_audit_creation_method     'SHELXL-2019/2 and CIFFIX'
_chemical_name_systematic
;
Benzyl <i>N</i>'-[(<i>E</i>)-5-bromo-2-hydroxybenzylidene]hydrazinecarboxylate
;
_chemical_name_common     ?
_chemical_formula_moiety     'C15 H13 Br N2 O3'
_chemical_formula_sum     'C15 H13 Br N2 O3'
_chemical_formula_iupac     'C15 H13 Br N2 O3'
_chemical_formula_weight     349.18
_chemical_melting_point     ?
_space_group_crystal_system     monoclinic
_space_group_name_H-M_alt     'P 21/c'
_space_group_name_Hall     '-P 2ybc'
loop_
    _space_group_symop_operation_xyz
    'x, y, z'
    '-x, y+1/2, -z+1/2'
    '-x, -y, -z'
    'x, -y-1/2, z-1/2'
_cell_length_a     27.904(2)
_cell_length_b     11.1207(6)
_cell_length_c     9.0648(7)
_cell_angle_alpha     90
_cell_angle_beta     94.485(2)
_cell_angle_gamma     90
_cell_volume     2804.3(3)
_cell_formula_units_Z     8
_cell_measurement_reflns_used     9936
_cell_measurement_theta_min     2.34
_cell_measurement_theta_max     27.48
_cell_measurement_temperature     90.0(2)
_exptl_crystal_description     plate
_exptl_crystal_colour     colourless
_exptl_crystal_size_max     0.240
_exptl_crystal_size_mid     0.220
_exptl_crystal_size_min     0.050
_exptl_crystal_density_diffrn     1.654
_exptl_crystal_density_meas     ?
_exptl_crystal_density_method     ?
_exptl_crystal_F_000     1408
_exptl_absorpt_coefficient_mu     2.943
_exptl_absorpt_correction_type     multi-scan
_exptl_absorpt_process_details
;
(<i>SADABS</i>; Krause <i>et al</i>., 2015)
;
_exptl_absorpt_correction_T_min     0.598
_exptl_absorpt_correction_T_max     0.862
_exptl_special_details
;
The crystal was mounted using polyisobutene oil on the tip of a fine glass
fibre, which was fastened in a copper mounting pin with electrical solder.
It was placed directly into the cold gas stream of a liquid-nitrogen based
cryostat (Parkin & Hope, 1998).
Diffraction data were collected with the crystal at 90K, which is standard
practice in this laboratory for the majority of flash-cooled crystals.
;
_diffrn_ambient_temperature     90.0(2)
_diffrn_source     'microsource'
_diffrn_radiation_type     MoK\a
_diffrn_radiation_wavelength     0.71073
_diffrn_measurement_device_type     'Bruker D8 Venture dual source'
_diffrn_measurement_method     '\f and \w scans'
_diffrn_detector_area_resol_mean     7.41
_diffrn_reflns_number     36145
_diffrn_reflns_av_R_equivalents     0.0467
_diffrn_reflns_av_unetI/netI     0.0464
_diffrn_reflns_theta_min     1.972
_diffrn_reflns_theta_max     27.533
_diffrn_reflns_theta_full     25.242
_diffrn_measured_fraction_theta_max     0.989
_diffrn_measured_fraction_theta_full     0.994
_diffrn_reflns_limit_h_min     -36
_diffrn_reflns_limit_h_max     36
_diffrn_reflns_limit_k_min     -13
_diffrn_reflns_limit_k_max     14
_diffrn_reflns_limit_l_min     -11
_diffrn_reflns_limit_l_max     11
_refine_special_details
;
Refinement progress was checked using <i>Platon</i> (Spek, 2020) and by
an <i>R</i>-tensor (Parkin, 2000). The final model was further checked
with the IUCr utility <i>checkCIF</i>.
;
_reflns_number_total     6401
_reflns_number_gt     5004
_reflns_threshold_expression     'I > 2\s(I)'
_refine_ls_structure_factor_coef     Fsqd
_refine_ls_matrix_type     full
_refine_ls_R_factor_all     0.0453
_refine_ls_R_factor_gt     0.0280
_refine_ls_wR_factor_gt     0.0593
_refine_ls_wR_factor_ref     0.0635
_refine_ls_goodness_of_fit_ref     1.033
_refine_ls_restrained_S_all     1.033
_refine_ls_number_reflns     6401
_refine_ls_number_parameters     391
_refine_ls_number_restraints     0
_refine_ls_hydrogen_treatment     mixed
_refine_ls_weighting_scheme     calc
_refine_ls_weighting_details
              'w=1/[\s^2^(Fo^2^)+(0.0240P)^2^+0.4336P] where P=(Fo^2^+2Fc^2^)/3'
_atom_sites_solution_hydrogens     mixed
_atom_sites_solution_primary     direct
_atom_sites_solution_secondary     difmap
_refine_ls_shift/su_max     0.001
_refine_ls_shift/su_mean     0.000
_refine_diff_density_max     0.362
_refine_diff_density_min     -0.388
_refine_ls_extinction_method     none
_refine_ls_extinction_coef     .
loop_
    _atom_type_symbol
    _atom_type_description
    _atom_type_scat_dispersion_real
    _atom_type_scat_dispersion_imag
    _atom_type_scat_source
    'C' 'C' 0.0033 0.0016
                         'International Tables Vol C Tables 4.2.6.8 and 6.1.1.4'
    'H' 'H' 0.0000 0.0000
                         'International Tables Vol C Tables 4.2.6.8 and 6.1.1.4'
    'N' 'N' 0.0061 0.0033
                         'International Tables Vol C Tables 4.2.6.8 and 6.1.1.4'
    'O' 'O' 0.0106 0.0060
                         'International Tables Vol C Tables 4.2.6.8 and 6.1.1.4'
    'Br' 'Br' -0.2901 2.4595
                         'International Tables Vol C Tables 4.2.6.8 and 6.1.1.4'
_computing_data_collection
;
<i>APEX3</i> (Bruker, 2016)
;
_computing_cell_refinement
;
<i>APEX3</i> (Bruker, 2016)
;
_computing_data_reduction
;
<i>APEX3</i> (Bruker, 2016)
;
_computing_structure_solution
;
<i>SHELXT</i> (Sheldrick, 2015a)
;
_computing_structure_refinement
;
<i>SHELXL2019/2</i> (Sheldrick, 2015b)
;
_computing_molecular_graphics
;
<i>XP</i> in <i>SHELXTL</i> (Sheldrick, 2008)
;
_computing_publication_material
;
<i>CIFFIX</i> (Parkin, 2013) and <i>publCIF</i> (Westrip, 2010)
;
loop_
    _atom_site_type_symbol
    _atom_site_label
    _atom_site_fract_x
    _atom_site_fract_y
    _atom_site_fract_z
    _atom_site_U_iso_or_equiv
    _atom_site_adp_type
    _atom_site_calc_flag
    _atom_site_occupancy
    _atom_site_disorder_assembly
    _atom_site_disorder_group
    Br Br1A -0.15724(2) 0.00040(2) -0.27291(2) 0.01837(6) Uani d 1 . .
    O O1A -0.03689(5) 0.32791(12) 0.13515(17) 0.0155(3) Uani d 1 . .
    H H1AO -0.0212(8) 0.285(2) 0.195(3) 0.023 Uiso d 1 . .
    O O2A 0.07623(4) 0.09899(12) 0.57652(16) 0.0147(3) Uani d 1 . .
    O O3A 0.05320(5) 0.27304(12) 0.45841(16) 0.0164(3) Uani d 1 . .
    N N1A 0.00001(5) 0.13879(14) 0.25999(19) 0.0131(4) Uani d 1 . .
    N N2A 0.03016(6) 0.08825(15) 0.3687(2) 0.0144(4) Uani d 1 . .
    H H2AN 0.0326(8) 0.011(2) 0.378(3) 0.022 Uiso d 1 . .
    C C1A -0.05776(6) 0.12521(17) 0.0571(2) 0.0123(4) Uani d 1 . .
    C C2A -0.06384(6) 0.25104(17) 0.0464(2) 0.0128(4) Uani d 1 . .
    C C3A -0.09807(7) 0.29968(17) -0.0559(2) 0.0151(4) Uani d 1 . .
    H H3A -0.102322 0.384378 -0.061072 0.018 Uiso calc 1 . .
    C C4A -0.12600(7) 0.22594(18) -0.1503(2) 0.0161(4) Uani d 1 . .
    H H4A -0.149393 0.259472 -0.220254 0.019 Uiso calc 1 . .
    C C5A -0.11949(6) 0.10144(17) -0.1417(2) 0.0135(4) Uani d 1 . .
    C C6A -0.08603(7) 0.05145(17) -0.0399(2) 0.0133(4) Uani d 1 . .
    H H6A -0.082137 -0.033375 -0.035397 0.016 Uiso calc 1 . .
    C C7A -0.02400(7) 0.07044(17) 0.1679(2) 0.0135(4) Uani d 1 . .
    H H7A -0.019897 -0.014331 0.171790 0.016 Uiso calc 1 . .
    C C8A 0.05341(7) 0.16443(17) 0.4676(2) 0.0134(4) Uani d 1 . .
    C C9A 0.11033(7) 0.16320(18) 0.6787(2) 0.0159(4) Uani d 1 . .
    H H9A1 0.108034 0.132746 0.780527 0.019 Uiso calc 1 . .
    H H9A2 0.102462 0.250018 0.677625 0.019 Uiso calc 1 . .
    C C10A 0.16046(7) 0.14533(18) 0.6338(2) 0.0152(4) Uani d 1 . .
    C C11A 0.18757(7) 0.04758(18) 0.6867(3) 0.0199(5) Uani d 1 . .
    H H11A 0.175224 -0.004677 0.757468 0.024 Uiso calc 1 . .
    C C12A 0.23246(7) 0.0256(2) 0.6372(3) 0.0244(5) Uani d 1 . .
    H H12A 0.250802 -0.041479 0.673897 0.029 Uiso calc 1 . .
    C C13A 0.25050(7) 0.1014(2) 0.5344(3) 0.0236(5) Uani d 1 . .
    H H13A 0.280911 0.084987 0.498459 0.028 Uiso calc 1 . .
    C C14A 0.22449(7) 0.2012(2) 0.4832(3) 0.0234(5) Uani d 1 . .
    H H14A 0.237391 0.254413 0.414556 0.028 Uiso calc 1 . .
    C C15A 0.17947(7) 0.22296(18) 0.5330(2) 0.0184(5) Uani d 1 . .
    H H15A 0.161541 0.291233 0.498007 0.022 Uiso calc 1 . .
    Br Br1B 0.33187(2) 0.24274(2) -0.24668(2) 0.01864(6) Uani d 1 . .
    O O1B 0.46666(5) 0.56485(12) 0.12357(18) 0.0175(3) Uani d 1 . .
    H H1BO 0.4824(8) 0.526(2) 0.183(3) 0.026 Uiso d 1 . .
    O O2B 0.58093(5) 0.33767(12) 0.56327(17) 0.0200(3) Uani d 1 . .
    O O3B 0.55787(5) 0.51149(12) 0.44468(17) 0.0213(3) Uani d 1 . .
    N N1B 0.50017(6) 0.37664(15) 0.2571(2) 0.0163(4) Uani d 1 . .
    N N2B 0.53006(6) 0.32678(15) 0.3664(2) 0.0177(4) Uani d 1 . .
    H H2BN 0.5316(8) 0.248(2) 0.381(3) 0.027 Uiso d 1 . .
    C C1B 0.44047(7) 0.36259(17) 0.0590(2) 0.0144(4) Uani d 1 . .
    C C2B 0.43755(7) 0.48817(17) 0.0413(2) 0.0155(4) Uani d 1 . .
    C C3B 0.40395(7) 0.53794(18) -0.0621(2) 0.0187(5) Uani d 1 . .
    H H3B 0.402207 0.622759 -0.073766 0.022 Uiso calc 1 . .
    C C4B 0.37308(7) 0.46506(18) -0.1480(2) 0.0186(5) Uani d 1 . .
    H H4B 0.349893 0.499454 -0.217909 0.022 Uiso calc 1 . .
    C C5B 0.37609(7) 0.34063(18) -0.1317(2) 0.0157(4) Uani d 1 . .
    C C6B 0.40953(7) 0.28942(18) -0.0301(2) 0.0153(4) Uani d 1 . .
    H H6B 0.411493 0.204431 -0.020934 0.018 Uiso calc 1 . .
    C C7B 0.47346(7) 0.30758(17) 0.1725(2) 0.0159(5) Uani d 1 . .
    H H7B 0.475081 0.222686 0.183473 0.019 Uiso calc 1 . .
    C C8B 0.55672(7) 0.40391(18) 0.4573(2) 0.0164(4) Uani d 1 . .
    C C9B 0.61708(7) 0.40024(19) 0.6607(3) 0.0199(5) Uani d 1 . .
    H H9B1 0.616291 0.369612 0.762983 0.024 Uiso calc 1 . .
    H H9B2 0.609811 0.487367 0.661257 0.024 Uiso calc 1 . .
    C C10B 0.66606(7) 0.38057(18) 0.6078(2) 0.0177(5) Uani d 1 . .
    C C11B 0.69188(7) 0.27764(19) 0.6499(3) 0.0243(5) Uani d 1 . .
    H H11B 0.678700 0.220613 0.713444 0.029 Uiso calc 1 . .
    C C12B 0.73692(8) 0.2581(2) 0.5992(3) 0.0314(6) Uani d 1 . .
    H H12B 0.754349 0.187171 0.627110 0.038 Uiso calc 1 . .
    C C13B 0.75634(8) 0.3413(2) 0.5085(3) 0.0339(6) Uani d 1 . .
    H H13B 0.787039 0.327312 0.473303 0.041 Uiso calc 1 . .
    C C14B 0.73134(8) 0.4452(2) 0.4685(3) 0.0302(6) Uani d 1 . .
    H H14B 0.745077 0.503149 0.407352 0.036 Uiso calc 1 . .
    C C15B 0.68621(7) 0.4646(2) 0.5178(2) 0.0216(5) Uani d 1 . .
    H H15B 0.668973 0.535692 0.489816 0.026 Uiso calc 1 . .
loop_
    _atom_site_aniso_label
    _atom_site_aniso_U_11
    _atom_site_aniso_U_22
    _atom_site_aniso_U_33
    _atom_site_aniso_U_12
    _atom_site_aniso_U_13
    _atom_site_aniso_U_23
    Br1A 0.02056(10) 0.01578(11) 0.01793(13) -0.00204(8) -0.00389(8) -0.00260(9)
    O1A 0.0167(7) 0.0096(7) 0.0194(9) -0.0001(5) -0.0033(6) 0.0007(6)
    O2A 0.0156(7) 0.0133(7) 0.0146(9) -0.0002(5) -0.0031(6) -0.0003(6)
    O3A 0.0195(7) 0.0107(7) 0.0193(9) -0.0015(5) 0.0025(6) -0.0002(6)
    N1A 0.0121(8) 0.0127(8) 0.0143(11) 0.0018(6) 0.0009(7) 0.0020(7)
    N2A 0.0173(8) 0.0093(8) 0.0159(11) 0.0011(7) -0.0025(7) 0.0005(7)
    C1A 0.0124(9) 0.0113(9) 0.0134(12) 0.0006(7) 0.0033(8) 0.0007(8)
    C2A 0.0120(9) 0.0116(9) 0.0153(12) -0.0028(8) 0.0051(8) -0.0014(8)
    C3A 0.0155(10) 0.0102(9) 0.0196(13) 0.0018(8) 0.0019(9) 0.0018(8)
    C4A 0.0150(10)
                 0.0161(10) 0.0172(13) 0.0025(8) 0.0018(8) 0.0035(9)
    C5A 0.0113(9) 0.0159(10) 0.0132(12) -0.0019(8) -0.0002(8) -0.0021(8)
    C6A 0.0158(10) 0.0101(9) 0.0145(12) -0.0009(8) 0.0049(8) 0.0007(8)
    C7A 0.0145(9) 0.0100(9) 0.0164(13) 0.0005(7) 0.0042(8) 0.0005(8)
    C8A 0.0109(9) 0.0134(10) 0.0164(12) -0.0005(7) 0.0045(8) -0.0003(8)
    C9A 0.0176(10) 0.0171(10) 0.0125(12) -0.0022(8) -0.0018(9) -0.0042(8)
    C10A 0.0155(10) 0.0172(10) 0.0124(12) -0.0013(8) -0.0029(8) -0.0060(8)
    C11A 0.0235(11) 0.0167(10) 0.0185(13) -0.0030(9) -0.0049(9) 0.0007(9)
    C12A 0.0185(11) 0.0253(12) 0.0278(15) 0.0061(9) -0.0083(9) -0.0055(10)
    C13A 0.0137(10) 0.0311(13) 0.0257(15) -0.0020(9) 0.0000(9) -0.0118(10)
    C14A 0.0211(11) 0.0254(12) 0.0237(14) -0.0073(9) 0.0026(10) -0.0037(10)
    C15A 0.0214(10) 0.0154(10) 0.0176(13) -0.0007(8) -0.0029(9) -0.0026(9)
    Br1B 0.01780(10)
                   0.01828(11) 0.01947(13) -0.00271(8) -0.00094(8) -0.00299(9)
    O1B 0.0174(7) 0.0116(7) 0.0227(10) -0.0013(6) -0.0037(6) -0.0002(6)
    O2B 0.0174(7) 0.0154(7) 0.0259(10) -0.0012(6) -0.0070(6) -0.0003(6)
    O3B 0.0230(7) 0.0118(7) 0.0284(10) -0.0024(6) -0.0017(7) -0.0006(6)
    N1B 0.0153(9) 0.0139(9) 0.0193(12) 0.0015(6) -0.0009(8) 0.0029(7)
    N2B 0.0183(9) 0.0115(8) 0.0221(12) 0.0006(7) -0.0058(8) 0.0015(8)
    C1B 0.0126(9) 0.0146(10) 0.0162(12) 0.0002(8) 0.0031(8) 0.0001(8)
    C2B 0.0137(9) 0.0133(10) 0.0200(13) -0.0021(8) 0.0034(8) -0.0029(9)
    C3B 0.0197(10) 0.0124(10) 0.0243(14) 0.0013(8) 0.0028(9) 0.0013(9)
    C4B 0.0189(10) 0.0177(10) 0.0189(13) 0.0015(8) -0.0004(9) 0.0017(9)
    C5B 0.0125(9) 0.0172(10) 0.0176(13) -0.0023(8) 0.0037(8) -0.0034(9)
    C6B 0.0167(10) 0.0111(10) 0.0186(13) -0.0006(8) 0.0039(9) -0.0004(8)
    C7B 0.0152(10) 0.0102(9) 0.0222(13) 0.0003(8) 0.0009(9) 0.0003(8)
    C8B 0.0132(10) 0.0165(10) 0.0197(13) 0.0002(8) 0.0024(8) 0.0011(9)
    C9B 0.0180(10)
                 0.0211(11) 0.0195(13) -0.0016(8) -0.0056(9) -0.0039(9)
    C10B 0.0174(10) 0.0190(11) 0.0160(13) -0.0011(8) -0.0033(9) -0.0051(9)
    C11B 0.0229(11) 0.0182(11) 0.0307(15) -0.0014(9) -0.0041(10) -0.0020(10)
    C12B 0.0240(12) 0.0267(13) 0.0419(17) 0.0059(10) -0.0069(11) -0.0121(12)
    C13B 0.0198(12) 0.0505(16) 0.0320(17) -0.0009(11) 0.0052(11) -0.0142(13)
    C14B 0.0285(12) 0.0410(15) 0.0213(15) -0.0098(11) 0.0042(10) -0.0048(11)
    C15B 0.0255(11) 0.0225(11) 0.0160(13) -0.0015(9) -0.0032(9) -0.0018(9)
_geom_special_details
;
 All esds (except the esd in the dihedral angle between two l.s. planes)
 are estimated using the full covariance matrix.  The cell esds are taken
 into account individually in the estimation of esds in distances, angles
 and torsion angles; correlations between esds in cell parameters are only
 used when they are defined by crystal symmetry.  An approximate (isotropic)
 treatment of cell esds is used for estimating esds involving l.s. planes.
;
loop_
    _geom_bond_atom_site_label_1
    _geom_bond_atom_site_label_2
    _geom_bond_site_symmetry_2
    _geom_bond_distance
    _geom_bond_publ_flag
    Br1A C5A . 1.8949(19) ?
    O1A C2A . 1.360(2) ?
    O1A H1AO . 0.82(2) ?
    O2A C8A . 1.346(2) ?
    O2A C9A . 1.461(2) ?
    O3A C8A . 1.211(2) ?
    N1A C7A . 1.279(2) ?
    N1A N2A . 1.365(2) ?
    N2A C8A . 1.361(3) ?
    N2A H2AN . 0.87(2) ?
    C1A C6A . 1.399(3) ?
    C1A C2A . 1.412(3) ?
    C1A C7A . 1.456(3) ?
    C2A C3A . 1.388(3) ?
    C3A C4A . 1.381(3) ?
    C3A H3A . 0.9500 ?
    C4A C5A . 1.398(3) ?
    C4A H4A . 0.9500 ?
    C5A C6A . 1.378(3) ?
    C6A H6A . 0.9500 ?
    C7A H7A . 0.9500 ?
    C9A C10A . 1.500(3) ?
    C9A H9A1 . 0.9900 ?
    C9A H9A2 . 0.9900 ?
    C10A C11A . 1.388(3) ?
    C10A C15A . 1.392(3) ?
    C11A C12A . 1.385(3) ?
    C11A H11A . 0.9500 ?
    C12A C13A . 1.380(3) ?
    C12A H12A . 0.9500 ?
    C13A C14A . 1.386(3) ?
    C13A H13A . 0.9500 ?
    C14A C15A . 1.389(3) ?
    C14A H14A . 0.9500 ?
    C15A H15A . 0.9500 ?
    Br1B C5B . 1.896(2) ?
    O1B C2B . 1.360(2) ?
    O1B H1BO . 0.80(2) ?
    O2B C8B . 1.349(2) ?
    O2B C9B . 1.464(2) ?
    O3B C8B . 1.203(2) ?
    N1B C7B . 1.282(2) ?
    N1B N2B . 1.362(2) ?
    N2B C8B . 1.369(3) ?
    N2B H2BN . 0.88(2) ?
    C1B C6B . 1.397(3) ?
    C1B C2B . 1.407(3) ?
    C1B C7B . 1.460(3) ?
    C2B C3B . 1.388(3) ?
    C3B C4B . 1.378(3) ?
    C3B H3B . 0.9500 ?
    C4B C5B . 1.394(3) ?
    C4B H4B . 0.9500 ?
    C5B C6B . 1.381(3) ?
    C6B H6B . 0.9500 ?
    C7B H7B . 0.9500 ?
    C9B C10B . 1.499(3) ?
    C9B H9B1 . 0.9900 ?
    C9B H9B2 . 0.9900 ?
    C10B C15B . 1.388(3) ?
    C10B C11B . 1.390(3) ?
    C11B C12B . 1.389(3) ?
    C11B H11B . 0.9500 ?
    C12B C13B . 1.377(4) ?
    C12B H12B . 0.9500 ?
    C13B C14B . 1.384(4) ?
    C13B H13B . 0.9500 ?
    C14B C15B . 1.385(3) ?
    C14B H14B . 0.9500 ?
    C15B H15B . 0.9500 ?
loop_
    _geom_angle_atom_site_label_1
    _geom_angle_atom_site_label_2
    _geom_angle_atom_site_label_3
    _geom_angle_site_symmetry_1
    _geom_angle_site_symmetry_3
    _geom_angle
    _geom_angle_publ_flag
    C2A O1A H1AO . . 105.5(16) ?
    C8A O2A C9A . . 116.62(15) ?
    C7A N1A N2A . . 119.20(16) ?
    C8A N2A N1A . . 117.02(16) ?
    C8A N2A H2AN . . 121.5(15) ?
    N1A N2A H2AN . . 121.3(15) ?
    C6A C1A C2A . . 118.64(18) ?
    C6A C1A C7A . . 119.38(17) ?
    C2A C1A C7A . . 121.97(18) ?
    O1A C2A C3A . . 118.04(17) ?
    O1A C2A C1A . . 121.65(18) ?
    C3A C2A C1A . . 120.30(18) ?
    C4A C3A C2A . . 120.53(18) ?
    C4A C3A H3A . . 119.7 ?
    C2A C3A H3A . . 119.7 ?
    C3A C4A C5A . . 119.28(18) ?
    C3A C4A H4A . . 120.4 ?
    C5A C4A H4A . . 120.4 ?
    C6A C5A C4A . . 121.02(18) ?
    C6A C5A Br1A . . 119.71(14) ?
    C4A C5A Br1A . . 119.27(15) ?
    C5A C6A C1A . . 120.22(18) ?
    C5A C6A H6A . . 119.9 ?
    C1A C6A H6A . . 119.9 ?
    N1A C7A C1A . . 118.65(17) ?
    N1A C7A H7A . . 120.7 ?
    C1A C7A H7A . . 120.7 ?
    O3A C8A O2A . . 126.12(19) ?
    O3A C8A N2A . . 125.18(19) ?
    O2A C8A N2A . . 108.70(16) ?
    O2A C9A C10A . . 109.76(16) ?
    O2A C9A H9A1 . . 109.7 ?
    C10A C9A H9A1 . . 109.7 ?
    O2A C9A H9A2 . . 109.7 ?
    C10A C9A H9A2 . . 109.7 ?
    H9A1 C9A H9A2 . . 108.2 ?
    C11A C10A C15A . . 119.15(19) ?
    C11A C10A C9A . . 120.30(19) ?
    C15A C10A C9A . . 120.48(18) ?
    C12A C11A C10A . . 120.6(2) ?
    C12A C11A H11A . . 119.7 ?
    C10A C11A H11A . . 119.7 ?
    C13A C12A C11A . . 119.9(2) ?
    C13A C12A H12A . . 120.1 ?
    C11A C12A H12A . . 120.1 ?
    C12A C13A C14A . . 120.4(2) ?
    C12A C13A H13A . . 119.8 ?
    C14A C13A H13A . . 119.8 ?
    C13A C14A C15A . . 119.6(2) ?
    C13A C14A H14A . . 120.2 ?
    C15A C14A H14A . . 120.2 ?
    C14A C15A C10A . . 120.4(2) ?
    C14A C15A H15A . . 119.8 ?
    C10A C15A H15A . . 119.8 ?
    C2B O1B H1BO . . 107.9(17) ?
    C8B O2B C9B . . 116.93(16) ?
    C7B N1B N2B . . 119.03(17) ?
    N1B N2B C8B . . 117.14(17) ?
    N1B N2B H2BN . . 122.0(15) ?
    C8B N2B H2BN . . 120.8(15) ?
    C6B C1B C2B . . 118.97(18) ?
    C6B C1B C7B . . 119.38(18) ?
    C2B C1B C7B . . 121.59(18) ?
    O1B C2B C3B . . 117.61(18) ?
    O1B C2B C1B . . 122.20(18) ?
    C3B C2B C1B . . 120.18(18) ?
    C4B C3B C2B . . 120.41(19) ?
    C4B C3B H3B . . 119.8 ?
    C2B C3B H3B . . 119.8 ?
    C3B C4B C5B . . 119.61(19) ?
    C3B C4B H4B . . 120.2 ?
    C5B C4B H4B . . 120.2 ?
    C6B C5B C4B . . 120.81(18) ?
    C6B C5B Br1B . . 120.43(15) ?
    C4B C5B Br1B . . 118.72(15) ?
    C5B C6B C1B . . 120.00(18) ?
    C5B C6B H6B . . 120.0 ?
    C1B C6B H6B . . 120.0 ?
    N1B C7B C1B . . 118.39(18) ?
    N1B C7B H7B . . 120.8 ?
    C1B C7B H7B . . 120.8 ?
    O3B C8B O2B . . 126.55(19) ?
    O3B C8B N2B . . 125.7(2) ?
    O2B C8B N2B . . 107.76(17) ?
    O2B C9B C10B . . 109.90(17) ?
    O2B C9B H9B1 . . 109.7 ?
    C10B C9B H9B1 . . 109.7 ?
    O2B C9B H9B2 . . 109.7 ?
    C10B C9B H9B2 . . 109.7 ?
    H9B1 C9B H9B2 . . 108.2 ?
    C15B C10B C11B . . 119.4(2) ?
    C15B C10B C9B . . 120.74(19) ?
    C11B C10B C9B . . 119.9(2) ?
    C12B C11B C10B . . 120.1(2) ?
    C12B C11B H11B . . 119.9 ?
    C10B C11B H11B . . 119.9 ?
    C13B C12B C11B . . 120.0(2) ?
    C13B C12B H12B . . 120.0 ?
    C11B C12B H12B . . 120.0 ?
    C12B C13B C14B . . 120.3(2) ?
    C12B C13B H13B . . 119.9 ?
    C14B C13B H13B . . 119.9 ?
    C13B C14B C15B . . 119.8(2) ?
    C13B C14B H14B . . 120.1 ?
    C15B C14B H14B . . 120.1 ?
    C14B C15B C10B . . 120.4(2) ?
    C14B C15B H15B . . 119.8 ?
    C10B C15B H15B . . 119.8 ?
loop_
    _geom_torsion_atom_site_label_1
    _geom_torsion_atom_site_label_2
    _geom_torsion_atom_site_label_3
    _geom_torsion_atom_site_label_4
    _geom_torsion_site_symmetry_1
    _geom_torsion_site_symmetry_2
    _geom_torsion_site_symmetry_3
    _geom_torsion_site_symmetry_4
    _geom_torsion
    _geom_torsion_publ_flag
    C7A N1A N2A C8A . . . . -177.37(18) ?
    C6A C1A C2A O1A . . . . -178.68(17) ?
    C7A C1A C2A O1A . . . . 3.0(3) ?
    C6A C1A C2A C3A . . . . 1.6(3) ?
    C7A C1A C2A C3A . . . . -176.79(18) ?
    O1A C2A C3A C4A . . . . 179.10(18) ?
    C1A C2A C3A C4A . . . . -1.2(3) ?
    C2A C3A C4A C5A . . . . 0.0(3) ?
    C3A C4A C5A C6A . . . . 0.6(3) ?
    C3A C4A C5A Br1A . . . . -179.20(15) ?
    C4A C5A C6A C1A . . . . -0.2(3) ?
    Br1A C5A C6A C1A . . . . 179.65(14) ?
    C2A C1A C6A C5A . . . . -0.9(3) ?
    C7A C1A C6A C5A . . . . 177.49(18) ?
    N2A N1A C7A C1A . . . . 177.06(16) ?
    C6A C1A C7A N1A . . . . -176.88(18) ?
    C2A C1A C7A N1A . . . . 1.5(3) ?
    C9A O2A C8A O3A . . . . -11.2(3) ?
    C9A O2A C8A N2A . . . . 169.09(15) ?
    N1A N2A C8A O3A . . . . -7.7(3) ?
    N1A N2A C8A O2A . . . . 171.98(15) ?
    C8A O2A C9A C10A . . . . -98.12(19) ?
    O2A C9A C10A C11A . . . . -88.3(2) ?
    O2A C9A C10A C15A . . . . 88.5(2) ?
    C15A C10A C11A C12A . . . . -1.6(3) ?
    C9A C10A C11A C12A . . . . 175.19(19) ?
    C10A C11A C12A C13A . . . . 0.0(3) ?
    C11A C12A C13A C14A . . . . 1.7(3) ?
    C12A C13A C14A C15A . . . . -1.8(3) ?
    C13A C14A C15A C10A . . . . 0.1(3) ?
    C11A C10A C15A C14A . . . . 1.6(3) ?
    C9A C10A C15A C14A . . . . -175.24(19) ?
    C7B N1B N2B C8B . . . . -177.79(18) ?
    C6B C1B C2B O1B . . . . -179.66(18) ?
    C7B C1B C2B O1B . . . . 3.1(3) ?
    C6B C1B C2B C3B . . . . 0.8(3) ?
    C7B C1B C2B C3B . . . . -176.38(19) ?
    O1B C2B C3B C4B . . . . -179.38(19) ?
    C1B C2B C3B C4B . . . . 0.2(3) ?
    C2B C3B C4B C5B . . . . -0.7(3) ?
    C3B C4B C5B C6B . . . . 0.2(3) ?
    C3B C4B C5B Br1B . . . . 178.02(16) ?
    C4B C5B C6B C1B . . . . 0.8(3) ?
    Br1B C5B C6B C1B . . . . -176.99(15) ?
    C2B C1B C6B C5B . . . . -1.3(3) ?
    C7B C1B C6B C5B . . . . 175.98(19) ?
    N2B N1B C7B C1B . . . . 178.03(17) ?
    C6B C1B C7B N1B . . . . -177.23(19) ?
    C2B C1B C7B N1B . . . . 0.0(3) ?
    C9B O2B C8B O3B . . . . -8.9(3) ?
    C9B O2B C8B N2B . . . . 171.53(16) ?
    N1B N2B C8B O3B . . . . -4.0(3) ?
    N1B N2B C8B O2B . . . . 175.60(16) ?
    C8B O2B C9B C10B . . . . -98.0(2) ?
    O2B C9B C10B C15B . . . . 95.9(2) ?
    O2B C9B C10B C11B . . . . -84.5(2) ?
    C15B C10B C11B C12B . . . . -1.5(3) ?
    C9B C10B C11B C12B . . . . 178.9(2) ?
    C10B C11B C12B C13B . . . . 0.8(4) ?
    C11B C12B C13B C14B . . . . 0.6(4) ?
    C12B C13B C14B C15B . . . . -1.1(4) ?
    C13B C14B C15B C10B . . . . 0.4(3) ?
    C11B C10B C15B C14B . . . . 1.0(3) ?
    C9B C10B C15B C14B . . . . -179.5(2) ?
loop_
    _geom_hbond_atom_site_label_D
    _geom_hbond_atom_site_label_H
    _geom_hbond_atom_site_label_A
    _geom_hbond_site_symmetry_A
    _geom_hbond_distance_DH
    _geom_hbond_distance_HA
    _geom_hbond_distance_DA
    _geom_hbond_angle_DHA
    _geom_hbond_publ_flag
    O1A H1AO N1A . 0.82(2) 1.81(2) 2.565(2) 151(2) yes
    N2A H2AN O1A 2_545 0.87(2) 2.04(2) 2.902(2) 171(2) yes
    C3A H3A O2A 2 0.95 2.50 3.392(2) 155.9 yes
    C6A H6A O3A 2_545 0.95 2.38 3.296(2) 160.7 yes
    O1B H1BO N1B . 0.80(2) 1.84(2) 2.558(2) 148(2) yes
    N2B H2BN O1B 2_645 0.88(2) 2.04(2) 2.915(2) 171(2) yes
    C3B H3B O2B 2_655 0.95 2.44 3.360(2) 164.1 yes
    C6B H6B O3B 2_645 0.95 2.39 3.297(2) 159.2 yes
_shelx_space_group_comment
;
The symmetry employed for this shelxl refinement is uniquely defined
by the following loop, which should always be used as a source of
symmetry information in preference to the above space-group names.
They are only intended as comments.
;
_shelx_estimated_absorpt_T_min     0.539
_shelx_estimated_absorpt_T_max     0.867
_shelx_hkl_file
;
  -1   0   0 0.12100 0.15177   2
  -1   0   0 -0.0396 0.17894   2
   1   0   0 0.11196 0.17547   2
   1   0   0 0.09946 0.16074   2
  -2   0   0 16.4804 1.31696   2
   2   0   0 18.7403 1.29729   2
   2   0   0 16.1708 1.33845   2
  -2   0   0 17.3719 1.29767   2
  -3   0   0 -0.4255 0.48787   2
   3   0   0 -0.1172 0.52715   2
  -3   0   0 -0.0813 0.52934   2
   3   0   0 -0.1450 0.53932   2
   4   0   0 355.676 21.2311   2
   4   0   0 353.766 21.1147   2
  -4   0   0 343.770 21.0875   2
  -4   0   0 358.218 21.2376   2
  -5   0   0 -0.5489 0.84209   2
  -5   0   0 0.27176 0.97044   2
   5   0   0 -0.5481 0.79436   2
   5   0   0 0.21639 0.88532   2
   6   0   0 148.657 9.41523   2
   6   0   0 145.854 9.54588   2
  -6   0   0 149.817 9.60293   2
  -6   0   0 144.686 9.34414   2
   7   0   0 -0.3525 1.28373   2
  -7   0   0 -0.7932 1.42249   2
  -7   0   0 -0.4092 1.25811   2
   7   0   0 0.48935 1.49255   2
  -8   0   0 137.622 9.41051   2
  -9   0   0 -0.4588 1.93467   2
 -10   0   0 273.568 17.6682   2
 -11   0   0 -1.4405 2.24384   2
  -1  -1   0 26.0895 1.74929   2
   1  -1   0 27.5653 1.70851   2
   1  -1   0 26.3093 1.74567   2
  -1  -1   0 27.7348 1.70698   2
  -1  -1   0 27.2085 1.76994   5
  -1   1   0 27.2156 1.78730   4
   1   1   0 28.1115 1.69574   2
   1   1   0 26.6121 1.78445   5
   1   1   0 26.7211 1.73594   2
  -1   1   0 27.0812 1.73073   2
  -1   1   0 28.1766 1.69919   2
   2  -1   0 75.4525 4.63107   2
  -2  -1   0 74.3138 4.79050   2
   2  -1   0 75.5005 4.73264   2
  -2  -1   0 76.3218 4.66668   2
   2   1   0 75.5298 4.77483   2
   2   1   0 78.3917 4.66108   2
  -2   1   0 74.5444 4.77224   2
  -2   1   0 76.4052 4.60520   2
  -3  -1   0 295.587 17.4827   2
  -3  -1   0 292.804 17.5904   2
   3  -1   0 294.524 17.4776   2
   3  -1   0 288.746 17.5590   2
  -3   1   0 296.188 17.4414   2
  -3   1   0 282.902 17.5234   2
   3   1   0 288.752 17.5618   2
   3   1   0 300.049 17.4715   2
  -4  -1   0 -0.2822 0.60199   2
  -4  -1   0 -0.1613 0.78045   2
   4  -1   0 -1.0934 0.67628   2
   4  -1   0 1.03853 0.81046   2
  -4   1   0 -0.4930 0.67482   2
   4   1   0 1.00339 0.77415   2
  -4   1   0 -0.3320 0.73383   2
   4   1   0 -0.3195 0.78209   2
   5  -1   0 15.8511 1.92676   2
  -5  -1   0 14.2252 1.96958   2
   5  -1   0 13.8142 1.78444   2
  -5  -1   0 13.4601 1.75340   2
   5   1   0 12.8501 1.84847   2
  -5   1   0 13.2474 1.95458   2
   5   1   0 11.4786 1.74754   2
  -5   1   0 13.3680 1.74776   2
   6  -1   0 0.77638 1.14287   2
  -6  -1   0 1.52853 1.33424   2
   6  -1   0 0.85161 1.15530   2
  -6  -1   0 0.49802 1.16456   2
  -6   1   0 0.97452 1.27539   2
   6   1   0 2.00147 1.33299   2
  -6   1   0 -0.5063 1.06304   2
   6   1   0 0.57268 1.12458   2
  -7  -1   0 44.6052 4.16443   2
  -7  -1   0 41.0896 3.76574   2
   7  -1   0 42.8158 3.91802   2
   7  -1   0 42.6776 3.98810   2
  -7   1   0 51.4781 4.03703   2
   7   1   0 47.5015 3.93246   2
  -7   1   0 43.1266 3.72519   2
   8  -1   0 1.12653 1.80377   2
  -8  -1   0 9.86957 2.29360   2
  -8   1   0 2.88280 1.94102   2
  -9  -1   0 57.0208 5.39022   2
  -9   1   0 62.7433 5.26000   2
 -10  -1   0 31.4437 4.40115   2
 -10   1   0 36.0912 4.30783   2
 -11  -1   0 33.3562 4.53943   2
 -11   1   0 32.3680 4.44120   2
   0  -2   0 18.9547 1.28696   3
   0  -2   0 18.9515 1.36119   5
   0   2   0 18.3019 1.30207   3
  -1  -2   0 19.2527 1.33957   2
   1  -2   0 21.6019 1.52211   4
  -1  -2   0 22.3111 1.36136   2
  -1  -2   0 21.9281 1.46246   3
  -1  -2   0 19.9815 1.56328   5
   1  -2   0 20.0789 1.33493   2
   1  -2   0 20.6526 1.35517   2
   1   2   0 18.1070 1.58226   5
   1   2   0 21.8576 1.48464   3
  -1   2   0 22.2112 1.49582   4
  -2  -2   0 4.50039 0.85909   5
  -2  -2   0 3.98995 0.70784   2
  -2  -2   0 4.40718 0.70829   2
   2  -2   0 3.92752 0.71574   2
   2  -2   0 3.82370 0.59256   2
  -2   2   0 3.25925 0.61111   2
  -2   2   0 4.63743 0.76409   4
  -2   2   0 3.27824 0.62962   2
   2   2   0 3.62534 0.66088   2
   2   2   0 3.89107 0.66562   2
   2   2   0 3.64440 0.80122   5
  -3  -2   0 0.82921 0.68015   2
   3  -2   0 1.12936 0.64733   2
   3  -2   0 1.68304 0.69493   2
  -3  -2   0 2.00888 0.64883   2
   3   2   0 1.70949 0.88982   5
   3   2   0 1.14724 0.68320   2
  -3   2   0 2.06488 0.61858   2
   3   2   0 1.00213 0.66380   2
  -3   2   0 1.17822 0.67942   2
  -4  -2   0 9.03048 1.43108   2
   4  -2   0 9.45731 1.48189   2
   4  -2   0 11.1023 1.52424   2
  -4  -2   0 9.68906 1.39839   2
  -4   2   0 10.3580 1.58820   2
   4   2   0 12.3856 1.47477   2
   4   2   0 10.6010 1.45956   2
   4   2   0 11.7728 1.81145   5
   5  -2   0 3.30110 1.16303   2
  -5  -2   0 1.28850 1.19229   2
   5  -2   0 1.70381 1.14602   2
  -5  -2   0 1.40623 1.03033   2
   5   2   0 1.29532 1.06716   2
  -5   2   0 3.51773 1.02465   2
   5   2   0 2.11675 1.32522   2
   6  -2   0 6.16829 1.57453   2
  -6  -2   0 5.58052 1.65244   2
  -6  -2   0 6.43886 1.42787   2
   6  -2   0 3.92688 1.49578   2
  -6   2   0 4.66721 1.48145   2
   6   2   0 5.02010 1.51362   2
  -6   2   0 3.80899 1.27488   2
   6   2   0 6.74200 1.60964   2
  -7  -2   0 1.50414 1.68733   2
   7  -2   0 2.05154 1.38748   2
   7  -2   0 2.51614 1.62665   2
  -7   2   0 0.83182 1.55220   2
   7   2   0 1.97002 1.60035   2
  -7   2   0 4.11604 1.69289   2
  -8  -2   0 31.1324 3.85461   2
  -8   2   0 37.4629 3.92523   2
  -9  -2   0 -0.8389 2.01042   2
  -9   2   0 1.53454 2.26923   2
   9   2   0 -1.5787 2.51230   5
 -10  -2   0 22.2142 3.63139   2
  10   2   0 31.7966 4.88897   5
 -10   2   0 25.6506 3.92848   2
 -11  -2   0 -2.4299 2.54359   2
  11   2   0 0.06124 3.45152   5
 -11   2   0 0.98495 2.37402   2
   0  -3   0 0.06622 0.38590   3
   0  -3   0 0.21448 0.49488   5
   0   3   0 0.04960 0.37159   3
  -1  -3   0 11.1138 1.26299   5
  -1  -3   0 12.2101 0.80952   2
  -1  -3   0 12.7703 0.84643   2
  -1  -3   0 13.7642 1.10428   3
   1  -3   0 10.9355 1.16382   4
  -1   3   0 11.8009 1.14917   4
   1   3   0 10.8060 1.22598   3
   1   3   0 12.4567 1.30372   5
  -2  -3   0 6.32897 0.81284   2
   2  -3   0 5.99158 0.81687   2
   2  -3   0 6.48804 0.75238   2
  -2  -3   0 6.17855 1.09482   5
  -2  -3   0 5.68879 0.82665   2
  -2   3   0 5.20266 0.62249   2
   2   3   0 6.00403 0.89936   3
  -2   3   0 5.74084 0.57954   2
   2   3   0 5.39815 0.67450   2
   2   3   0 6.43090 0.65304   2
  -2   3   0 5.87280 1.06113   4
   2   3   0 7.34693 1.16694   5
   3  -3   0 107.147 6.92715   2
  -3  -3   0 108.700 7.08381   2
   3  -3   0 109.794 7.04734   2
  -3  -3   0 109.924 6.84189   2
  -3   3   0 117.214 6.76052   2
   3   3   0 117.664 6.79333   2
   3   3   0 110.849 6.87459   2
   3   3   0 111.627 7.11913   5
  -3   3   0 110.319 6.83062   2
  -3   3   0 109.654 7.27793   4
   4  -3   0 15.4591 1.75487   2
  -4  -3   0 15.9349 1.73025   2
  -4  -3   0 16.1664 1.86469   2
   4  -3   0 17.4838 1.82206   2
  -4   3   0 14.4715 1.69938   2
  -4   3   0 15.4172 1.57076   2
   4   3   0 9.99746 2.40755   5
  -4   3   0 15.2498 2.00854   4
   4   3   0 18.4426 1.96389   2
   4   3   0 15.3056 1.70415   2
   5  -3   0 20.6165 2.18418   2
  -5  -3   0 15.8952 2.00789   2
   5  -3   0 16.3447 2.16370   2
  -5  -3   0 19.8236 2.33115   2
   5   3   0 20.2906 2.67157   5
  -5   3   0 18.4600 2.18851   2
   5   3   0 19.8727 2.02034   2
   5   3   0 18.4607 2.15808   2
  -5   3   0 17.7483 1.99561   2
  -6  -3   0 37.5121 3.23162   2
   6  -3   0 38.1563 3.46769   2
   6  -3   0 37.0120 3.35368   2
  -6  -3   0 33.3205 3.52464   2
   6   3   0 42.7156 3.85947   5
  -6   3   0 40.0454 3.31484   2
  -6   3   0 36.7190 3.14592   2
   6   3   0 35.1899 3.22777   2
   7  -3   0 68.3233 5.15532   2
  -7  -3   0 54.6751 4.92207   2
  -7  -3   0 66.1099 5.41484   2
   7  -3   0 68.3476 5.29163   2
  -7   3   0 72.5971 5.20253   2
   7   3   0 67.4082 5.52427   5
  -8   3   0 1.54429 1.72360   2
   8   3   0 -1.3633 2.35400   5
  -9  -3   0 53.0747 5.27670   2
  -9   3   0 56.5993 4.98120   2
   9   3   0 52.8361 5.64217   5
 -10  -3   0 7.76163 2.75964   2
 -10   3   0 6.55759 2.40134   2
  10   3   0 3.44720 3.40353   5
 -11   3   0 21.5338 3.92374   2
   0  -4   0 713.507 42.3257   1
   0   4   0 707.775 42.3053   1
  -1  -4   0 84.5604 5.24765   3
   1  -4   0 81.0309 5.25741   4
  -1  -4   0 79.3731 5.38768   5
   1   4   0 83.7275 5.23480   3
   1   4   0 85.2071 5.37848   5
   2  -4   0 389.287 23.1208   2
  -2  -4   0 401.450 23.0151   2
   2  -4   0 399.817 23.3226   4
  -2  -4   0 381.303 23.2062   2
  -2  -4   0 384.523 23.4166   5
   2  -4   0 412.110 22.7462   2
   2   4   0 376.385 23.3138   3
   2   4   0 376.286 23.4744   5
  -2   4   0 385.111 23.2850   4
  -3  -4   0 25.8759 2.12660   2
   3  -4   0 26.1712 1.95830   2
  -3  -4   0 27.5859 2.33083   5
  -3  -4   0 26.7011 1.98235   2
   3  -4   0 26.1687 2.07791   2
   3   4   0 28.0686 2.38951   3
   3   4   0 24.5860 1.81739   2
  -3   4   0 22.3640 2.29850   4
  -3   4   0 24.1552 1.74870   2
   3   4   0 20.2882 2.58706   5
  -3   4   0 25.1601 1.69951   2
  -4  -4   0 597.934 36.0108   2
   4  -4   0 603.352 36.0017   2
  -4  -4   0 589.172 36.8482   2
   4  -4   0 578.427 36.4262   2
   4   4   0 617.334 35.9811   2
   4   4   0 606.045 36.2980   5
  -4   4   0 614.437 35.8757   2
   4   4   0 673.456 36.1202   3
  -4   4   0 595.203 36.4717   4
  -5  -4   0 150.736 9.64921   2
   5  -4   0 147.424 9.85408   2
   5  -4   0 153.946 9.70287   2
  -5  -4   0 150.470 9.89820   2
  -5   4   0 159.013 9.60399   2
  -5   4   0 155.884 9.45068   2
  -5   4   0 149.788 9.89861   4
   5   4   0 159.040 9.66846   2
   5   4   0 156.345 10.0705   5
   6  -4   0 135.292 8.70035   2
   6  -4   0 129.567 8.84320   2
  -6  -4   0 123.217 8.61144   2
  -6  -4   0 136.504 8.99950   2
   6   4   0 136.721 8.65710   2
   6   4   0 142.978 9.14142   5
  -6   4   0 128.119 8.90300   4
  -7  -4   0 20.4721 3.16938   2
  -7  -4   0 18.4816 2.98653   2
   7  -4   0 20.8122 2.94597   2
   7  -4   0 17.5554 2.85859   2
   7   4   0 18.9384 3.74867   5
   7   4   0 19.3971 2.55560   2
  -7   4   0 22.1840 2.76394   2
   8  -4   0 53.2621 4.91443   2
  -8  -4   0 63.8593 5.30405   2
  -8   4   0 54.6614 4.65698   2
   8   4   0 54.5355 4.64310   2
  -9  -4   0 4.83229 2.45151   2
   9   4   0 3.89470 3.21633   5
  -9   4   0 3.00856 2.09724   2
 -10  -4   0 32.5264 4.51382   2
  10   4   0 27.4700 5.42594   5
 -11  -4   0 1.41055 2.59192   2
 -11   4   0 3.51040 2.35082   2
   0  -5   0 -0.5398 0.92496   5
   0  -5   0 0.47448 0.76005   3
  -1  -5   0 12.9258 1.61905   3
  -1  -5   0 12.5293 1.80538   5
   1  -5   0 14.1257 1.52329   3
   1  -5   0 16.8121 1.68521   4
   1   5   0 16.8770 1.60978   3
   1   5   0 14.7770 1.80466   5
  -2  -5   0 23.4243 2.00289   3
   2  -5   0 24.4990 1.69885   2
   2  -5   0 21.7037 1.73323   2
  -2  -5   0 19.6395 2.25091   5
   2  -5   0 22.8485 2.13579   4
  -2  -5   0 21.8618 1.72992   2
  -2  -5   0 23.4224 1.76500   2
  -2   5   0 23.2425 2.14696   4
   2   5   0 24.8658 2.41981   5
   2   5   0 23.3659 2.27835   3
   3  -5   0 46.6361 3.42202   2
  -3  -5   0 50.0764 3.34584   2
  -3  -5   0 50.9964 3.43515   2
   3  -5   0 49.2506 3.31365   2
  -3  -5   0 47.0534 3.72994   5
  -3   5   0 50.9902 3.69679   4
   3   5   0 51.1555 3.76553   3
   3   5   0 43.4468 3.97710   5
   4  -5   0 5.08184 1.20290   2
  -4  -5   0 4.62380 1.13440   2
  -4   5   0 5.27233 1.46651   4
   4   5   0 4.20777 3.04261   3
   4   5   0 4.70797 0.85975   2
   4   5   0 4.42138 1.86079   5
   5  -5   0 107.534 6.93290   2
   5  -5   0 104.748 7.09196   2
  -5  -5   0 109.799 7.14400   2
  -5  -5   0 102.611 6.89655   2
  -5   5   0 104.181 6.61541   2
   5   5   0 92.9652 6.69162   2
   5   5   0 114.513 7.17949   3
   5   5   0 105.745 7.50369   5
  -5   5   0 108.120 6.57631   2
  -5   5   0 105.495 7.24897   4
  -6  -5   0 3.12906 1.78775   2
   6  -5   0 2.68976 1.64054   2
   6  -5   0 -0.1337 1.37497   2
   6   5   0 0.50627 1.17571   2
   6   5   0 2.15983 2.34590   5
  -6   5   0 1.91763 1.25358   2
   6   5   0 1.56148 2.04068   3
  -6   5   0 -1.0620 1.69039   4
  -7  -5   0 19.6554 3.28161   2
   7  -5   0 22.3646 2.98138   2
   7   5   0 19.9621 2.47036   2
  -7   5   0 20.6390 2.56214   2
   7   5   0 28.5345 4.22030   5
   7   5   0 23.7416 3.44234   3
   8  -5   0 0.97116 1.99872   2
  -8  -5   0 2.57673 2.14942   2
   8   5   0 3.23426 2.62310   3
  -8   5   0 1.43376 1.76186   2
   8   5   0 -0.2286 2.93897   5
   8   5   0 0.74082 1.94360   2
  -9  -5   0 15.9673 3.09300   2
   9   5   0 13.6948 3.90853   5
   9   5   0 16.5385 3.49339   3
  -9   5   0 20.8461 3.00219   2
 -10  -5   0 2.50714 2.40159   2
  10   5   0 6.81769 3.42857   3
  10   5   0 0.36358 3.75865   5
 -10   5   0 0.80429 2.17500   2
 -11  -5   0 21.5733 3.84356   2
  11   5   0 14.7842 5.18366   3
  11   5   0 20.5360 5.08074   5
 -11   5   0 24.0424 3.38439   2
   0  -6   0 6.06848 1.37171   5
   0  -6   0 9.37684 1.47565   3
  -1  -6   0 14.4080 1.87770   3
  -1  -6   0 20.4811 2.18151   5
   1  -6   0 19.2125 2.11387   5
   1  -6   0 17.2840 1.85764   4
   1  -6   0 17.9635 1.82696   3
   1   6   0 17.5287 1.84748   3
   2  -6   0 1.13293 0.59794   2
   2  -6   0 1.09478 0.63827   2
  -2  -6   0 0.99984 1.01799   3
   2  -6   0 1.38199 1.07896   4
  -2  -6   0 0.79618 1.22740   5
  -2  -6   0 1.06563 0.68793   2
  -2  -6   0 0.63099 0.60380   2
   2   6   0 0.23911 1.35038   5
   2   6   0 0.31795 1.14736   3
   3  -6   0 13.7023 1.50993   2
  -3  -6   0 12.7392 1.97307   5
   3  -6   0 10.4162 1.47441   2
  -3  -6   0 10.7104 1.53280   2
  -3  -6   0 13.9890 1.52023   2
   3  -6   0 10.2911 1.98870   4
   3   6   0 13.1323 2.18946   5
   3   6   0 13.3887 2.04888   3
  -3   6   0 11.9564 2.26433   4
  -4  -6   0 1.21470 1.41352   5
  -4  -6   0 0.12123 1.08967   2
   4  -6   0 -0.7577 0.92568   2
  -4  -6   0 0.86057 0.98252   2
  -4   6   0 1.90126 1.47043   4
   4   6   0 4.01442 1.92022   3
   4   6   0 1.66896 1.92912   5
   5  -6   0 6.18319 1.49179   2
  -5  -6   0 7.23724 1.52872   2
  -5  -6   0 8.32264 1.65173   2
   5  -6   0 6.61139 1.52762   2
   5   6   0 7.34919 2.44832   5
   5   6   0 1.70848 2.12051   3
  -5   6   0 4.87507 1.86742   4
  -6  -6   0 9.30276 2.17024   2
   6  -6   0 6.75864 1.73953   2
   6   6   0 6.02381 1.50289   2
   6   6   0 7.86622 2.82207   5
   6   6   0 6.01643 2.39261   3
  -6   6   0 5.33605 1.26869   2
  -6   6   0 7.70679 1.39978   2
  -7  -6   0 3.61158 2.01911   2
   7  -6   0 0.11715 1.66797   2
  -7   6   0 0.45008 1.21566   2
   7   6   0 1.38895 2.41565   3
  -7   6   0 -0.2215 1.38536   2
   7   6   0 3.83793 2.87109   5
  -8  -6   0 10.8289 2.54566   2
   8  -6   0 2.51963 2.13439   2
   8   6   0 4.58913 3.36536   5
   8   6   0 9.91896 3.59610   3
  -8   6   0 8.13958 2.01550   2
   8   6   0 6.32494 2.16698   2
   9  -6   0 0.60407 2.27311   2
  -9  -6   0 2.20891 2.28471   2
   9   6   0 -1.3044 3.04650   3
   9   6   0 1.30014 3.61505   5
  -9   6   0 -1.3321 1.73553   2
 -10  -6   0 26.6569 4.84504   2
 -10   6   0 17.4283 2.94650   2
  10   6   0 12.2744 4.04430   3
  10   6   0 17.8102 4.73757   5
   0  -7   0 0.46463 1.17041   4
   0  -7   0 0.54767 1.19298   5
   0  -7   0 0.03206 1.10033   3
  -1  -7   0 -0.8645 1.01205   3
   1  -7   0 1.32113 1.22900   5
  -1  -7   0 0.97600 1.34376   5
   1  -7   0 0.01150 1.03156   4
   1  -7   0 1.02041 1.13338   3
   1   7   0 0.40516 1.05015   3
   2  -7   0 1.31016 0.75845   2
   2  -7   0 0.04304 1.15327   4
  -2  -7   0 0.86603 0.74038   2
   2  -7   0 1.18457 1.12405   3
  -2  -7   0 1.36843 1.18213   3
  -2  -7   0 0.41990 0.69664   2
   2  -7   0 0.73670 0.64711   2
  -2  -7   0 2.32594 1.46786   5
   2   7   0 -0.9713 1.16683   3
   2   7   0 0.80402 1.46207   5
   3  -7   0 67.3179 4.74372   2
   3  -7   0 69.0710 5.18949   4
  -3  -7   0 77.4224 4.64173   2
  -3  -7   0 69.6877 4.77505   2
   3  -7   0 72.7634 4.57577   2
  -3  -7   0 65.0999 5.26887   5
   3   7   0 74.0802 5.50684   5
   3   7   0 67.8354 5.23547   3
  -4  -7   0 22.7075 2.28210   2
   4  -7   0 21.5773 2.27833   2
  -4  -7   0 14.1112 2.69909   5
  -4  -7   0 20.6461 2.34613   2
   4  -7   0 23.6994 2.26274   2
   4   7   0 20.6695 3.20854   3
   4   7   0 20.4812 3.43910   5
   5  -7   0 58.7660 4.41038   2
   5  -7   0 60.5934 4.55467   2
  -5  -7   0 58.3144 4.66306   2
  -5  -7   0 56.6954 4.35732   2
   5   7   0 59.4864 5.53048   5
   5   7   0 58.7990 5.00028   3
  -5   7   0 57.8396 4.93939   4
  -6  -7   0 0.87841 1.47495   2
   6  -7   0 3.09242 1.96416   2
   6  -7   0 0.85280 1.46215   2
  -6  -7   0 2.92741 1.81727   2
   6   7   0 2.19229 2.81148   5
   6   7   0 0.70489 2.67610   3
   7  -7   0 24.0938 3.58249   2
   7   7   0 19.3919 3.37298   3
   7   7   0 22.4616 4.16456   5
   8  -7   0 2.76707 2.09290   2
  -8  -7   0 -0.7495 1.95605   2
   8   7   0 0.40412 3.59604   5
   8   7   0 0.67102 1.68901   2
   8   7   0 0.88639 3.45307   3
  -9  -7   0 24.1630 3.95877   2
   9   7   0 24.0372 2.68484   2
  -9   7   0 17.1139 2.68707   2
   9   7   0 22.7458 4.86150   5
   9   7   0 19.1520 4.01845   3
 -10  -7   0 0.50043 2.53777   2
  10   7   0 -1.3065 4.10980   3
  10   7   0 -0.3674 2.38141   2
   0  -8   0 424.158 26.2176   3
   0  -8   0 449.924 26.1519   4
   0  -8   0 428.839 26.3751   5
   1  -8   0 1.80529 1.35281   3
  -1  -8   0 0.95218 1.57325   5
   1  -8   0 3.24144 1.45128   4
  -1  -8   0 4.02452 1.34742   3
   1  -8   0 2.21306 1.46120   5
   2  -8   0 309.686 20.1263   5
   2  -8   0 313.196 19.1534   2
  -2  -8   0 338.705 19.3779   3
  -2  -8   0 324.275 19.1180   2
   2  -8   0 293.216 19.0848   2
   2  -8   0 336.919 19.5046   3
  -2  -8   0 281.148 19.7607   5
   2  -8   0 318.351 19.6387   4
  -2  -8   0 325.909 19.2056   2
   2   8   0 331.546 19.3761   3
   2   8   0 351.654 19.8262   5
  -3  -8   0 5.73244 1.31741   2
   3  -8   0 5.99082 1.25203   2
   3  -8   0 7.96717 1.28164   2
   3  -8   0 7.60595 1.96951   4
   3   8   0 7.71817 1.79182   3
   3   8   0 9.99952 2.33932   5
   4  -8   0 334.737 20.3545   2
   4  -8   0 332.874 20.5786   2
  -4  -8   0 347.953 20.7031   2
  -4  -8   0 341.498 20.4379   2
  -4  -8   0 334.539 20.9607   5
   4   8   0 345.136 21.2049   5
  -4   8   0 339.458 20.8730   4
   4   8   0 337.653 20.8205   3
  -5  -8   0 72.6040 5.30183   2
   5  -8   0 78.0503 5.32090   2
   5  -8   0 73.5338 5.54539   2
  -5  -8   0 75.7027 5.61348   2
   5   8   0 73.4941 6.16071   3
   5   8   0 78.0630 6.53744   5
   6  -8   0 275.848 17.9467   2
   6  -8   0 287.255 17.5216   2
  -6  -8   0 292.905 17.9422   2
   6   8   0 283.873 18.1375   3
  -7  -8   0 0.99257 1.88231   2
   7   8   0 0.15611 3.43780   5
   7   8   0 2.58869 3.02162   3
  -8  -8   0 52.5747 5.20204   2
   8  -8   0 53.6572 4.83923   2
   8   8   0 50.0162 6.71273   5
   8   8   0 46.9380 5.74354   3
  -9  -8   0 7.26916 2.74292   2
   9   8   0 7.89596 4.52319   5
   9   8   0 6.00196 3.72125   3
   0  -9   0 -1.0255 1.54289   5
   0  -9   0 0.38920 1.36788   4
   0  -9   0 -0.0596 1.30774   3
  -1  -9   0 -1.2065 1.43486   3
   1  -9   0 -0.0268 1.43361   3
   1  -9   0 -0.2913 1.53702   5
  -1  -9   0 0.47204 1.79921   5
   1  -9   0 1.64304 1.45701   4
  -2  -9   0 21.4041 1.96544   2
   2  -9   0 21.3596 2.59060   3
  -2  -9   0 20.7348 1.95311   2
   2  -9   0 18.4599 1.97473   2
  -2  -9   0 15.4822 3.00757   5
   2  -9   0 20.1569 1.87649   2
  -2  -9   0 20.3103 2.56556   3
   2  -9   0 18.7584 2.83363   4
   2  -9   0 22.8200 3.03099   5
   2   9   0 22.3629 3.18202   5
   2   9   0 23.3527 2.56893   3
  -3  -9   0 23.0762 3.39294   5
   3  -9   0 25.1868 3.10255   4
   3  -9   0 23.1876 2.84654   3
   3  -9   0 23.5538 2.26080   2
   3   9   0 23.6773 3.63047   5
   3   9   0 23.5089 3.10162   3
   4  -9   0 42.8506 3.31488   2
   4  -9   0 40.0292 3.43964   2
  -4  -9   0 42.6575 3.59126   2
  -4  -9   0 43.1493 3.40426   2
   4   9   0 41.3506 4.65177   5
   4   9   0 36.2034 4.16083   3
   5  -9   0 36.0814 3.43193   2
   5  -9   0 33.4879 3.28797   2
  -5  -9   0 39.3652 3.53585   2
  -5  -9   0 34.7065 3.36329   2
   5   9   0 33.7094 4.14028   3
   5   9   0 35.9984 4.78929   5
  -6  -9   0 3.40430 1.86910   2
   6  -9   0 1.87272 1.80676   2
   6  -9   0 1.92885 1.65932   2
   6   9   0 1.18248 2.75772   3
   6   9   0 5.10771 3.32311   5
  -7  -9   0 48.5285 4.45947   2
   7  -9   0 43.4560 4.28335   2
   7   9   0 32.3429 5.87718   5
   7   9   0 35.9836 6.22110   3
   8  -9   0 2.18658 2.38878   2
  -8  -9   0 2.68995 2.16797   2
   8   9   0 3.12192 3.97284   3
   8   9   0 -0.1918 3.79460   5
  -9  -9   0 20.9483 4.43360   2
   9   9   0 17.3088 4.96639   3
   0 -10   0 -2.2050 1.58095   3
   0 -10   0 1.49975 1.68615   4
   1 -10   0 15.8847 1.55751   2
  -1 -10   0 13.2961 1.42979   2
   1 -10   0 16.3218 1.50715   2
  -1 -10   0 16.0660 2.66628   4
   1 -10   0 15.1571 2.45237   4
   1 -10   0 17.3456 2.55126   3
  -1 -10   0 15.8891 2.43711   3
  -1 -10   0 16.0857 1.61005   2
   2 -10   0 -1.3539 1.57363   4
  -2 -10   0 1.79288 1.67350   3
  -2 -10   0 -0.6267 1.01641   2
   2 -10   0 -0.9014 0.86708   2
  -2 -10   0 0.29101 0.99114   2
   2 -10   0 1.74109 1.09673   2
   2 -10   0 -0.7314 1.62134   3
  -3 -10   0 7.15242 1.53354   2
  -3 -10   0 7.74749 1.46840   2
   3 -10   0 2.75766 1.98005   4
   3 -10   0 6.74088 1.39963   2
   3 -10   0 4.62818 1.87703   3
   3  10   0 11.6029 2.72038   5
   3  10   0 4.71219 2.01976   3
  -4 -10   0 0.20935 1.35533   2
   4 -10   0 -0.4159 1.20653   2
   4 -10   0 -0.5690 1.23811   2
  -4 -10   0 0.45857 1.47826   2
   4  10   0 -0.9780 2.14451   3
   5 -10   0 21.4341 2.82459   2
  -5 -10   0 22.0217 2.86598   2
   5  10   0 23.4994 3.94728   3
   5  10   0 19.4216 3.79908   5
   6 -10   0 1.47109 2.03830   2
   6  10   0 -1.7354 3.04968   3
   6  10   0 -4.2260 3.13672   5
  -7 -10   0 1.92823 1.87261   2
   7 -10   0 0.36579 2.00756   2
   7  10   0 1.29873 3.60363   3
   7  10   0 -0.6495 3.63835   5
  -8 -10   0 12.0452 2.88413   2
   8  10   0 9.78513 4.25882   3
   8  10   0 8.91459 4.37037   5
   0 -11   0 0.42112 0.80812   2
   0 -11   0 -0.3745 1.62037   4
   0 -11   0 -4.0366 1.72179   3
  -1 -11   0 9.16820 2.29166   4
  -1 -11   0 11.1047 1.41803   2
   1 -11   0 12.8893 2.28280   4
  -1 -11   0 11.9045 2.18734   3
   1 -11   0 10.5185 1.53874   2
  -1 -11   0 8.44988 1.49483   2
   1 -11   0 8.08444 1.49603   2
   1 -11   0 10.4428 2.37824   3
   2 -11   0 2.29112 1.15996   2
   2 -11   0 -0.4602 1.41091   2
  -2 -11   0 1.63151 1.85953   3
   2 -11   0 2.75295 1.95230   4
   2 -11   0 1.69758 2.26317   3
   3 -11   0 5.54205 1.46953   2
   3 -11   0 3.66543 1.38720   2
  -3 -11   0 6.55795 1.56307   2
   3 -11   0 0.30924 2.40461   4
  -3 -11   0 4.55202 1.57624   2
   3  11   0 3.06909 1.90406   3
   4 -11   0 2.58736 1.39495   2
  -4 -11   0 -0.2752 1.53400   2
   4 -11   0 2.18055 1.37880   2
  -4 -11   0 0.83031 1.43204   2
   4  11   0 1.86967 2.74402   5
   4  11   0 -1.2553 2.07797   3
  -5 -11   0 20.0992 2.89541   2
   5 -11   0 19.7843 2.74374   2
   5 -11   0 22.4013 2.90264   2
  -5 -11   0 20.1141 2.70124   2
   5  11   0 18.3182 3.29401   3
   5  11   0 19.8932 4.29875   5
  -6 -11   0 0.79895 1.85274   2
   6 -11   0 -3.2339 1.83959   2
   6  11   0 -0.0481 3.32890   5
   7 -11   0 21.9590 3.27138   2
  -7 -11   0 21.6628 3.44718   2
   7  11   0 12.1640 4.01586   3
   7  11   0 10.9890 4.49062   5
   0 -12   0 132.083 10.3310   3
   0 -12   0 148.123 8.82462   2
   0 -12   0 146.820 8.82004   2
  -1 -12   0 2.05835 1.97744   3
   1 -12   0 1.02543 1.93911   4
   1 -12   0 1.84895 1.21202   2
   2 -12   0 127.403 8.92162   4
  -2 -12   0 131.887 8.06936   2
   2 -12   0 133.107 8.40471   2
   2 -12   0 124.937 8.15647   2
  -2 -12   0 131.617 8.53237   3
  -2 -12   0 109.121 8.03494   2
   3 -12   0 7.91024 1.68626   2
   3 -12   0 5.25029 2.63302   4
  -3 -12   0 7.57975 1.70145   2
   3 -12   0 7.73973 1.64598   2
  -3 -12   0 7.19168 1.72129   2
   4 -12   0 33.1184 3.37265   2
  -4 -12   0 36.4042 3.46570   2
   4 -12   0 31.5594 3.30644   2
   4  12   0 33.0462 4.88343   5
   4  12   0 36.6889 3.83515   3
   5 -12   0 23.4794 2.97505   2
   5  12   0 15.4876 3.58520   3
   5  12   0 17.7397 3.96662   5
  -6 -12   0 47.8639 4.47305   2
   6 -12   0 41.0830 4.40669   2
   6  12   0 40.8532 5.25809   3
   6  12   0 44.0836 6.09405   5
   0 -13   0 0.83474 1.97264   4
  -1 -13   0 -0.6008 1.12470   2
  -1 -13   0 -1.1471 1.09956   2
   1 -13   0 1.13768 2.00991   4
   1 -13   0 0.68460 1.38760   2
  -1 -13   0 0.06221 1.89876   4
  -2 -13   0 1.71139 1.38744   2
  -2 -13   0 2.29574 1.56342   2
   2 -13   0 2.56191 1.60028   2
   2 -13   0 0.53663 2.19836   4
  -2 -13   0 1.78644 2.02515   4
  -3 -13   0 5.08449 1.68638   2
   3 -13   0 2.10608 1.62960   2
   3 -13   0 3.57141 1.51049   2
  -3 -13   0 2.63096 1.53867   2
   3 -13   0 -0.2320 2.37222   4
  -4 -13   0 8.62245 1.98975   2
   4 -13   0 4.63569 1.80092   2
  -5 -13   0 1.18430 1.85343   2
   5 -13   0 3.90779 2.10448   2
   5  13   0 -0.3932 3.26151   5
   5  13   0 3.58650 2.47647   3
   0 -14   0 1.29116 1.30236   2
   0 -14   0 0.72098 2.33180   4
   1 -14   0 8.20258 2.53681   4
  -1 -14   0 9.73191 1.63704   2
   1 -14   0 10.5227 1.91430   2
  -1 -14   0 9.23296 2.51646   4
   2 -14   0 1.75460 2.62371   4
  -2 -14   0 4.58440 2.50477   4
  -2 -14   0 1.87162 1.47649   2
   2 -14   0 2.84697 1.59938   2
 -11   0   1 -1.5106 2.26402   2
 -10   0   1 51.5372 5.25322   2
  -9   0   1 -0.8383 1.77922   2
  -8   0   1 41.9368 4.22954   2
   7   0  -1 1.52770 1.36938   2
  -7   0   1 -1.0470 1.27030   2
  -7   0   1 0.45384 1.54465   2
   7   0  -1 0.94029 1.52282   2
  -6   0   1 5.55524 1.57081   2
  -6   0   1 4.70679 1.30544   2
   6   0  -1 4.06455 1.25497   2
   6   0  -1 4.34073 1.43196   2
   5   0  -1 -0.1650 0.95148   2
   5   0  -1 -0.2190 0.75049   2
  -5   0   1 1.03149 1.05783   2
  -5   0   1 0.58813 0.90215   2
   4   0  -1 43.4214 3.27680   2
  -4   0   1 43.9734 3.27564   2
  -4   0   1 45.0828 3.20161   2
   4   0  -1 46.4932 3.25354   2
   3   0  -1 -0.3300 0.54731   2
   3   0  -1 -0.0294 0.54959   2
  -3   0   1 -0.3094 0.57429   2
  -3   0   1 0.14778 0.47768   2
   2   0  -1 32.3889 2.16326   2
  -2   0   1 32.9728 2.15274   2
   2   0  -1 30.3421 2.19269   2
  -2   0   1 32.0095 2.21745   2
  -1   0   1 -0.1242 0.20732   2
   1   0  -1 -0.0139 0.19698   2
   1   0  -1 -0.1529 0.15881   2
  -1   0   1 -0.1137 0.18280   2
   1   0   1 0.13475 0.21534   2
  -1   0  -1 -0.0439 0.19112   2
   1   0   1 -0.1307 0.17130   2
  -1   0  -1 -0.0703 0.20815   2
  -2   0  -1 2.11043 0.50983   2
   2   0   1 2.12653 0.52435   2
  -2   0  -1 2.08128 0.47847   2
   2   0   1 1.52859 0.47080   2
   3   0   1 0.01380 0.55766   2
  -3   0  -1 -0.1911 0.53294   2
  -3   0  -1 -0.2850 0.54852   2
   3   0   1 -0.0605 0.55506   2
  -4   0  -1 26.2531 2.30968   2
   4   0   1 29.4276 2.20821   2
   4   0   1 26.7915 2.30013   2
  -4   0  -1 23.8723 2.16309   2
  -5   0  -1 0.41471 1.00844   2
   5   0   1 -0.1561 0.84779   2
  -5   0  -1 -0.0258 0.75394   2
   5   0   1 0.57844 0.93844   2
  -6   0  -1 66.7498 4.78328   2
   6   0   1 67.7778 4.87977   2
  -6   0  -1 64.9058 4.99484   2
   6   0   1 68.5601 4.92044   2
  -7   0  -1 1.43860 1.56745   2
   7   0   1 -0.7427 1.31035   2
  -8   0  -1 152.742 10.2734   2
  -9   0  -1 -0.3584 1.87895   2
 -10   0  -1 69.0890 6.04099   2
 -11   0  -1 0.81811 2.34264   2
 -11  -1   1 6.76848 2.78965   2
 -11   1   1 7.32361 2.66038   2
 -10  -1   1 40.6325 4.89768   2
 -10   1   1 44.4929 4.70523   2
  -9  -1   1 14.9955 2.86458   2
  -9   1   1 11.0259 2.60061   2
  -8  -1   1 57.4103 4.92830   2
  -8   1   1 53.9652 4.90933   2
  -7  -1   1 3.55225 1.77847   2
   7  -1  -1 0.45614 1.53650   2
   7  -1  -1 4.05154 1.59217   2
  -7  -1   1 0.60632 1.38041   2
   7   1  -1 4.90898 1.57487   2
  -7   1   1 0.42914 1.42253   2
   7   1  -1 2.03277 1.57214   2
  -7   1   1 2.67686 1.64044   2
   6  -1  -1 14.3118 2.21531   2
  -6  -1   1 13.8603 2.18100   2
   6  -1  -1 18.3525 2.40586   2
  -6  -1   1 15.8330 1.96648   2
  -6   1   1 18.3744 2.45881   2
  -6   1   1 14.2016 2.08548   2
   6   1  -1 16.5787 2.19422   2
   6   1  -1 16.6132 2.30002   2
  -5  -1   1 19.9243 2.29602   2
   5  -1  -1 21.6688 2.19177   2
  -5  -1   1 20.1890 2.08197   2
   5  -1  -1 20.7222 2.11458   2
   5   1  -1 19.2150 2.18239   2
  -5   1   1 21.2013 2.10651   2
  -5   1   1 21.7875 2.30352   2
   5   1  -1 19.6153 2.16553   2
  -4  -1   1 390.432 22.9739   2
   4  -1  -1 380.429 22.9419   2
  -4  -1   1 362.122 22.7841   2
   4  -1  -1 370.137 23.0378   2
   4   1  -1 370.601 22.8900   2
   4   1  -1 401.997 22.3919   2
  -4   1   1 394.289 23.0536   2
  -4   1   1 381.964 22.8879   2
   3  -1  -1 63.8515 4.25551   2
  -3  -1   1 62.1999 4.11898   2
  -3  -1   1 64.0224 4.24867   2
   3  -1  -1 64.8727 4.18364   2
  -3   1   1 63.8362 4.25644   2
  -3   1   1 64.2312 4.13866   2
   3   1  -1 66.2766 4.08162   2
   3   1  -1 62.7217 4.20683   2
  -2  -1   1 196.461 11.4967   2
   2  -1  -1 188.401 11.6321   2
   2  -1  -1 195.885 11.5755   2
  -2  -1   1 189.114 11.4079   2
   2   1  -1 193.197 11.3977   2
   2   1  -1 191.530 11.4589   2
  -2   1   1 196.466 11.5491   2
  -2   1   1 186.613 11.6250   2
   1  -1  -1 12.1493 0.90848   2
  -1  -1   1 11.9821 0.88527   5
   1  -1  -1 11.8628 0.94213   4
  -1  -1   1 12.0026 0.83619   2
   1  -1  -1 12.7211 0.87310   2
  -1  -1   1 11.4508 0.88164   2
   1   1  -1 11.9946 0.83206   2
  -1   1   1 12.0990 0.90550   2
  -1   1   1 12.4344 0.85892   2
   1   1  -1 11.5234 0.90770   5
   1   1  -1 12.7805 0.86114   2
  -1   1   1 14.0109 0.95385   4
   0   1   1 134.532 8.08075   5
   1  -1   1 129.682 7.70494   2
   1  -1   1 127.715 7.72415   2
  -1  -1  -1 132.627 7.66961   2
  -1  -1  -1 125.285 7.84303   2
  -1  -1  -1 127.273 7.85645   5
   1   1   1 129.730 7.84469   2
   1   1   1 131.355 7.73551   5
  -1   1  -1 126.047 7.69853   2
  -1   1  -1 132.497 7.63730   2
   1   1   1 136.161 7.66447   2
   2  -1   1 106.889 6.60323   2
  -2  -1  -1 109.808 6.73785   2
   2  -1   1 109.666 6.66777   2
  -2  -1  -1 108.939 6.65536   2
   2   1   1 112.456 6.64476   2
  -2   1  -1 109.541 6.63381   2
   2   1   1 108.306 6.72842   2
  -2   1  -1 107.612 6.58675   2
  -3  -1  -1 225.357 13.5002   2
  -3  -1  -1 221.611 13.5982   2
   3  -1   1 224.723 13.4044   2
   3  -1   1 220.627 13.4917   2
  -3   1  -1 219.515 13.3647   2
   3   1   1 216.847 13.5824   2
  -3   1  -1 222.878 13.4483   2
   3   1   1 233.023 13.2856   2
   4  -1   1 169.051 10.5810   2
  -4  -1  -1 169.814 10.5060   2
  -4  -1  -1 166.783 10.6291   2
   4  -1   1 166.494 10.4409   2
   4   1   1 170.399 10.6279   2
  -4   1  -1 174.889 10.5380   2
  -4   1  -1 170.309 10.4147   2
   4   1   1 177.157 10.5048   2
   5  -1   1 122.227 8.04060   2
  -5  -1  -1 123.534 7.87283   2
   5  -1   1 127.353 7.89614   2
  -5  -1  -1 120.492 8.05957   2
  -5   1  -1 128.521 7.85596   2
   5   1   1 118.637 8.01556   2
   5   1   1 125.923 7.90034   2
  -5   1  -1 123.339 8.02557   2
   6  -1   1 108.538 7.17429   2
   6  -1   1 107.867 7.07841   2
  -6  -1  -1 97.1382 6.94775   2
  -6  -1  -1 106.843 7.24140   2
   6   1   1 108.197 7.19853   2
  -6   1  -1 110.939 7.20151   2
   6   1   1 107.481 7.02577   2
  -6   1  -1 99.7954 6.92278   2
  -7  -1  -1 93.2337 6.61202   2
   7  -1   1 82.9096 6.45868   2
   7   1   1 87.6857 6.44089   2
  -7   1  -1 97.3101 6.49641   2
  -7   1  -1 87.2440 6.26870   2
  -8  -1  -1 39.3688 3.92885   2
  -8   1  -1 29.6231 3.71649   2
  -9  -1  -1 66.6663 5.69468   2
  -9   1  -1 63.2728 5.46246   2
 -10  -1  -1 10.6396 2.74501   2
 -10   1  -1 10.1500 2.63318   2
 -11  -1  -1 7.38513 2.75682   2
 -11   1  -1 4.12654 2.54833   2
 -11  -2   1 2.58897 2.94637   2
 -11   2   1 3.23140 2.57738   2
  11   2  -1 4.44959 3.63770   5
 -10  -2   1 16.0662 3.18220   2
 -10   2   1 10.7057 2.62469   2
  10   2  -1 7.61367 3.39816   5
  -9  -2   1 -0.6647 1.97428   2
  -9   2   1 0.15059 3.74903   2
   8  -2  -1 152.620 10.9337   2
  -8  -2   1 173.499 11.2093   2
  -8   2   1 172.163 11.0133   2
   7  -2  -1 12.1407 2.18239   2
   7  -2  -1 13.3085 2.23702   2
  -7  -2   1 12.8853 2.37093   2
  -7   2   1 14.4115 2.56940   2
   7   2  -1 12.3647 2.14786   2
  -6  -2   1 130.873 8.45578   2
   6  -2  -1 121.564 8.24280   2
  -6  -2   1 119.516 8.10702   2
   6  -2  -1 124.412 8.38215   2
   6   2  -1 129.402 8.11187   2
  -6   2   1 129.797 8.34163   2
  -6   2   1 122.106 8.03932   2
   6   2  -1 126.246 8.23610   2
  -5  -2   1 98.5455 6.52373   2
   5  -2  -1 103.793 6.58391   2
  -5  -2   1 105.092 6.79949   2
   5  -2  -1 94.8088 6.70437   2
  -5   2   1 101.003 6.41755   2
   5   2  -1 98.2214 6.60958   2
   4  -2  -1 336.803 20.5982   2
   4  -2  -1 328.877 20.7053   2
  -4  -2   1 336.385 20.5615   2
  -4  -2   1 335.882 20.3930   2
  -4   2   1 355.119 20.3182   2
  -4   2   1 350.477 20.2480   2
   4   2  -1 338.532 20.3299   2
   3  -2  -1 66.7782 4.65614   2
  -3  -2   1 69.4760 4.55327   2
   3  -2  -1 69.0839 4.57556   2
  -3  -2   1 69.5924 4.69264   2
  -3   2   1 74.7856 4.66332   2
  -3   2   1 73.7788 4.51537   2
   3   2  -1 74.2770 4.61812   2
   3   2  -1 74.8716 4.72353   5
   3   2  -1 72.0848 4.51988   2
  -2  -2   1 497.209 29.0864   2
   2  -2  -1 472.721 29.7081   2
   2  -2  -1 495.584 28.9976   2
  -2  -2   1 461.045 29.2727   2
   2   2  -1 504.418 29.0171   2
   2   2  -1 531.814 28.9564   2
  -2   2   1 491.409 29.6751   2
  -2   2   1 490.276 29.7403   4
  -2   2   1 513.409 28.9624   2
   1  -2  -1 627.767 35.8818   4
   1  -2  -1 595.388 36.6203   2
  -1   2   1 626.798 36.3784   2
   0  -2   1 17.4131 1.15232   3
   0  -2  -1 17.9289 1.26960   5
   0  -2  -1 16.8547 1.24575   3
   0  -2   1 17.8401 1.24661   5
   0   2   1 17.0915 1.32590   5
   0   2   1 15.5752 1.23452   3
   1  -2   1 629.217 36.8239   2
  -1  -2  -1 615.954 37.2951   2
   1   2   1 637.485 36.5563   2
   2  -2   1 962.752 56.8178   2
  -2  -2  -1 958.936 57.2823   2
  -2   2  -1 976.819 56.2820   2
   2   2   1 968.002 57.2506   2
  -3  -2  -1 56.9655 3.98583   2
   3  -2   1 57.3239 3.93507   2
  -3  -2  -1 57.6593 3.85747   2
   3  -2   1 58.5863 3.83040   2
  -3   2  -1 59.8441 3.84912   2
   3   2   1 63.7504 4.04746   5
   3   2   1 59.4551 3.81317   2
  -3   2  -1 57.5077 3.76751   2
   3   2   1 58.9532 3.90617   2
  -4  -2  -1 3.24257 1.03077   2
   4  -2   1 2.50573 0.95588   2
  -4  -2  -1 2.59956 0.89827   2
   4  -2   1 3.42717 0.96286   2
   4   2   1 2.04452 0.96238   2
  -4   2  -1 2.61875 0.99745   2
   4   2   1 2.39399 0.91395   2
   4   2   1 2.64203 1.21084   5
   5  -2   1 44.5158 3.59910   2
  -5  -2  -1 43.3551 3.56110   2
   5  -2   1 43.6147 3.49344   2
  -5  -2  -1 47.8224 3.48504   2
  -5   2  -1 47.0702 3.41618   2
   5   2   1 50.2210 3.66788   2
   5   2   1 44.1103 3.43512   2
   6  -2   1 15.9722 2.31978   2
   6  -2   1 15.1770 2.40234   2
  -6  -2  -1 12.7763 2.43800   2
  -6  -2  -1 15.2019 2.10243   2
  -6   2  -1 17.3216 2.31345   2
   6   2   1 14.9303 2.28326   2
  -6   2  -1 17.2929 2.06994   2
   6   2   1 16.8970 2.22997   2
  -7  -2  -1 13.8816 2.30860   2
  -7  -2  -1 15.7817 2.77926   2
   7  -2   1 15.3948 2.61084   2
   7  -2   1 14.0826 2.55912   2
   7   2   1 13.6532 2.39737   2
  -7   2  -1 14.2679 2.32408   2
  -8  -2  -1 2.68644 1.96062   2
  -8   2  -1 3.32676 1.83967   2
  -9  -2  -1 4.36370 2.23054   2
   9   2   1 4.31810 2.80716   5
  -9   2  -1 3.86202 2.22834   2
 -10  -2  -1 11.7883 2.76873   2
 -10   2  -1 4.16417 2.27663   2
  10   2   1 5.10630 3.14948   5
  11   2   1 2.13169 3.85205   5
 -11   2  -1 1.36480 2.30691   2
 -11   3   1 2.80996 2.44273   2
  11   3  -1 -2.3379 3.55408   5
 -10  -3   1 45.9695 5.16607   2
 -10   3   1 49.6758 4.84551   2
  10   3  -1 43.1029 5.88238   5
  -9  -3   1 8.04204 2.65505   2
   9   3  -1 3.68008 2.87502   5
  -9   3   1 6.58088 2.16033   2
  -8   3   1 52.6026 4.52043   2
   8   3  -1 47.9190 4.32728   2
   8   3  -1 49.3379 5.12293   5
  -7  -3   1 1.78513 1.53661   2
   7  -3  -1 1.52528 1.67211   2
  -7  -3   1 2.12831 1.79828   2
   7  -3  -1 0.49908 1.53919   2
   7   3  -1 1.06620 2.13278   5
   7   3  -1 3.76124 1.87358   2
  -7   3   1 4.51328 1.68810   2
   6  -3  -1 62.5253 4.45839   2
   6  -3  -1 56.7391 4.57612   2
  -6  -3   1 52.1050 4.58768   2
  -6  -3   1 54.7082 4.28260   2
   6   3  -1 57.8488 4.21855   2
   6   3  -1 52.8016 4.70639   5
   6   3  -1 59.2972 4.39221   2
  -6   3   1 58.8195 4.18435   2
  -6   3   1 57.4818 4.40046   2
  -5  -3   1 49.6448 3.72361   2
  -5  -3   1 54.6247 4.02426   2
   5  -3  -1 51.2286 3.90225   2
   5  -3  -1 51.4552 3.81796   2
   5   3  -1 50.5876 3.71854   2
  -5   3   1 51.0103 3.62965   2
   5   3  -1 53.1200 4.11485   5
  -5   3   1 45.4438 3.88025   4
  -5   3   1 50.1075 3.84062   2
   5   3  -1 48.6052 3.69240   2
   4  -3  -1 214.756 13.9484   2
   4  -3  -1 222.791 13.8373   2
  -4  -3   1 224.851 13.7322   2
  -4  -3   1 224.201 13.9262   2
  -4   3   1 224.075 13.9908   4
   4   3  -1 235.827 13.5433   2
   4   3  -1 244.245 13.8744   5
  -4   3   1 220.444 13.7201   2
  -4   3   1 227.996 13.6790   2
   4   3  -1 224.722 13.7568   2
  -3  -3   1 78.8633 5.38252   2
   3  -3  -1 80.2338 5.29139   2
   3  -3  -1 78.3425 5.37453   2
  -3  -3   1 82.4826 5.18543   2
   3   3  -1 88.3475 5.11268   2
   3   3  -1 83.5845 5.46345   5
  -3   3   1 87.1080 5.11188   2
   3   3  -1 84.6191 5.17765   2
  -3   3   1 81.6569 5.48260   4
  -3   3   1 82.5395 5.25130   2
   2  -3  -1 8.45140 0.97921   2
   2  -3  -1 10.2815 1.28849   4
  -2  -3   1 11.2098 1.22709   5
  -2  -3   1 8.95682 1.00746   2
   2  -3  -1 10.2911 1.02291   2
  -2  -3   1 10.2356 0.91898   2
   2   3  -1 9.29263 1.19734   3
  -2   3   1 9.70518 0.86881   2
   2   3  -1 8.56988 1.36636   5
  -2   3   1 9.27158 0.87061   2
  -2   3   1 10.1269 1.24492   4
  -1  -3   1 586.416 37.0679   5
   1  -3  -1 615.929 37.0743   2
  -1   3   1 651.604 36.5090   4
   1   3  -1 647.979 37.0840   5
   0  -3   1 229.567 13.3619   5
   0  -3  -1 223.322 13.3868   5
   0  -3  -1 222.200 13.2964   3
   0  -3   1 223.358 13.2379   3
   0   3   1 218.213 13.5133   3
   1  -3   1 86.1753 5.50242   4
  -1  -3  -1 87.6156 5.39845   2
  -1  -3  -1 86.5748 5.52889   3
  -1  -3  -1 97.5750 5.26976   2
  -1  -3  -1 79.8187 5.63393   5
   1   3   1 89.1804 5.67008   5
  -1   3  -1 99.2321 5.46061   4
   1   3   1 83.1427 5.55711   3
   2  -3   1 91.2244 5.36799   2
  -2  -3  -1 85.2014 5.65325   5
   2  -3   1 91.4249 5.40354   2
  -2  -3  -1 94.3892 5.37488   2
  -2  -3  -1 84.7575 5.53797   2
   2   3   1 81.3260 5.37501   2
   2   3   1 81.8055 5.73262   5
   2   3   1 93.8565 5.51430   3
  -2   3  -1 89.0696 5.58573   4
   2   3   1 88.5777 5.43119   2
  -3  -3  -1 26.1271 2.19804   2
   3  -3   1 28.7336 2.22106   2
  -3  -3  -1 31.3929 2.41831   2
   3  -3   1 27.6964 2.25716   2
  -3   3  -1 31.6810 2.10492   2
   3   3   1 27.7280 2.23240   2
   3   3   1 32.2893 2.17485   2
   3   3   1 31.3829 2.67674   5
   3   3   1 32.1407 2.40557   3
  -3   3  -1 35.3575 2.74849   4
  -3   3  -1 28.0623 2.10917   2
  -4  -3  -1 275.813 17.8963   2
   4  -3   1 298.425 17.5635   2
   4  -3   1 289.204 17.7607   2
  -4  -3  -1 286.490 17.7154   2
  -4   3  -1 291.363 17.4015   2
  -4   3  -1 298.630 17.5155   2
   4   3   1 305.199 17.4660   2
   5  -3   1 301.201 19.0790   2
  -5  -3  -1 301.775 19.0032   2
   5  -3   1 311.567 18.9346   2
  -5  -3  -1 299.365 19.1966   2
   5   3   1 352.545 19.1414   5
  -5   3  -1 318.199 18.8186   2
   5   3   1 305.769 19.0995   2
   6  -3   1 41.8454 3.84118   2
   6  -3   1 42.5202 3.74826   2
  -6  -3  -1 47.7743 4.00791   2
  -6  -3  -1 42.7945 3.64958   2
  -6   3  -1 45.7191 3.53447   2
  -6   3  -1 48.3137 3.78214   2
   6   3   1 42.0712 4.11939   5
   6   3   1 49.9121 3.76247   2
   7  -3   1 74.9185 5.74365   2
  -7  -3  -1 75.1696 5.97901   2
   7  -3   1 75.9693 5.88982   2
   7   3   1 74.4833 6.00072   2
   7   3   1 76.0088 6.09101   5
  -7   3  -1 82.8539 5.71808   2
   8   3   1 45.5727 4.83332   5
  -8   3  -1 44.9034 4.14550   2
  -9  -3  -1 19.2866 3.60137   2
   9   3   1 15.4686 3.04478   5
  -9   3  -1 14.5599 2.61841   2
 -10  -3  -1 9.19613 2.77045   2
  10   3   1 6.74587 3.48981   5
 -10   3  -1 9.32781 2.47951   2
 -11  -3  -1 8.49668 3.45168   2
 -11   3  -1 5.46408 2.42727   2
 -11  -4   1 2.93994 2.64777   2
 -11   4   1 1.20498 2.29304   2
 -10  -4   1 14.1058 3.11126   2
 -10   4   1 10.7419 2.70049   2
  10   4  -1 10.9941 3.96484   5
  -9  -4   1 2.16069 2.28516   2
  -9   4   1 -0.2659 1.81661   2
   9   4  -1 0.87792 3.08196   5
  -8  -4   1 21.3389 3.52702   2
   8  -4  -1 19.3064 3.21397   2
   8   4  -1 21.3832 4.22656   5
   8   4  -1 20.2319 2.84859   2
  -8   4   1 22.8221 3.09107   2
   7  -4  -1 2.71325 1.70269   2
  -7  -4   1 1.93844 1.78603   2
   7  -4  -1 1.18695 1.69584   2
  -7  -4   1 -0.2716 1.47088   2
   7   4  -1 0.32970 1.39247   2
  -7   4   1 -0.7327 1.49562   2
   7   4  -1 1.69392 2.38235   5
   6  -4  -1 46.0841 4.13956   2
  -6  -4   1 41.6205 3.78565   2
   6  -4  -1 51.8245 3.99505   2
  -6  -4   1 48.9424 4.23179   2
   6   4  -1 47.2299 3.78136   2
   6   4  -1 47.2564 4.57673   5
  -6   4   1 47.7706 4.27181   4
  -6   4   1 58.8901 4.04898   2
   5  -4  -1 0.15925 1.06753   2
   5  -4  -1 -1.5882 0.97621   2
  -5  -4   1 -0.6939 1.25711   2
  -5  -4   1 1.13154 1.04316   2
  -5   4   1 0.09968 1.36756   4
  -5   4   1 0.63171 0.97715   2
   5   4  -1 0.62550 1.09168   2
  -5   4   1 1.10155 1.07878   2
   5   4  -1 0.38497 1.70929   5
   5   4  -1 0.85329 1.01795   2
   4  -4  -1 46.0251 3.43336   2
  -4  -4   1 45.6830 3.62237   2
   4  -4  -1 45.2913 3.56672   2
  -4  -4   1 42.9581 3.38900   2
   4   4  -1 49.1274 3.91653   5
  -4   4   1 45.5226 3.73648   4
   4   4  -1 52.8022 3.28522   2
  -4   4   1 48.1728 3.22864   2
   4   4  -1 52.8127 3.59792   3
   4   4  -1 46.6602 3.30927   2
  -4   4   1 49.0142 3.34961   2
  -3  -4   1 0.77386 0.74455   2
  -3  -4   1 1.18414 0.65003   2
  -3  -4   1 -0.3737 0.86035   5
   3  -4  -1 0.83081 0.69687   2
   3  -4  -1 0.79576 0.70588   2
  -3   4   1 0.01835 0.55354   2
  -3   4   1 1.22833 0.55753   2
   3   4  -1 0.38243 0.38864   2
   3   4  -1 1.39417 0.48490   2
  -3   4   1 1.03526 0.95329   4
   3   4  -1 0.44344 1.15342   5
   3   4  -1 0.90305 1.03024   3
  -2  -4   1 27.0030 1.84907   2
  -2  -4   1 26.6089 1.75089   2
  -2  -4   1 25.8451 2.26730   5
   2  -4  -1 23.2673 1.86059   2
   2  -4  -1 27.3758 2.18050   4
   2  -4  -1 26.5031 1.82295   2
   2   4  -1 20.2233 2.10824   3
   2   4  -1 24.0490 2.35167   5
  -2   4   1 25.8616 2.30145   4
   1  -4  -1 3.28730 0.49453   2
   1  -4  -1 3.49452 0.46645   2
   1  -4  -1 3.46575 0.82736   4
  -1  -4   1 3.68085 0.77263   3
   1  -4  -1 3.47713 0.79579   3
  -1  -4   1 3.81701 0.93000   5
   1   4  -1 5.01938 0.78861   3
   1   4  -1 5.65924 1.00179   5
   0  -4  -1 5.54453 1.00501   5
   0  -4  -1 5.62966 0.96559   3
   0  -4   1 5.52668 1.03845   5
   0  -4   1 5.13372 0.89024   3
   0   4   1 5.98061 0.89446   3
  -1  -4  -1 5.14558 0.89880   3
  -1  -4  -1 4.50083 0.59870   2
   1  -4   1 5.12541 0.88165   4
  -1  -4  -1 4.58246 0.53911   2
  -1  -4  -1 4.85940 1.02670   5
   1   4   1 5.94287 0.94141   3
   1   4   1 5.02451 1.07090   5
  -2  -4  -1 13.9899 1.37306   2
   2  -4   1 13.2084 1.68306   4
  -2  -4  -1 16.0717 1.53534   3
  -2  -4  -1 16.6716 1.35038   2
   2  -4   1 15.3767 1.25935   2
   2  -4   1 16.2687 1.20991   2
   2   4   1 13.6121 1.76273   3
  -2   4  -1 16.3411 1.63825   4
   2   4   1 16.3187 1.95420   5
  -3  -4  -1 9.67613 1.25672   2
   3  -4   1 8.31907 1.20055   2
  -3  -4  -1 8.58385 1.41115   5
  -3  -4  -1 7.10486 1.30207   2
   3  -4   1 8.13306 1.18289   2
   3   4   1 9.41273 1.64534   3
   3   4   1 9.40591 1.69829   5
  -3   4  -1 8.53517 1.59016   4
   3   4   1 7.65386 1.09812   2
   3   4   1 8.84539 1.02703   2
   4  -4   1 12.8647 1.69091   2
  -4  -4  -1 10.2336 1.54821   2
   4  -4   1 11.1188 1.52177   2
  -4   4  -1 11.9188 1.99808   4
  -4   4  -1 9.92469 1.38247   2
   4   4   1 13.3154 2.30722   5
   4   4   1 10.6000 1.42000   2
   4   4   1 14.1411 1.59699   2
   4   4   1 9.11447 1.76622   3
  -4   4  -1 10.1696 1.34123   2
   5  -4   1 1.18514 1.25804   2
  -5  -4  -1 1.47788 1.12517   2
   5  -4   1 3.69559 1.26504   2
  -5  -4  -1 3.73442 1.37312   2
  -5   4  -1 5.17618 1.16170   2
   5   4   1 4.39780 1.61948   3
   5   4   1 5.82328 1.95209   5
  -5   4  -1 5.00655 1.62076   4
   5   4   1 3.65101 1.15753   2
  -5   4  -1 3.89115 1.32603   2
   6  -4   1 73.1346 5.04103   2
  -6  -4  -1 71.3961 5.21360   2
   6  -4   1 63.0355 5.04063   2
  -6  -4  -1 56.8731 5.07732   2
   6   4   1 68.8629 5.49285   5
  -6   4  -1 60.7557 5.19297   4
   6   4   1 68.9893 4.85396   2
   7  -4   1 6.57228 1.95749   2
  -7  -4  -1 7.81102 2.14994   2
   7   4   1 7.07400 2.65739   5
  -7   4  -1 7.83992 1.75912   2
   7   4   1 8.05512 1.71399   2
  -8  -4  -1 84.1475 6.34186   2
   8   4   1 72.0775 5.84789   2
   8   4   1 77.7027 7.37074   5
  -8   4  -1 78.4432 5.82527   2
  -9  -4  -1 0.74137 2.14622   2
  -9   4  -1 0.60533 1.91744   2
   9   4   1 0.62578 3.13530   5
 -10  -4  -1 67.4278 6.28085   2
 -11  -4  -1 -0.2244 2.29925   2
 -11   4  -1 2.49363 2.29976   2
  11   4   1 4.10291 4.61099   5
 -11  -5   1 18.3887 3.62334   2
 -11   5   1 19.2907 3.57876   2
  11   5  -1 13.0656 4.92161   5
  11   5  -1 11.9629 4.22636   3
 -10  -5   1 8.53338 2.81686   2
 -10   5   1 10.8537 2.43593   2
  10   5  -1 13.7135 4.28055   5
  -9  -5   1 10.0560 2.84459   2
   9   5  -1 13.0029 3.79196   5
  -9   5   1 10.8004 2.23872   2
  -8  -5   1 54.4501 5.14456   2
  -8   5   1 52.8897 4.46113   2
   8   5  -1 51.8436 5.68680   5
  -7  -5   1 0.23113 1.83318   2
   7  -5  -1 -0.4714 1.58053   2
   7   5  -1 0.29782 2.18337   3
  -7   5   1 0.48284 1.50855   2
   7   5  -1 -1.3533 2.55463   5
   7   5  -1 -0.0600 1.35423   2
   6  -5  -1 107.657 8.02777   2
   6  -5  -1 111.614 7.50589   2
  -6  -5   1 102.920 7.67573   2
  -6  -5   1 112.170 7.74487   2
  -6   5   1 114.339 7.19615   2
   6   5  -1 114.811 7.20612   2
  -6   5   1 109.746 7.78093   4
   6   5  -1 120.669 7.62371   3
   6   5  -1 104.619 8.05280   5
   5  -5  -1 4.66186 1.37722   2
   5  -5  -1 2.84909 1.26389   2
  -5  -5   1 5.92239 1.41158   2
  -5  -5   1 5.15250 1.48169   2
   5   5  -1 3.95756 1.19697   2
  -5   5   1 6.63011 1.18353   2
   5   5  -1 4.76510 2.08700   5
   5   5  -1 7.05333 1.97231   3
  -5   5   1 4.99724 1.21303   2
  -5   5   1 2.80589 1.45381   4
  -4  -5   1 109.692 7.06323   2
   4  -5  -1 109.588 7.24855   2
   4   5  -1 120.891 7.24049   3
   4   5  -1 103.097 7.70391   5
  -4   5   1 111.837 6.71702   2
  -4   5   1 112.038 6.73882   2
  -4   5   1 108.952 7.39623   4
  -3  -5   1 5.74836 1.29213   5
   3  -5  -1 4.42650 0.99390   2
   3  -5  -1 4.46098 0.88235   2
   3  -5  -1 3.24142 1.23605   4
  -3  -5   1 3.33810 0.94001   2
  -3  -5   1 4.21698 0.87736   2
  -3   5   1 3.31753 1.19209   4
   3   5  -1 2.34193 1.32567   3
  -2  -5   1 88.8739 5.38961   3
  -2  -5   1 85.6227 5.33200   2
   2  -5  -1 84.0392 5.68309   4
  -2  -5   1 86.8526 5.26928   2
  -2  -5   1 86.7554 5.71414   5
   2  -5  -1 80.4164 5.31210   2
   2  -5  -1 81.0831 5.36132   2
   2   5  -1 88.6312 5.75682   5
   2   5  -1 86.6621 5.53616   3
  -2   5   1 87.8954 5.61173   4
   1  -5  -1 84.2896 5.33443   5
   1  -5  -1 73.8119 5.17941   4
   1  -5  -1 82.4414 5.17045   3
  -1  -5   1 75.3037 5.08881   3
   1   5  -1 80.6717 5.27814   5
   1   5  -1 80.9134 5.05159   3
   0  -5  -1 85.8116 5.38709   3
   0  -5  -1 83.2446 5.62145   5
   0  -5   1 82.8259 5.37131   3
   0  -5   1 85.4729 5.72963   5
  -1  -5  -1 105.939 6.60195   2
   1  -5   1 116.229 6.81378   3
  -1  -5  -1 94.0404 6.88270   3
  -1  -5  -1 102.348 7.10394   5
   1  -5   1 111.330 6.91870   4
  -1  -5  -1 110.804 6.47308   2
   1   5   1 115.589 6.83361   3
   1   5   1 116.079 7.05939   5
  -2  -5  -1 148.733 8.94490   2
  -2  -5  -1 138.039 9.37408   5
   2  -5   1 154.000 8.77992   2
  -2  -5  -1 156.272 9.07158   3
  -2  -5  -1 140.997 8.98540   2
   2  -5   1 150.762 9.15480   4
   2  -5   1 151.986 8.83925   2
   2   5   1 139.620 9.25975   3
  -2   5  -1 149.770 9.14712   4
   2   5   1 141.795 9.45424   5
   3  -5   1 74.4929 4.65789   2
  -3  -5  -1 78.6686 4.69247   2
  -3  -5  -1 73.7225 4.87776   2
  -3  -5  -1 71.7231 5.11563   5
   3  -5   1 71.5249 4.78222   2
   3   5   1 72.7143 5.09259   3
  -3   5  -1 70.2230 5.04130   4
   3   5   1 69.1548 5.35526   5
  -4  -5  -1 100.542 6.91972   5
   4  -5   1 98.1966 6.75564   2
  -4  -5  -1 107.186 6.61443   2
  -4  -5  -1 104.787 6.90672   2
   4  -5   1 105.687 6.61617   2
   4   5   1 99.2555 6.41694   2
   4   5   1 101.677 7.27370   5
  -4   5  -1 93.7929 6.89539   4
   4   5   1 111.367 6.40387   2
   4   5   1 110.500 6.86600   3
   5  -5   1 59.4034 4.52578   2
   5  -5   1 62.9792 4.43502   2
  -5  -5  -1 64.7271 4.44806   2
  -5  -5  -1 60.0522 4.64943   2
   5   5   1 57.4352 4.23626   2
  -5   5  -1 65.2444 4.82090   4
   5   5   1 64.2952 4.70384   3
  -5   5  -1 59.5072 3.97747   2
   5   5   1 55.8612 5.09585   5
  -5   5  -1 59.2794 4.01371   2
   6  -5   1 28.9378 2.99857   2
  -6  -5  -1 28.5689 3.28093   2
   6  -5   1 29.3943 3.03428   2
   6   5   1 29.5212 2.77010   2
  -6   5  -1 32.5558 2.64338   2
   6   5   1 32.0511 4.03435   5
  -6   5  -1 26.0755 3.47928   4
   6   5   1 28.1637 3.47936   3
  -7  -5  -1 49.3777 4.45367   2
   7   5   1 43.0341 4.40909   3
   7   5   1 48.2566 5.09677   5
   7   5   1 40.4366 3.74382   2
  -8  -5  -1 14.8336 2.75709   2
   8   5   1 18.2244 2.63461   2
  -8   5  -1 14.2720 2.65037   2
   8   5   1 21.1684 3.78976   5
  -9  -5  -1 14.1205 2.86940   2
   9   5   1 15.3691 3.43818   3
   9   5   1 10.8696 3.72752   5
  -9   5  -1 12.2702 2.38894   2
 -10  -5  -1 20.8113 3.55657   2
  10   5   1 25.1393 4.62251   3
 -10   5  -1 18.0277 3.23874   2
  10   5   1 18.4799 4.51962   5
 -10  -6   1 30.6823 5.05092   2
  10   6  -1 23.5650 5.62758   5
 -10   6   1 29.2298 3.39083   2
  10   6  -1 30.2452 5.54052   3
  -9  -6   1 7.47723 2.64441   2
   9   6  -1 7.33147 3.30379   3
  -9   6   1 8.03967 2.14131   2
   9   6  -1 10.3872 3.97180   5
  -8  -6   1 120.995 8.25525   2
   8  -6  -1 110.827 7.92363   2
   8   6  -1 114.627 8.13259   3
   8   6  -1 97.8097 7.39967   2
   8   6  -1 103.518 8.74905   5
  -7  -6   1 3.13020 2.06321   2
   7  -6  -1 3.91485 1.82175   2
   7   6  -1 1.42227 2.84497   5
  -7   6   1 0.46564 1.36730   2
   7   6  -1 1.32217 1.50934   2
  -7   6   1 2.31885 1.38488   2
   7   6  -1 1.62091 2.43025   3
   6  -6  -1 143.116 9.64328   2
  -6  -6   1 143.552 9.91571   2
  -6   6   1 148.640 9.05718   2
   6   6  -1 159.725 9.91164   3
   6   6  -1 146.622 10.3170   5
  -5  -6   1 0.92577 1.09893   2
   5  -6  -1 1.24928 1.16304   2
   5  -6  -1 -0.3334 1.10677   2
  -5  -6   1 0.80331 1.24688   2
   5   6  -1 -0.0067 2.10092   5
  -5   6   1 0.21762 1.63369   4
   5   6  -1 0.93869 1.81493   3
  -4  -6   1 161.655 10.0240   2
   4  -6  -1 168.533 10.2739   2
  -4  -6   1 169.188 10.3153   5
   4  -6  -1 169.885 10.2374   2
  -4   6   1 163.253 10.4440   4
   4   6  -1 143.856 10.3781   3
   4   6  -1 157.398 10.6885   5
   3  -6  -1 1.74946 0.86593   2
   3  -6  -1 0.87078 1.24329   4
  -3  -6   1 0.84223 0.83608   2
  -3  -6   1 3.30648 1.37838   5
   3  -6  -1 0.71458 0.84359   2
  -3  -6   1 1.11705 0.83791   2
  -3   6   1 0.60591 1.24566   4
   3   6  -1 4.10696 1.52420   3
   3   6  -1 2.84317 1.63268   5
  -2  -6   1 348.593 21.8872   5
  -2  -6   1 309.931 21.3555   2
   2  -6  -1 318.166 21.4301   2
  -2  -6   1 388.364 21.4083   3
   2  -6  -1 361.368 21.8412   4
   2  -6  -1 359.825 21.5128   2
  -2  -6   1 373.823 21.2466   2
   2   6  -1 384.912 21.4633   3
   2   6  -1 397.186 21.8142   5
   1  -6  -1 6.51539 1.27213   3
  -1  -6   1 5.90093 1.19957   3
  -1  -6   1 6.39041 1.42448   5
   1  -6  -1 5.43612 1.36356   4
   1  -6  -1 6.36066 1.35835   5
   1   6  -1 4.61467 1.04557   3
   1   6  -1 4.51437 1.31364   5
   0  -6   1 13.8488 1.58326   3
   0  -6   1 15.2435 1.92193   5
   0  -6  -1 13.6039 1.72639   3
   0  -6   1 14.4372 1.63002   4
   0  -6  -1 14.5414 1.95445   5
  -1  -6  -1 10.6778 1.69649   3
  -1  -6  -1 12.5496 0.99810   2
  -1  -6  -1 10.9005 1.03824   2
   1  -6   1 12.6098 1.67892   4
   1  -6   1 11.6857 1.65331   3
  -1  -6  -1 12.2322 1.91117   5
   1  -6   1 13.8045 1.85827   5
   1   6   1 14.9448 1.69466   3
   1   6   1 13.2682 2.00138   5
   2  -6   1 216.863 13.7834   2
   2  -6   1 242.631 14.4041   4
  -2  -6  -1 206.464 13.8998   2
  -2  -6  -1 216.591 14.4028   5
  -2  -6  -1 228.771 13.9846   2
   2  -6   1 233.136 13.7136   2
  -2  -6  -1 229.691 13.9981   3
   2   6   1 245.646 14.3646   5
   2   6   1 264.457 14.1601   3
  -3  -6  -1 6.71914 1.63950   5
   3  -6   1 5.80957 0.92211   2
  -3  -6  -1 4.19594 1.12021   2
   3  -6   1 6.04540 1.06743   2
  -3  -6  -1 5.71136 1.10080   2
   3   6   1 3.76119 1.77842   5
   3   6   1 2.74237 2.01116   3
  -3   6  -1 5.28857 1.44067   4
  -4  -6  -1 70.5658 4.89398   2
   4  -6   1 68.2685 4.84931   2
  -4  -6  -1 66.0499 5.13008   5
  -4  -6  -1 69.1503 4.67036   2
  -4   6  -1 72.5662 5.12502   4
   4   6   1 64.2927 5.55442   5
   4   6   1 69.4195 5.14626   3
   5  -6   1 39.6302 3.36810   2
  -5  -6  -1 39.5826 3.36404   2
  -5  -6  -1 40.7095 3.56558   2
   5  -6   1 38.6452 3.45487   2
   5   6   1 34.6498 4.35943   5
   5   6   1 41.2343 2.82165   2
  -5   6  -1 39.5931 3.77956   4
   5   6   1 45.1948 3.89935   3
  -6  -6  -1 1.33382 1.55957   2
   6  -6   1 -0.3732 1.50274   2
  -6  -6  -1 -0.2287 1.32045   2
   6   6   1 0.73572 1.37610   2
   6   6   1 1.16137 2.19236   3
   6   6   1 1.06834 2.58871   5
  -6   6  -1 1.03049 0.82168   2
  -7  -6  -1 30.2300 3.58631   2
   7   6   1 26.5347 2.72562   2
  -7   6  -1 25.6099 2.45285   2
   7   6   1 22.3309 3.78156   3
   7   6   1 25.7191 4.45321   5
  -8  -6  -1 17.2275 2.88074   2
  -8   6  -1 10.8305 2.12643   2
   8   6   1 14.5535 2.45577   2
   8   6   1 11.0657 3.64997   5
  -9  -6  -1 2.94557 2.25649   2
   9   6   1 3.03059 3.66861   5
  -9   6  -1 1.90006 1.89720   2
   9   6   1 5.34473 3.26913   3
 -10   6  -1 16.9418 2.91771   2
  10   6   1 8.22599 3.90626   3
  10   6   1 10.9474 4.55561   5
 -10  -7   1 6.54779 2.78466   2
  10   7  -1 -1.2076 5.52189   5
  10   7  -1 4.58373 3.82319   3
  10   7  -1 2.22109 3.98092   2
 -10   7   1 6.70730 2.50683   2
  -9  -7   1 0.19080 2.17467   2
   9   7  -1 2.06459 3.92348   5
   9   7  -1 -0.6043 3.24031   3
   9   7  -1 0.72725 1.66588   2
  -8  -7   1 19.4301 3.70100   2
   8   7  -1 18.0615 4.32349   5
   8   7  -1 16.0740 2.39168   2
  -8   7   1 22.0561 2.09161   2
   7   7  -1 15.3906 3.05575   3
   6  -7  -1 283.975 17.6279   2
  -6  -7   1 284.294 17.5149   2
  -6  -7   1 279.367 17.2976   2
   6  -7  -1 286.235 17.1702   2
   6   7  -1 259.481 17.9702   5
   5  -7  -1 12.4360 2.21180   2
  -5  -7   1 13.4010 2.11557   2
   5  -7  -1 12.7943 2.22649   2
  -5  -7   1 12.2751 2.30883   2
  -5   7   1 13.5953 2.41356   4
   5   7  -1 12.1190 2.88878   5
   5   7  -1 12.7515 2.52096   3
   4  -7  -1 20.2069 2.10483   2
  -4  -7   1 20.1992 2.24088   2
  -4  -7   1 17.4246 2.66047   5
   4  -7  -1 16.5962 2.13787   2
  -4  -7   1 18.9056 1.99803   2
   4   7  -1 24.1310 3.29119   5
   4   7  -1 15.2972 2.94877   3
  -3  -7   1 37.0310 3.49476   5
   3  -7  -1 35.7575 3.44592   4
   3  -7  -1 35.2761 2.92847   2
  -3  -7   1 37.5994 2.91626   2
  -3  -7   1 39.5910 2.79698   2
   3  -7  -1 39.6642 2.87233   2
   3   7  -1 39.5602 3.80631   5
   3   7  -1 37.6172 3.85816   3
   2  -7  -1 3.98166 1.28034   3
   2  -7  -1 2.52497 0.79689   2
   2  -7  -1 2.60956 0.84179   2
  -2  -7   1 2.33596 1.49270   5
   2  -7  -1 2.34643 1.31246   4
  -2  -7   1 3.76757 1.16733   3
  -2  -7   1 2.57783 0.74373   2
  -2  -7   1 1.89720 0.73199   2
   2   7  -1 4.50673 1.61471   5
   2   7  -1 4.36078 1.32400   3
   1  -7  -1 51.7814 3.45458   2
  -1  -7   1 54.4848 3.97948   3
   1  -7  -1 54.4965 3.40822   2
   1  -7  -1 49.6239 4.03518   4
   1  -7  -1 56.7585 4.03931   3
  -1  -7   1 55.7625 4.28429   5
   1  -7  -1 62.4056 4.32917   5
   1   7  -1 55.5683 3.83225   3
   0  -7   1 42.8903 3.31953   3
   0  -7  -1 44.8616 3.43481   3
   0  -7   1 41.5769 3.61608   5
   0  -7  -1 48.0996 3.72949   5
   1  -7   1 275.825 16.5328   5
  -1  -7  -1 273.707 15.8546   2
   1  -7   1 279.714 16.3352   4
  -1  -7  -1 235.945 16.3971   3
  -1  -7  -1 270.042 16.7446   5
  -1  -7  -1 265.754 16.0459   2
   1  -7   1 269.427 16.3616   3
   1   7   1 277.960 16.5646   5
   1   7   1 270.779 16.4091   3
  -2  -7  -1 50.3735 3.37821   2
   2  -7   1 50.5036 3.71276   3
   2  -7   1 50.0274 3.21257   2
   2  -7   1 52.6933 3.89205   4
  -2  -7  -1 52.8867 3.76053   3
   2  -7   1 43.8247 3.20325   2
  -2  -7  -1 46.9672 3.34950   2
  -2  -7  -1 47.3207 4.05601   5
   2   7   1 51.1275 4.20810   5
   3  -7   1 253.288 13.6916   2
  -3  -7  -1 222.309 14.0055   2
  -3  -7  -1 214.386 14.3625   5
   3  -7   1 227.453 13.9125   2
   3   7   1 218.135 14.4952   5
   3   7   1 224.229 14.2299   3
  -3   7  -1 236.754 14.1831   4
   4  -7   1 417.217 25.2274   2
  -4  -7  -1 426.908 25.3105   2
   4  -7   1 429.101 25.2433   2
  -4  -7  -1 446.565 24.9479   2
  -4   7  -1 400.180 25.7257   4
   4   7   1 391.074 25.4345   3
   4   7   1 414.452 25.7544   5
   5  -7   1 131.352 8.47552   2
  -5  -7  -1 131.812 8.75777   2
   5  -7   1 128.589 8.66847   2
  -5  -7  -1 130.112 8.48226   2
  -5   7  -1 135.812 8.87492   4
   5   7   1 122.884 9.39058   5
   5   7   1 135.349 9.07090   3
   6  -7   1 1.53970 1.63037   2
  -6  -7  -1 3.00957 1.70367   2
  -6  -7  -1 2.85011 1.74611   2
   6   7   1 -1.6849 2.37085   3
   6   7   1 -2.0214 2.68821   5
   7   7   1 47.4167 5.83353   5
   7   7   1 50.2645 5.02454   3
  -8  -7  -1 12.8680 2.77671   2
   8   7   1 9.71249 3.95255   5
   8   7   1 12.6713 2.11248   2
   8   7   1 12.0567 3.32317   3
  -9  -7  -1 25.8577 3.98492   2
   9   7   1 13.6575 4.54984   5
   9   7   1 18.4120 2.77717   2
   9   7   1 17.0382 3.91063   3
 -10  -7  -1 27.2657 4.30762   2
  10   7   1 11.7516 4.22233   3
  10   7   1 15.0470 3.03423   2
  -9  -8   1 0.62556 2.32213   2
   9   8  -1 -2.5405 3.97358   5
   9   8  -1 -1.8108 3.41123   3
  -8  -8   1 43.4680 4.58055   2
   8   8  -1 38.6367 6.07823   5
   8   8  -1 29.6051 4.95834   3
   7  -8  -1 2.93820 2.41700   2
  -7  -8   1 0.86163 2.17525   2
   7   8  -1 2.65605 3.46326   5
   7   8  -1 3.72055 3.30211   3
   6  -8  -1 29.4800 3.22903   2
   6  -8  -1 26.9293 3.06401   2
  -6  -8   1 28.2497 3.36818   2
  -6  -8   1 24.0663 2.97098   2
   6   8  -1 20.8079 3.88978   3
   6   8  -1 17.5802 3.87229   5
   5  -8  -1 8.74143 1.84745   2
   5  -8  -1 11.6037 1.96317   2
  -5  -8   1 10.0370 1.85279   2
  -5  -8   1 13.6218 2.34143   2
   5   8  -1 8.03558 2.89758   5
   5   8  -1 16.2269 2.92654   3
  -4  -8   1 11.6438 1.88348   2
  -4  -8   1 8.85030 2.22267   5
   4  -8  -1 11.7586 1.69582   2
   4  -8  -1 13.3484 1.95405   2
  -4  -8   1 11.2014 2.02096   2
   4   8  -1 11.7438 2.71137   5
   4   8  -1 12.6564 2.42807   3
  -3  -8   1 4.10574 1.18887   2
   3  -8  -1 2.16145 1.47871   3
   3  -8  -1 4.15161 1.08524   2
  -3  -8   1 1.80380 2.07277   5
   3  -8  -1 3.93212 1.64398   4
  -3  -8   1 2.94586 1.08973   2
   3   8  -1 1.77653 1.48400   3
   3   8  -1 3.94648 2.02151   5
   2  -8  -1 24.2107 2.51882   3
   2  -8  -1 20.2757 1.87669   2
  -2  -8   1 20.1669 1.80063   2
  -2  -8   1 18.2206 2.74946   5
  -2  -8   1 18.9973 1.75880   2
   2  -8  -1 20.0220 1.97383   2
  -2  -8   1 22.0952 2.28851   3
   2  -8  -1 23.2219 2.62668   4
   2   8  -1 21.2537 2.61892   3
   2   8  -1 26.7343 3.26297   5
   1  -8  -1 8.46558 1.82638   5
  -1  -8   1 6.95248 1.55324   3
   1  -8  -1 5.88361 0.91216   2
   1  -8  -1 5.65396 0.98505   2
   1  -8  -1 5.28894 1.56902   3
   1  -8  -1 8.03300 1.62154   4
  -1  -8   1 6.19886 1.81764   5
   0  -8   1 -0.1434 1.24789   3
   0  -8   1 2.15541 1.31875   4
   0  -8  -1 0.13059 1.17315   5
   0  -8   1 0.57755 1.38467   5
   0  -8  -1 1.12579 1.40115   3
   0  -8  -1 1.41017 1.32669   4
   1  -8   1 7.85194 1.60473   3
   1  -8   1 7.87149 1.73871   5
  -1  -8  -1 5.90190 0.87506   2
  -1  -8  -1 5.41850 1.04948   2
  -1  -8  -1 5.65453 1.52183   3
  -1  -8  -1 6.31757 1.87970   5
   1  -8   1 5.64849 1.57657   4
  -2  -8  -1 7.52294 1.42096   2
  -2  -8  -1 8.77672 1.60450   3
   2  -8   1 8.93336 1.70514   4
   2  -8   1 4.86705 1.71051   5
   2  -8   1 7.36674 1.07785   2
  -2  -8  -1 7.88457 1.33688   2
  -2  -8  -1 4.56425 1.94767   5
   2  -8   1 6.09897 1.50644   3
   2  -8   1 7.03717 1.01018   2
   2   8   1 6.93539 1.79731   3
   2   8   1 7.48742 2.12355   5
   3  -8   1 7.64408 1.76097   4
   3  -8   1 7.04307 1.13574   2
   3  -8   1 7.24862 1.25049   2
  -3  -8  -1 3.11765 1.90784   2
  -3  -8  -1 5.60343 2.04081   5
   3   8   1 7.16015 2.05097   3
   3   8   1 8.73590 2.37951   5
  -4  -8  -1 35.5177 3.29339   2
  -4  -8  -1 34.7680 3.05647   2
   4  -8   1 33.8103 3.15323   2
   4  -8   1 40.1390 3.01601   2
  -4  -8  -1 40.9364 3.94922   5
   4   8   1 35.4526 4.42725   5
  -4   8  -1 36.4706 3.91008   4
   4   8   1 38.3601 4.15008   3
   5  -8   1 -0.5891 1.33605   2
  -5  -8  -1 3.11276 1.61996   2
   5  -8   1 -0.9931 1.37988   2
  -5  -8  -1 0.27214 1.39085   2
   5   8   1 1.92211 2.65398   3
   5   8   1 0.13551 2.56667   5
   6  -8   1 41.8133 3.71051   2
   6  -8   1 37.4925 3.72105   2
  -6  -8  -1 36.3829 3.87762   2
   6   8   1 35.0390 4.86814   3
  -7  -8  -1 1.68546 1.92455   2
   7   8   1 -0.8999 2.89601   3
   7   8   1 2.50887 3.55308   5
   8  -8   1 48.0410 4.55977   2
  -8  -8  -1 46.7491 4.89687   2
   8   8   1 34.8849 6.35891   5
   8   8   1 52.1222 5.71801   3
  -9  -8  -1 2.43442 2.23609   2
   9   8   1 -6.2062 3.44666   3
   9   8   1 -0.8207 4.17389   5
   9   9  -1 17.6905 5.19603   5
   9   9  -1 13.2929 4.25897   3
  -8  -9   1 18.8356 3.58895   2
   8  -9  -1 20.3443 3.64735   2
   8   9  -1 16.3532 4.00977   3
   8   9  -1 15.8360 4.61727   5
  -7  -9   1 7.92247 2.34630   2
   7  -9  -1 10.6545 2.50365   2
   7   9  -1 6.80273 3.83535   5
   7   9  -1 9.45382 3.44685   3
   6  -9  -1 7.54498 2.24925   2
  -6  -9   1 7.66159 2.11134   2
  -6  -9   1 5.87858 2.18808   2
   6  -9  -1 6.66965 2.04360   2
   6   9  -1 5.73703 3.34114   5
   6   9  -1 7.76313 2.88618   3
   5  -9  -1 3.03014 1.63542   2
  -5  -9   1 0.40709 1.45767   2
   5  -9  -1 0.15960 1.39242   2
  -5  -9   1 1.96915 1.56477   2
   5   9  -1 0.27659 2.45551   3
   5   9  -1 0.64639 2.70052   5
   4  -9  -1 53.8312 3.91849   2
  -4  -9   1 46.3061 4.01964   2
  -4  -9   1 54.2987 3.90310   2
   4  -9  -1 48.4633 4.00287   2
   4   9  -1 52.4767 5.16501   5
   4   9  -1 53.1193 4.59113   3
   3  -9  -1 11.6142 2.42696   4
   3  -9  -1 14.2748 2.47120   3
  -3  -9   1 12.7961 2.77254   5
  -3  -9   1 13.0580 1.92799   2
   3   9  -1 19.0566 3.09654   5
   3   9  -1 13.1338 2.15876   3
   2  -9  -1 81.5116 5.35997   2
  -2  -9   1 87.3171 5.69102   3
   2  -9  -1 74.8712 5.34355   2
  -2  -9   1 77.8086 6.19753   5
   2  -9  -1 85.9041 6.01025   4
   2  -9  -1 84.0064 5.86576   3
  -2  -9   1 85.1268 5.30257   2
   2  -9  -1 83.4060 6.23344   5
  -2  -9   1 82.6152 5.24032   2
   2   9  -1 82.1953 5.67274   3
   1  -9  -1 15.3174 2.60966   4
  -1  -9   1 13.7329 2.32245   3
   1  -9  -1 14.6906 1.40514   2
   1  -9  -1 19.3847 2.83806   5
  -1  -9   1 14.1768 2.67082   5
   1  -9  -1 14.9982 2.31796   3
   1  -9  -1 12.1219 1.46028   2
   0  -9  -1 48.7722 4.02431   4
   0  -9  -1 46.2902 3.04673   2
   0  -9  -1 49.9142 3.89136   3
   0  -9   1 45.4322 4.14813   5
   0  -9   1 41.8281 3.77762   4
   0  -9  -1 46.3679 4.42601   5
   0  -9   1 43.4125 3.82603   3
   1  -9   1 13.6776 2.68583   5
  -1  -9  -1 13.7505 2.26417   3
   1  -9   1 15.7945 2.45271   4
  -1  -9  -1 14.4642 1.37965   2
  -1  -9  -1 16.1288 2.86036   5
  -1  -9  -1 13.1875 1.50701   2
   1  -9   1 13.9345 2.34350   3
   2  -9   1 106.870 7.25071   5
   2  -9   1 98.5669 6.29808   2
  -2  -9  -1 98.1165 6.38432   2
   2  -9   1 104.838 6.83724   3
   2  -9   1 104.713 6.95112   4
   2  -9   1 90.7392 6.25348   2
  -2  -9  -1 101.778 6.77256   3
  -2  -9  -1 102.182 6.46552   2
  -2  -9  -1 86.9317 7.24073   5
   2   9   1 103.688 6.84086   3
   2   9   1 110.174 7.42829   5
  -3  -9  -1 89.2211 5.77674   2
   3  -9   1 79.6405 6.53301   3
   3  -9   1 87.3636 6.33479   4
   3  -9   1 90.7977 5.60240   2
   3  -9   1 83.5360 5.75626   2
  -3  -9  -1 83.8503 6.05874   2
   3   9   1 86.4899 6.36898   3
   3   9   1 92.6276 6.87021   5
   4  -9   1 2.70850 1.30202   2
   4  -9   1 1.45474 1.17187   2
  -4  -9  -1 -0.2022 1.36521   2
  -4  -9  -1 1.30472 1.39153   2
   4   9   1 3.80984 2.14047   3
   4   9   1 1.75991 2.47908   5
   5  -9   1 6.86563 1.77761   2
   5  -9   1 6.88457 1.72323   2
  -5  -9  -1 6.45473 1.86879   2
   5   9   1 3.12699 2.58233   3
  -6  -9  -1 37.6662 3.81559   2
   6  -9   1 35.1065 3.68941   2
   6  -9   1 38.1813 3.65106   2
   6   9   1 41.8539 4.88564   3
   6   9   1 30.0308 5.31706   5
  -7  -9  -1 27.8679 3.56579   2
   7  -9   1 27.7052 3.36893   2
   7   9   1 25.2054 4.72705   5
   7   9   1 21.6130 4.76203   3
   8  -9   1 20.0090 3.61535   2
  -8  -9  -1 20.0250 3.56881   2
   8   9   1 16.1407 4.69221   5
   8   9   1 17.6755 4.62474   3
   9   9   1 4.69778 4.11287   3
  -8 -10   1 57.0497 5.29752   2
   8  10  -1 48.4091 6.93657   5
   8  10  -1 45.2762 6.39978   3
   7 -10  -1 0.87376 2.10395   2
  -7 -10   1 0.25562 1.90774   2
   7  10  -1 5.61688 3.77597   5
  -6 -10   1 99.0366 8.91091   2
   6  10  -1 97.9858 8.39799   5
   6  10  -1 99.6043 7.76098   3
  -5 -10   1 5.95921 1.84664   2
   5 -10  -1 8.27617 1.92379   2
   5  10  -1 9.24535 3.19349   5
   5  10  -1 9.67097 2.71262   3
   4 -10  -1 73.6595 5.15564   2
  -4 -10   1 72.7460 5.17130   2
  -4 -10   1 73.9655 5.38604   2
   4 -10  -1 70.9149 5.33045   2
   4  10  -1 78.0519 5.72609   3
   4  10  -1 73.6290 6.94031   5
   3 -10  -1 14.0989 2.01130   2
   3 -10  -1 11.7858 2.50255   4
  -3 -10   1 16.2131 2.32727   2
   3 -10  -1 14.3555 2.08458   2
   3  10  -1 14.2604 2.83837   5
   3  10  -1 14.6090 2.62424   3
  -2 -10   1 75.3091 4.88711   3
  -2 -10   1 63.4662 4.32780   2
   2 -10  -1 56.4579 4.41831   2
  -2 -10   1 68.5279 4.40830   2
   2 -10  -1 72.3945 5.38657   4
   2 -10  -1 57.9600 4.48643   2
   2 -10  -1 66.5415 5.08092   3
   1 -10  -1 14.0801 1.51261   2
  -1 -10   1 12.7945 2.37893   3
   1 -10  -1 9.47813 1.47496   2
   1 -10  -1 11.9319 2.20088   4
  -1 -10   1 11.1620 2.08418   4
  -1 -10   1 11.7291 2.89727   5
   0 -10  -1 42.5560 3.77342   4
   0 -10  -1 39.8418 2.84457   2
   0 -10  -1 40.6894 3.77188   3
   0 -10   1 39.7471 3.60503   4
   0 -10   1 43.8435 4.61188   5
   0 -10   1 40.1638 3.76071   3
  -1 -10  -1 -0.4063 0.75581   2
  -1 -10  -1 -1.4611 1.68830   3
   1 -10   1 1.45372 1.53028   4
  -1 -10  -1 0.73552 0.91445   2
   1 -10   1 0.31719 1.61035   3
  -2 -10  -1 41.0616 3.17855   2
   2 -10   1 35.1325 2.98864   2
  -2 -10  -1 41.3716 3.60295   3
   2 -10   1 41.1421 2.94199   2
   2 -10   1 41.9263 3.94249   4
   2 -10   1 40.8594 4.01333   3
   2  10   1 42.8815 3.75333   3
  -3 -10  -1 2.47335 1.40061   2
  -3 -10  -1 4.33021 1.43513   2
   3 -10   1 3.94864 1.91933   4
   3 -10   1 4.28101 1.81771   3
   3  10   1 -0.8826 2.29175   5
   3  10   1 4.41324 1.88674   3
   4 -10   1 10.6554 1.99583   2
  -4 -10  -1 10.4597 1.86456   2
  -4 -10  -1 11.5172 1.97893   2
   4 -10   1 10.5853 1.72273   2
   4  10   1 8.74388 3.09577   5
   4  10   1 13.2087 2.57257   3
   5 -10   1 24.2417 2.98909   2
   5 -10   1 27.3765 3.04255   2
  -5 -10  -1 31.1526 3.16569   2
  -5 -10  -1 26.2778 3.05331   2
   5  10   1 29.5015 4.85485   5
   5  10   1 24.4361 3.94954   3
   6 -10   1 12.9268 2.38988   2
   6  10   1 11.7310 3.81924   5
   6  10   1 10.7323 3.31546   3
  -7 -10  -1 47.7867 4.57319   2
   7 -10   1 43.1526 4.33191   2
   7  10   1 37.9713 6.24035   5
   7  10   1 38.0755 5.76627   3
   8 -10   1 1.27230 2.32724   2
  -8 -10  -1 3.29256 2.24265   2
   8  10   1 -1.2262 4.11840   3
   8  10   1 0.27902 4.13317   5
   7 -11  -1 3.32828 2.24093   2
  -7 -11   1 4.97720 2.21244   2
   7  11  -1 4.45676 3.24469   3
   7  11  -1 2.27891 3.92567   5
  -6 -11   1 4.17195 1.95631   2
   6 -11  -1 2.44633 2.12142   2
   6  11  -1 2.54068 3.40678   5
   6  11  -1 2.11530 2.86482   3
   5 -11  -1 31.8114 3.30668   2
   5 -11  -1 32.5480 3.39900   2
  -5 -11   1 33.4491 3.45078   2
  -5 -11   1 31.7024 3.11632   2
   5  11  -1 30.3006 4.89164   5
   5  11  -1 30.1418 4.07131   3
  -4 -11   1 29.6981 3.06371   2
   4 -11  -1 26.3906 3.00263   2
   4 -11  -1 31.8517 3.00992   2
  -4 -11   1 31.2990 2.94951   2
   4  11  -1 28.3256 4.83806   5
   4  11  -1 29.9115 3.59897   3
   3 -11  -1 43.9701 4.73678   4
   3 -11  -1 54.6460 3.88946   2
  -3 -11   1 54.1565 3.82445   2
  -3 -11   1 48.9112 3.96271   2
   3 -11  -1 48.1582 3.94203   2
   2 -11  -1 123.202 9.11186   4
  -2 -11   1 138.009 8.70023   3
  -2 -11   1 138.902 8.25423   2
  -2 -11   1 122.366 8.17919   2
  -1 -11   1 16.3387 1.67490   2
   1 -11  -1 14.5249 2.65931   4
  -1 -11   1 16.3599 1.56613   2
  -1 -11   1 16.6791 2.64403   3
   1 -11  -1 17.6597 1.89526   2
  -1 -11   1 11.7625 2.27435   4
   1 -11  -1 19.7384 2.94619   3
   0 -11  -1 18.8219 3.09221   3
   0 -11   1 14.8199 2.83568   4
   0 -11  -1 16.9626 1.75013   2
   0 -11  -1 18.5876 3.03863   4
   0 -11  -1 17.0888 1.67975   2
  -1 -11  -1 271.413 17.5085   4
   1 -11   1 274.233 17.5007   4
   1 -11   1 296.758 16.5334   2
   1 -11   1 257.762 17.4156   3
  -1 -11  -1 289.558 16.7226   2
  -1 -11  -1 272.366 17.4310   3
  -1 -11  -1 283.822 16.7026   2
   2 -11   1 10.7105 2.20331   3
  -2 -11  -1 14.5444 2.19471   2
  -2 -11  -1 12.0865 1.88331   2
   2 -11   1 14.7402 2.60193   4
   2 -11   1 9.01738 1.62777   2
   2 -11   1 10.5275 1.59385   2
  -2 -11  -1 12.1111 2.21375   3
  -3 -11  -1 61.2899 4.71869   2
   3 -11   1 64.3138 4.46624   2
   3 -11   1 61.5413 4.61127   2
  -3 -11  -1 69.5140 4.74659   2
   3  11   1 64.8248 5.16865   3
   4 -11   1 1.17166 1.38819   2
  -4 -11  -1 0.35990 1.55079   2
  -4 -11  -1 -0.0274 1.48703   2
   4 -11   1 1.89153 1.44295   2
   4  11   1 2.89533 2.38298   3
   4  11   1 -0.9736 3.10503   5
  -5 -11  -1 24.0926 3.14116   2
  -5 -11  -1 29.2482 3.26941   2
   5 -11   1 27.0604 3.10013   2
   5 -11   1 27.0578 4.44637   2
   5  11   1 27.9981 3.97644   3
   5  11   1 24.8849 4.96760   5
  -6 -11  -1 37.5522 4.15168   2
   6  11   1 41.8212 5.19120   3
   6  11   1 45.0899 6.70443   5
  -7 -11  -1 55.5987 5.05513   2
   7 -11   1 53.1270 4.82561   2
   7  11   1 40.5336 6.17037   3
   7  11   1 56.1914 7.15929   5
  -6 -12   1 5.56483 2.13487   2
   6 -12  -1 3.72503 2.23748   2
   6  12  -1 5.24817 3.58319   5
   6  12  -1 10.6327 3.09061   3
  -5 -12   1 3.34392 2.03646   2
   5  12  -1 -0.1308 3.03839   5
   5  12  -1 1.39493 2.27052   3
  -4 -12   1 8.77106 1.84198   2
   4 -12  -1 9.38095 1.92711   2
  -4 -12   1 7.94527 1.92252   2
   4  12  -1 5.68474 2.14127   3
  -3 -12   1 9.54310 1.79665   2
   3 -12  -1 12.0693 1.96370   2
   3 -12  -1 11.9812 2.11490   2
   3 -12  -1 10.0751 2.71072   4
  -3 -12   1 12.1280 2.10399   2
   2 -12  -1 13.2258 2.32789   2
   2 -12  -1 20.2282 3.25951   4
  -2 -12   1 15.9986 2.97720   3
  -2 -12   1 11.1457 2.54157   4
   2 -12  -1 15.9704 2.13072   2
  -1 -12   1 0.80851 0.98887   2
   1 -12  -1 3.77005 2.25520   4
  -1 -12   1 0.38655 1.74100   4
  -1 -12   1 2.82622 1.92717   3
  -1 -12   1 2.55962 1.08383   2
   0 -12   1 4.94895 1.02383   2
   0 -12  -1 -0.3085 2.23387   4
   0 -12   1 3.36626 2.30432   4
   0 -12   1 7.79114 1.12548   2
   0 -12   1 8.05178 2.27365   3
   1 -12   1 1.49440 1.10444   2
   1 -12   1 0.30051 0.99019   2
  -1 -12  -1 -1.1990 2.27369   4
   2 -12   1 -0.6305 1.94265   4
  -2 -12  -1 0.58701 1.40483   2
  -2 -12  -1 0.05885 1.23652   2
  -3 -12  -1 15.4177 2.36870   2
   3 -12   1 11.1544 1.84743   2
   3 -12   1 11.0673 2.10128   2
  -3 -12  -1 12.1278 1.99022   2
   4 -12   1 7.49605 1.92075   2
   4 -12   1 13.0995 2.29018   2
  -4 -12  -1 12.8992 2.13554   2
   4  12   1 9.13838 2.63498   3
   4  12   1 18.6511 3.65466   5
   5 -12   1 2.83460 1.74973   2
   5 -12   1 2.63456 1.75232   2
   5  12   1 1.08796 3.79592   5
   5  12   1 2.67858 2.68431   3
   6 -12   1 28.1516 3.38845   2
  -6 -12  -1 24.7146 3.35791   2
   6  12   1 23.4587 4.04115   3
   6  12   1 15.0049 4.32470   5
   5 -13  -1 0.78006 1.92720   2
  -5 -13   1 0.10320 1.82537   2
   5  13  -1 -2.0456 2.12897   3
  -4 -13   1 8.60887 1.99754   2
   4 -13  -1 9.56485 2.05285   2
  -3 -13   1 0.00319 1.43744   2
   3 -13  -1 1.90749 2.60243   4
   3 -13  -1 1.41650 1.68464   2
  -3 -13   1 0.37394 1.54865   2
   3 -13  -1 1.44006 1.49024   2
  -2 -13   1 16.1320 2.31566   2
  -2 -13   1 20.8984 2.31506   2
   2 -13  -1 17.4120 3.21856   4
   2 -13  -1 17.4701 2.60352   2
  -2 -13   1 21.0816 3.33143   4
   1 -13  -1 2.14215 1.15458   2
  -1 -13   1 0.13033 2.08667   4
   1 -13  -1 0.78190 2.36919   4
   1 -13  -1 0.55063 1.47718   2
   0 -13  -1 14.1602 1.87937   2
   0 -13   1 12.5525 1.72998   2
   0 -13  -1 14.7801 1.99274   2
   0 -13  -1 16.1240 2.99528   4
   0 -13   1 16.4376 2.78462   4
  -1 -13  -1 11.1788 2.01384   2
  -1 -13  -1 11.5151 1.69072   2
   1 -13   1 9.37830 2.60416   4
  -1 -13  -1 10.6212 2.67355   4
  -2 -13  -1 11.3553 1.85199   2
  -2 -13  -1 6.37081 1.83760   2
   2 -13   1 10.9736 2.72915   4
   2 -13   1 11.4281 2.06691   2
  -2 -13  -1 10.7402 2.55200   4
   2 -13   1 10.0530 1.69096   2
  -3 -13  -1 14.7479 2.42804   2
   3 -13   1 14.9284 2.30394   2
   3 -13   1 14.5980 2.30784   2
  -3 -13  -1 13.2306 2.29953   2
  -4 -13  -1 11.0958 2.17137   2
   4 -13   1 12.1098 2.01736   2
  -5 -13  -1 7.35341 2.11648   2
   5  13   1 5.12881 2.71949   3
  -2 -14   1 43.7141 3.73099   2
   2 -14  -1 47.1817 3.90657   2
   2 -14  -1 46.1096 5.00824   4
  -2 -14   1 47.1357 4.69209   4
  -1 -14   1 -0.2967 2.19847   4
   1 -14  -1 -2.0125 1.56047   2
  -1 -14   1 -0.3145 1.18796   2
   1 -14  -1 -3.8084 2.01384   4
   0 -14   1 27.5798 2.43079   2
   0 -14  -1 24.7760 3.91732   4
   0 -14  -1 22.4092 2.61894   2
   0 -14   1 18.9277 3.30568   4
   1 -14   1 7.13443 2.57822   4
   1 -14   1 7.74059 1.68226   2
  -1 -14  -1 8.07641 1.61304   2
  -1 -14  -1 10.6677 2.58567   4
   2 -14   1 39.1484 4.43232   4
  -2 -14  -1 38.4193 3.37190   2
   2 -14   1 39.8517 3.44788   2
  -2 -14  -1 36.2321 4.67020   4
 -11   0   2 2.14961 2.53971   2
 -10   0   2 73.9032 6.37050   2
  -9   0   2 -0.3476 2.07750   2
  -8   0   2 4.81660 2.08413   2
  -7   0   2 0.60267 1.64606   2
   7   0  -2 2.45893 1.49170   2
   7   0  -2 -0.2511 1.52113   2
  -7   0   2 0.47701 1.34782   2
  -6   0   2 49.2166 4.04719   2
   6   0  -2 51.7086 3.77978   2
  -6   0   2 45.3303 3.71288   2
   6   0  -2 45.9508 3.85509   2
   5   0  -2 -0.8778 0.87938   2
  -5   0   2 -0.0341 0.90490   2
  -5   0   2 -0.0644 1.02755   2
   5   0  -2 -0.5764 1.02531   2
  -4   0   2 184.460 11.1738   2
  -4   0   2 181.402 11.1656   2
   4   0  -2 184.153 11.0323   2
   4   0  -2 174.440 11.2677   2
  -3   0   2 -0.7847 0.51232   2
   3   0  -2 -0.8733 0.51351   2
   3   0  -2 -0.3889 0.58518   2
  -3   0   2 0.00099 0.62064   2
   2   0  -2 804.677 47.6447   2
  -2   0   2 811.787 47.6676   2
  -1   0   2 0.10701 0.24281   2
   1   0  -2 -0.2119 0.21596   2
  -1   0   2 -0.0977 0.20519   2
   1   0  -2 0.31471 0.19482   2
  -1   0  -2 0.03902 0.23244   2
   1   0   2 0.27614 0.24877   2
  -1   0  -2 -0.0731 0.22221   2
   1   0   2 0.07920 0.23190   2
   2   0   2 14.4467 1.22214   2
  -2   0  -2 14.4329 1.18859   2
   2   0   2 15.0347 1.18225   2
  -2   0  -2 14.7835 1.25447   2
   3   0   2 0.75441 0.56292   2
   3   0   2 -0.7864 0.58332   2
  -3   0  -2 -0.2184 0.59503   2
  -3   0  -2 0.03431 0.55866   2
   4   0   2 272.679 16.6198   2
   4   0   2 287.830 16.5086   2
  -4   0  -2 276.962 16.5924   2
  -4   0  -2 255.851 16.4554   2
  -5   0  -2 -0.5982 0.89708   2
  -5   0  -2 -0.4011 1.01704   2
   5   0   2 0.84499 1.00764   2
   5   0   2 0.54391 1.06894   2
  -6   0  -2 113.220 7.80111   2
   6   0   2 121.527 8.04936   2
   6   0   2 123.587 7.89716   2
  -6   0  -2 122.189 8.03324   2
  -7   0  -2 0.03604 1.32771   2
   7   0   2 -1.1338 1.37432   2
  -8   0  -2 255.457 16.1988   2
  -9   0  -2 0.02762 2.01032   2
 -10   0  -2 9.97409 2.63668   2
 -11   0  -2 1.56273 2.37640   2
 -11  -1   2 0.59265 2.49936   2
 -11   1   2 -0.3767 2.35798   2
 -10  -1   2 100.595 8.15802   2
 -10   1   2 104.889 8.02446   2
  -9  -1   2 18.1719 3.48162   2
  -9   1   2 22.6442 3.60339   2
  -8  -1   2 36.3329 4.03098   2
  -8   1   2 34.6894 3.95877   2
   7  -1  -2 99.0564 6.90582   2
   7  -1  -2 94.9410 6.99123   2
  -7  -1   2 96.9996 6.74070   2
  -7  -1   2 97.3091 7.13721   2
   7   1  -2 93.1946 6.88041   2
  -7   1   2 104.393 7.10288   2
   7   1  -2 106.742 6.79965   2
  -7   1   2 95.0841 6.69724   2
  -6  -1   2 43.6861 3.76466   2
   6  -1  -2 42.9946 3.66271   2
   6  -1  -2 39.0249 3.56816   2
  -6  -1   2 42.4713 3.46041   2
  -6   1   2 44.3225 3.73829   2
   6   1  -2 45.1563 3.56406   2
   6   1  -2 38.5941 3.52404   2
  -6   1   2 42.7837 3.43895   2
   5  -1  -2 137.559 9.23231   2
  -5  -1   2 145.930 9.06928   2
   5  -1  -2 150.377 9.17715   2
  -5  -1   2 142.435 9.24318   2
   5   1  -2 145.376 9.07295   2
  -5   1   2 149.462 9.08191   2
   5   1  -2 141.691 9.16148   2
  -5   1   2 140.466 9.27224   2
   4  -1  -2 79.2336 5.33788   2
  -4  -1   2 83.9849 5.34429   2
   4  -1  -2 80.5305 5.26264   2
  -4  -1   2 78.3319 5.17395   2
  -4   1   2 79.1982 5.36891   2
   4   1  -2 76.5785 5.25150   2
   4   1  -2 79.3905 5.18663   2
  -4   1   2 79.9952 5.18759   2
   3  -1  -2 322.105 19.2821   2
  -3  -1   2 324.732 19.0825   2
  -3  -1   2 310.140 19.0874   2
   3  -1  -2 312.895 19.3584   2
   3   1  -2 318.863 19.1583   2
   3   1  -2 325.233 18.9425   2
  -3   1   2 320.229 19.2392   2
  -3   1   2 327.385 19.0717   2
   2  -1  -2 393.199 24.1725   2
   2  -1  -2 412.136 23.6823   2
  -2  -1   2 409.758 23.7485   2
  -2  -1   2 393.921 23.8499   2
   2   1  -2 404.918 23.8394   2
   2   1  -2 408.131 23.7624   2
  -2   1   2 405.115 24.1866   2
  -2   1   2 402.724 24.0777   2
   1  -1  -2 117.013 7.26468   4
  -1  -1   2 117.329 7.11564   2
   1  -1  -2 122.323 7.08807   2
   1  -1  -2 120.986 7.13830   2
   1   1  -2 117.585 7.09552   2
   1   1  -2 118.826 7.10094   2
   1   1  -2 119.478 7.14095   5
  -1   1   2 124.780 7.07811   2
  -1   1   2 121.043 7.27014   2
  -1   1   2 118.280 7.25511   4
   0  -1  -2 80.7722 4.82812   2
   0  -1  -2 80.5478 4.83069   2
   0  -1   2 80.0705 4.83173   4
   0  -1  -2 85.6920 4.90264   5
   0  -1  -2 83.8212 4.88615   3
   0   1   2 79.8997 4.91470   2
   0   1   2 83.3582 4.90102   5
   0   1   2 81.8511 4.88639   3
   0   1  -2 78.9658 4.83052   4
   0   1   2 80.1960 4.91534   2
   1  -1   2 236.579 14.3998   2
  -1  -1  -2 255.421 14.5491   2
  -1  -1  -2 228.785 14.5918   5
  -1  -1  -2 249.249 14.5987   2
   1  -1   2 237.270 14.4003   2
   1   1   2 239.215 14.5919   2
   1   1   2 249.017 14.6127   5
   1   1   2 256.195 14.5476   3
  -1   1  -2 244.495 14.3778   2
  -1   1  -2 239.086 14.3839   2
   1   1   2 257.817 14.3213   2
   2  -1   2 95.6997 5.99443   2
  -2  -1  -2 100.169 6.07762   2
   2  -1   2 100.808 5.95704   2
  -2  -1  -2 94.1544 5.98294   2
   2   1   2 98.8329 6.03728   5
   2   1   2 99.0926 6.07786   2
  -2   1  -2 98.3480 5.93658   2
  -2   1  -2 94.7735 5.94782   2
   2   1   2 97.1389 5.96812   2
  -3  -1  -2 96.7420 6.11474   2
   3  -1   2 100.020 5.99529   2
  -3  -1  -2 91.7030 5.98910   2
   3  -1   2 96.2744 6.07001   2
   3   1   2 97.2498 6.11789   2
  -3   1  -2 95.6730 5.94426   2
  -3   1  -2 99.1262 6.01738   2
   3   1   2 88.6258 5.96681   2
   4  -1   2 181.681 10.7557   2
  -4  -1  -2 168.178 10.7681   2
  -4  -1  -2 171.430 10.9016   2
   4  -1   2 170.721 10.8526   2
  -4   1  -2 170.382 10.6815   2
   4   1   2 178.209 10.9290   2
  -4   1  -2 179.372 10.7937   2
   4   1   2 180.720 10.7695   2
   5  -1   2 1.84591 1.09190   2
   5  -1   2 1.08295 0.96332   2
  -5  -1  -2 1.96571 1.03742   2
  -5  -1  -2 0.95941 1.12420   2
   5   1   2 1.00710 1.05646   2
  -5   1  -2 1.90801 1.08854   2
  -5   1  -2 0.84814 0.97574   2
   5   1   2 0.81262 1.12393   2
  -6  -1  -2 95.1878 6.76130   2
  -6  -1  -2 93.0236 6.54115   2
   6  -1   2 100.060 6.79016   2
   6  -1   2 97.1264 6.61398   2
   6   1   2 100.770 6.58755   2
   6   1   2 96.5427 6.73385   2
  -6   1  -2 96.5916 6.68186   2
  -6   1  -2 101.068 6.52680   2
   7  -1   2 3.56896 1.61650   2
  -7  -1  -2 1.42134 1.47036   2
  -7   1  -2 3.34433 1.63753   2
   7   1   2 3.21882 1.59102   2
  -7   1  -2 1.96646 1.46261   2
  -8  -1  -2 70.8050 5.76584   2
  -8   1  -2 70.1055 5.63312   2
  -9  -1  -2 24.4485 3.58842   2
  -9   1  -2 16.6782 3.23620   2
 -10  -1  -2 8.67914 2.66983   2
 -10   1  -2 10.0433 2.55596   2
 -11  -1  -2 12.9636 3.04492   2
  11   1   2 5.25859 4.07197   5
 -11   1  -2 9.73599 2.79929   2
 -11  -2   2 -0.6444 2.80692   2
 -11   2   2 1.81136 2.54026   2
  11   2  -2 -0.6416 3.49203   5
 -10  -2   2 73.6736 6.40824   2
 -10   2   2 67.0084 6.08253   2
  10   2  -2 68.6042 6.73891   5
  -9  -2   2 -0.4589 2.14749   2
  -8  -2   2 129.664 8.80726   2
   8  -2  -2 111.972 8.45121   2
  -8   2   2 127.006 8.58380   2
   7  -2  -2 -0.9100 1.56596   2
  -7  -2   2 -0.4238 1.32945   2
   7  -2  -2 0.12626 1.22704   2
  -7  -2   2 2.00807 1.71627   2
  -7   2   2 -0.3931 1.53845   2
   7   2  -2 -0.6458 1.45021   2
   6  -2  -2 144.241 9.38174   2
  -6  -2   2 146.970 9.54883   2
   6  -2  -2 142.585 9.53233   2
  -6  -2   2 142.376 9.26707   2
  -6   2   2 150.280 9.49557   2
  -6   2   2 142.788 9.21725   2
   6   2  -2 138.729 9.33942   2
   6   2  -2 152.926 9.27863   2
   5  -2  -2 4.26129 1.24757   2
   5  -2  -2 6.04626 1.31923   2
  -5  -2   2 2.10479 0.96735   2
  -5  -2   2 2.60782 1.28707   2
  -5   2   2 3.38156 1.06577   2
  -5   2   2 3.48425 1.26216   2
   5   2  -2 4.01990 1.17598   2
  -4  -2   2 43.0640 3.29680   2
  -4  -2   2 44.9287 3.46186   2
   4  -2  -2 45.6171 3.37497   2
   4  -2  -2 43.6051 3.41074   2
  -4   2   2 46.9878 3.48073   2
  -4   2   2 48.0905 3.24188   2
   4   2  -2 50.2292 3.31320   2
  -3  -2   2 4.47358 0.76757   2
   3  -2  -2 3.80547 0.84301   2
  -3  -2   2 3.95978 0.87064   2
   3  -2  -2 5.68802 0.88102   2
   3   2  -2 5.52931 1.04097   5
   3   2  -2 4.46240 0.80843   2
   3   2  -2 4.14100 0.80036   2
  -3   2   2 4.03534 0.73405   2
  -3   2   2 4.99363 0.88871   2
  -3   2   2 4.85907 0.96803   4
  -2  -2   2 38.2099 2.51063   2
   2  -2  -2 37.7917 2.64538   2
   2  -2  -2 39.6847 2.55574   2
  -2  -2   2 39.0069 2.60713   2
   2   2  -2 39.8392 2.65364   5
  -2   2   2 37.2273 2.70779   4
  -2   2   2 38.8883 2.52526   2
  -2   2   2 39.5891 2.60775   2
   2   2  -2 39.1419 2.45833   2
  -1  -2   2 0.16955 0.34379   5
   1  -2  -2 0.10034 0.30967   2
   1  -2  -2 -0.1498 0.27799   2
   1  -2  -2 0.43686 0.44372   4
   1   2  -2 0.15477 0.43534   5
   1   2  -2 0.00753 0.31824   3
  -1   2   2 0.21126 0.40044   4
  -1   2   2 -0.0807 0.27750   2
  -1   2   2 0.00788 0.28464   2
   0  -2   2 2.33699 0.39928   4
   0  -2  -2 2.51993 0.36151   2
   0  -2  -2 3.29109 0.57518   3
   0  -2  -2 3.04237 0.55349   5
   0  -2   2 2.74835 0.42784   5
   0  -2  -2 2.43112 0.34972   2
   0   2   2 3.36013 0.64451   5
   0   2   2 2.39322 0.31136   2
   0   2   2 2.97324 0.31354   2
   0   2   2 3.00366 0.48586   3
  -1  -2  -2 8.75108 0.80503   2
   1  -2   2 9.27135 0.60108   2
  -1  -2  -2 7.58312 0.77647   2
   1  -2   2 9.17162 0.59552   2
  -1  -2  -2 8.34913 0.91519   3
  -1  -2  -2 7.31053 0.99288   5
  -1   2  -2 9.58517 0.86931   4
   1   2   2 8.12832 0.97249   5
   1   2   2 8.95149 0.78417   2
   1   2   2 7.98617 0.91738   3
   1   2   2 8.41698 0.75353   2
  -2  -2  -2 37.6885 2.82275   5
   2  -2   2 40.1363 2.68180   2
  -2  -2  -2 41.0233 2.69539   2
   2  -2   2 40.9239 2.64265   2
  -2  -2  -2 39.2151 2.78936   2
  -2   2  -2 42.1644 2.57551   2
   2   2   2 42.7294 2.75963   3
   2   2   2 43.9481 2.66005   2
   2   2   2 38.8828 2.76051   2
   2   2   2 39.9524 2.85079   5
  -2   2  -2 41.4110 2.56370   2
  -3  -2  -2 2.02966 0.78962   2
   3  -2   2 1.95435 0.76819   2
   3  -2   2 2.55853 0.70521   2
  -3  -2  -2 2.51558 0.71599   2
   3   2   2 1.91861 0.68310   2
   3   2   2 3.63769 1.03408   5
   3   2   2 1.60924 0.68951   2
  -3   2  -2 1.79942 0.62802   2
  -3   2  -2 2.92656 0.70847   2
  -4  -2  -2 37.1923 3.27608   2
   4  -2   2 42.5306 3.25857   2
   4  -2   2 43.2717 3.18009   2
  -4  -2  -2 43.0366 3.16316   2
   4   2   2 41.3932 3.24677   2
  -4   2  -2 44.5521 3.13986   2
   4   2   2 50.1020 3.15070   2
  -5  -2  -2 -0.1129 0.96566   2
   5  -2   2 0.72628 1.09885   2
  -5  -2  -2 -0.0461 1.12227   2
   5  -2   2 0.35612 1.04667   2
   5   2   2 0.35322 1.00435   2
   5   2   2 -0.9432 1.29333   5
   5   2   2 0.67966 1.08528   2
  -5   2  -2 1.07081 0.94716   2
  -6  -2  -2 19.2465 2.61002   2
   6  -2   2 18.4088 2.42483   2
  -6  -2  -2 11.0998 2.16424   2
   6  -2   2 14.3779 2.31756   2
   6   2   2 18.4053 2.34767   2
  -6   2  -2 20.2174 2.37868   2
  -6   2  -2 13.7572 2.10425   2
   6   2   2 17.2191 2.34607   2
   7  -2   2 0.42050 1.59066   2
   7  -2   2 1.17200 1.51422   2
  -7  -2  -2 2.31358 1.73434   2
  -7   2  -2 0.61146 1.51625   2
   7   2   2 1.59040 1.50426   2
  -8  -2  -2 25.0413 4.01613   2
   8   2   2 26.7325 3.96613   5
  -8   2  -2 29.7261 3.40880   2
  -9  -2  -2 8.86034 2.54647   2
   9   2   2 2.26404 2.76510   5
  -9   2  -2 5.12882 2.19943   2
 -10  -2  -2 23.4851 4.01384   2
 -10   2  -2 33.3865 3.82452   2
  10   2   2 24.7382 4.80944   5
 -11   2  -2 -1.2427 2.19608   2
 -11   3   2 2.40527 2.41435   2
  11   3  -2 2.04253 3.81879   5
 -10  -3   2 6.52182 2.68963   2
  10   3  -2 3.21897 3.31037   5
 -10   3   2 2.88378 2.29708   2
  -9  -3   2 20.3609 3.69938   2
  -9   3   2 15.5222 2.79469   2
   9   3  -2 17.4940 3.50379   5
   8   3  -2 24.9164 3.12185   2
   8   3  -2 26.1486 4.13624   5
  -8   3   2 33.3987 3.72461   2
  -7  -3   2 27.7622 3.46734   2
   7  -3  -2 26.3798 3.20380   2
  -7  -3   2 27.9740 3.01707   2
   7  -3  -2 31.0399 3.34467   2
  -7   3   2 26.2544 3.68846   4
   7   3  -2 28.8769 2.97174   2
  -7   3   2 29.7630 3.42001   2
   7   3  -2 31.1958 3.78860   5
   6  -3  -2 122.872 8.42357   2
  -6  -3   2 121.803 8.28919   2
  -6  -3   2 131.137 8.63777   2
   6  -3  -2 127.851 8.59084   2
  -6   3   2 131.153 8.42987   2
   6   3  -2 140.073 8.64744   5
   6   3  -2 124.497 8.34103   2
  -6   3   2 125.654 8.19987   2
   5  -3  -2 126.463 8.68689   2
  -5  -3   2 122.244 8.43752   2
   5  -3  -2 132.078 8.60024   2
  -5  -3   2 135.985 8.71973   2
   5   3  -2 150.162 8.76916   5
   5   3  -2 140.241 8.49935   2
  -5   3   2 134.581 8.30846   2
   5   3  -2 135.982 8.35862   2
  -5   3   2 126.144 8.70902   4
  -5   3   2 132.704 8.58031   2
  -4  -3   2 12.2424 1.77301   2
   4  -3  -2 9.53259 1.54235   2
   4  -3  -2 9.77368 1.50979   2
  -4  -3   2 11.7364 1.43698   2
   4   3  -2 10.4343 1.94469   5
  -4   3   2 11.6547 1.81500   4
   4   3  -2 10.5382 1.41546   2
  -4   3   2 11.8276 1.62004   2
   4   3  -2 12.3732 1.54968   2
   3  -3  -2 321.224 20.4205   2
  -3  -3   2 327.739 20.0988   2
  -3  -3   2 336.361 20.0985   2
   3  -3  -2 330.090 19.9734   2
   3   3  -2 361.696 19.8644   2
  -3   3   2 337.785 20.0182   2
  -3   3   2 325.913 20.4593   4
  -3   3   2 354.829 19.9100   2
   3   3  -2 332.690 20.1330   5
  -2  -3   2 115.465 7.00724   2
   2  -3  -2 112.774 7.18422   2
  -2  -3   2 116.222 6.90567   2
  -2  -3   2 115.703 7.08553   5
   2  -3  -2 125.308 6.99483   2
   2  -3  -2 115.238 7.17045   4
  -2   3   2 102.923 7.04243   2
   2   3  -2 99.6368 7.19159   5
  -2   3   2 114.291 7.09467   2
  -2   3   2 124.734 7.17248   4
   2   3  -2 129.260 7.01992   3
   1  -3  -2 164.073 9.64449   2
   1  -3  -2 158.388 9.82714   4
  -1  -3   2 141.899 9.69541   5
   1  -3  -2 155.393 9.67705   2
  -1  -3   2 168.169 9.47863   3
   1   3  -2 166.304 9.63265   5
   1   3  -2 167.520 9.50592   3
   0  -3  -2 517.168 29.9567   5
   0  -3  -2 504.900 30.2484   3
   0  -3   2 502.407 30.0435   5
   0  -3   2 503.767 29.7456   3
   0   3   2 505.833 29.9546   5
  -1  -3  -2 58.9145 4.09038   5
  -1  -3  -2 64.2251 3.81459   2
  -1  -3  -2 61.2227 3.96750   3
   1  -3   2 62.6730 3.89091   4
  -1  -3  -2 61.8666 3.86017   2
   1   3   2 58.1325 4.02770   3
  -1   3  -2 62.0094 3.89950   4
   1   3   2 64.7371 4.12792   5
  -2  -3  -2 186.367 11.8592   5
  -2  -3  -2 193.558 11.7643   2
  -2  -3  -2 205.680 11.4973   2
   2  -3   2 192.899 11.5322   2
   2  -3   2 191.484 11.4778   2
   2   3   2 193.432 11.9477   5
   2   3   2 204.724 11.6214   3
   2   3   2 175.873 11.6128   2
   2   3   2 198.167 11.6949   2
  -2   3  -2 194.375 11.6803   4
  -3  -3  -2 4.14585 0.95538   2
  -3  -3  -2 6.63946 0.92752   2
   3  -3   2 5.20944 0.93909   2
   3  -3   2 5.32061 0.89727   2
  -3   3  -2 4.88680 0.86436   2
   3   3   2 5.56685 1.13975   3
  -3   3  -2 4.75155 0.82860   2
   3   3   2 4.35478 0.87293   2
   3   3   2 4.74127 0.88871   2
   3   3   2 5.21324 1.29229   5
   4  -3   2 169.491 10.6482   2
  -4  -3  -2 160.368 10.5989   2
   4  -3   2 168.052 10.5303   2
   4   3   2 167.391 10.7052   2
   4   3   2 180.486 10.4341   2
  -4   3  -2 175.573 10.4524   2
  -4   3  -2 180.636 10.3811   2
   4   3   2 167.902 10.8057   5
  -5  -3  -2 11.6187 2.08363   2
   5  -3   2 12.0371 1.89557   2
   5  -3   2 14.1117 1.98838   2
  -5  -3  -2 12.5542 1.82920   2
   5   3   2 15.4876 2.52439   5
   5   3   2 14.2597 2.00991   2
  -5   3  -2 14.1085 1.90878   2
  -5   3  -2 12.2157 1.74284   2
  -6  -3  -2 53.3403 4.45119   2
   6  -3   2 62.4138 4.73550   2
  -6  -3  -2 56.1738 4.74830   2
   6  -3   2 64.7495 4.59137   2
   6   3   2 67.9576 4.78920   5
  -6   3  -2 58.9320 4.50132   2
  -6   3  -2 57.2229 4.31341   2
   6   3   2 60.0775 4.60855   2
   7  -3   2 0.17454 1.58956   2
  -7  -3  -2 2.02089 1.78282   2
   7  -3   2 0.94528 1.57568   2
   7   3   2 1.06260 1.44582   2
  -7   3  -2 0.04668 1.39870   2
   7   3   2 0.84720 2.19548   5
  -8  -3  -2 35.0591 5.10891   2
  -8   3  -2 40.9471 3.82146   2
  -9   3  -2 4.38881 2.07996   2
   9   3   2 6.41903 3.09645   5
 -10  -3  -2 53.2974 5.51904   2
 -10   3  -2 55.9401 5.10381   2
  10   3   2 54.3804 6.15896   5
 -11  -3  -2 13.1367 3.87140   2
 -11   3  -2 15.3662 2.88597   2
 -11  -4   2 1.34557 2.60738   2
 -11   4   2 1.11336 2.24120   2
 -10  -4   2 2.08586 2.53098   2
  10   4  -2 3.66847 3.67398   5
 -10   4   2 2.88111 2.20159   2
  -9  -4   2 0.42631 2.28652   2
  -9   4   2 0.96293 2.05398   2
   9   4  -2 1.57026 3.59899   5
   8  -4  -2 -0.4030 1.92031   2
  -8  -4   2 2.27605 2.54809   2
  -8   4   2 1.46232 1.86175   2
   8   4  -2 1.45526 1.62402   2
   8   4  -2 -0.3663 2.65400   5
   7  -4  -2 -1.0919 1.62127   2
  -7  -4   2 0.92640 1.78795   2
  -7  -4   2 1.23830 1.50703   2
   7  -4  -2 0.78283 1.65446   2
   7   4  -2 0.38589 1.36795   2
  -7   4   2 1.20748 1.63087   2
   7   4  -2 0.40147 2.35137   5
   6  -4  -2 29.0886 2.95749   2
   6  -4  -2 25.3680 2.94580   2
  -6  -4   2 31.8880 3.24610   2
  -6  -4   2 26.4321 2.77733   2
   6   4  -2 31.5920 2.77873   2
  -6   4   2 31.5960 2.98395   2
  -6   4   2 23.6144 3.17366   4
   6   4  -2 25.2326 3.65280   5
  -5  -4   2 199.045 13.1565   2
   5  -4  -2 213.907 13.2470   2
  -5  -4   2 213.548 13.4813   2
   5  -4  -2 204.224 13.3671   2
   5   4  -2 208.936 13.5070   5
   5   4  -2 233.300 13.1829   2
   5   4  -2 230.137 13.0391   2
  -5   4   2 205.922 13.3975   4
  -5   4   2 220.196 13.2126   2
  -4  -4   2 22.2454 1.97402   2
  -4  -4   2 22.7570 2.30057   2
   4  -4  -2 20.7324 2.10413   2
  -4   4   2 22.9269 2.06059   2
   4   4  -2 21.7404 1.93811   2
   4   4  -2 19.0702 3.81197   5
  -4   4   2 24.0266 2.46736   4
  -4   4   2 23.1576 1.94970   2
   3  -4  -2 16.4297 1.72196   2
  -3  -4   2 19.0797 1.74892   2
  -3  -4   2 19.2293 1.84455   5
   3  -4  -2 19.5095 1.71289   2
  -3  -4   2 17.4972 1.59938   2
  -3   4   2 20.6555 1.56242   2
  -3   4   2 19.1287 1.98331   4
   3   4  -2 19.4474 1.91184   3
   3   4  -2 17.5617 2.17947   5
  -3   4   2 16.9610 1.51097   2
   2  -4  -2 162.317 9.85539   4
  -2  -4   2 169.286 9.58124   2
  -2  -4   2 155.360 9.87671   5
   2  -4  -2 153.825 9.80459   2
  -2  -4   2 164.794 9.48478   2
   2  -4  -2 168.971 9.60067   2
   2   4  -2 160.140 9.96191   5
   2   4  -2 144.635 9.76565   3
  -1  -4   2 292.683 19.2170   5
   1  -4  -2 340.658 18.7610   2
   1  -4  -2 325.515 19.0330   4
  -1  -4   2 314.424 18.8550   3
   1  -4  -2 298.002 19.1185   2
   1  -4  -2 318.475 18.9872   3
   1   4  -2 326.651 19.0209   5
   1   4  -2 332.312 18.8550   3
   0  -4   2 624.134 37.7282   3
   0  -4  -2 664.074 37.9868   5
   0  -4   2 617.336 37.7530   4
   0  -4  -2 649.592 37.8596   3
   0  -4   2 644.916 37.9000   5
  -1  -4  -2 0.43531 0.83048   5
  -1  -4  -2 1.47503 0.76682   3
   1  -4   2 1.26783 0.64861   4
  -1  -4  -2 1.08595 0.41211   2
  -1  -4  -2 0.64512 0.42169   2
  -1   4  -2 -0.0206 0.65434   4
   1   4   2 1.29173 0.75322   5
   1   4   2 0.37487 0.78141   3
   2  -4   2 637.437 37.7088   2
  -2  -4  -2 638.846 37.5042   2
  -2  -4  -2 690.770 37.6585   3
  -2  -4  -2 585.772 38.5123   5
  -2  -4  -2 621.047 38.1554   2
   2   4   2 648.923 37.7102   3
   2   4   2 614.082 38.3976   5
  -2   4  -2 678.344 37.6646   4
  -3  -4  -2 23.7809 2.10098   2
  -3  -4  -2 20.1357 2.27013   5
   3  -4   2 23.1276 1.92910   2
   3  -4   2 23.7883 1.86257   2
  -3  -4  -2 24.9211 1.94549   2
   3   4   2 27.1132 2.34375   3
   3   4   2 26.5326 1.89920   2
   3   4   2 21.0519 2.60589   5
  -3   4  -2 23.9137 2.25821   4
   3   4   2 19.9440 1.85801   2
  -4  -4  -2 125.365 8.07746   2
  -4  -4  -2 124.883 8.25606   2
   4  -4   2 124.326 8.12848   2
   4  -4   2 128.478 7.98002   2
  -4   4  -2 130.421 7.73238   2
   4   4   2 122.680 8.46081   3
  -4   4  -2 126.721 7.75291   2
   4   4   2 131.290 8.21487   2
  -4   4  -2 133.246 8.24228   4
   4   4   2 126.399 8.37170   5
   5  -4   2 29.2578 2.87357   2
  -5  -4  -2 30.2519 2.96828   2
  -5  -4  -2 29.2876 2.70778   2
   5  -4   2 31.3172 2.74653   2
   5   4   2 29.9896 3.43528   5
   5   4   2 30.9228 2.69889   2
   5   4   2 31.3444 3.09249   3
   5   4   2 29.5418 2.72899   2
  -5   4  -2 27.9591 3.10743   4
  -5   4  -2 33.9774 2.56350   2
   6  -4   2 201.889 12.7803   2
  -6  -4  -2 208.937 13.0386   2
   6  -4   2 207.296 13.0373   2
   6   4   2 202.546 12.8280   2
   6   4   2 218.596 13.0901   5
  -6   4  -2 184.486 12.9300   4
   7  -4   2 7.04109 1.98785   2
  -7  -4  -2 7.65221 2.13921   2
   7   4   2 9.02900 2.74945   5
  -7   4  -2 6.94449 1.73980   2
  -8  -4  -2 179.754 11.8647   2
   8   4   2 172.443 11.9503   2
   8   4   2 178.316 12.0407   5
  -8   4  -2 173.547 11.2747   2
  -9  -4  -2 8.38228 2.54099   2
  -9   4  -2 6.05269 2.11447   2
   9   4   2 9.32582 3.42160   5
 -10  -4  -2 60.0483 5.76706   2
  10   4   2 56.5503 6.66248   5
 -11  -4  -2 2.19733 2.48570   2
  11   4   2 1.65252 4.06304   5
 -11   4  -2 4.08013 2.35763   2
 -11  -5   2 6.25673 3.11866   2
  11   5  -2 7.03081 5.16315   5
 -11   5   2 6.78457 2.58458   2
 -10  -5   2 21.6509 3.59634   2
 -10   5   2 9.02004 2.59277   2
  10   5  -2 13.2373 4.31342   5
  -9  -5   2 27.6762 4.12418   2
  -9   5   2 27.1892 3.37110   2
   9   5  -2 22.8186 4.37247   5
  -8  -5   2 22.8205 3.70323   2
  -8   5   2 21.0198 2.93619   2
   7  -5  -2 63.2662 5.30845   2
  -7  -5   2 71.5945 5.64458   2
   7   5  -2 68.4366 6.06011   5
  -7   5   2 69.3121 5.08883   2
   6  -5  -2 19.1528 2.68984   2
  -6  -5   2 19.5553 2.49947   2
  -6  -5   2 23.7115 3.09013   2
   6   5  -2 21.9340 3.62759   5
  -6   5   2 23.6050 3.14668   4
   6   5  -2 25.2617 3.12139   3
  -6   5   2 26.0146 2.59255   2
   5  -5  -2 75.9378 5.30942   2
   5  -5  -2 75.2476 5.36246   2
  -5  -5   2 71.4939 5.11467   2
  -5  -5   2 73.8551 5.47997   2
  -5   5   2 82.1260 5.02191   2
  -5   5   2 79.8436 5.52325   4
   5   5  -2 66.0453 4.85841   2
   5   5  -2 72.4259 4.80103   2
   5   5  -2 85.4958 5.50897   3
   5   5  -2 73.2867 5.77332   5
   4  -5  -2 53.2877 3.81586   2
  -4  -5   2 50.3091 3.56531   2
  -4  -5   2 52.1184 3.83411   2
  -4   5   2 47.3831 3.36580   2
   4   5  -2 46.0565 4.41307   5
   4   5  -2 53.7871 3.90423   3
  -4   5   2 50.7875 4.02915   4
  -4   5   2 51.9238 3.37357   2
   3  -5  -2 271.062 15.1520   2
   3  -5  -2 256.105 15.4660   4
   3  -5  -2 241.802 15.4140   2
  -3  -5   2 259.523 15.2420   2
  -3  -5   2 253.271 15.1340   2
  -3  -5   2 252.128 15.4839   5
   3   5  -2 249.465 15.6566   5
  -3   5   2 254.960 15.3927   4
   3   5  -2 238.667 15.3853   3
   2  -5  -2 275.511 17.7272   2
   2  -5  -2 298.261 17.7717   4
   2  -5  -2 282.809 17.6769   2
  -2  -5   2 284.522 17.9113   5
  -2  -5   2 306.849 17.4101   2
  -2  -5   2 296.329 17.4850   3
  -2  -5   2 302.932 17.3414   2
   2   5  -2 309.043 17.8046   5
   2   5  -2 292.251 17.5725   3
  -1  -5   2 167.214 10.2765   3
   1  -5  -2 172.399 9.98529   2
   1  -5  -2 167.687 10.4986   4
  -1  -5   2 150.451 10.4718   5
   1  -5  -2 164.097 10.1771   2
   1  -5  -2 175.771 10.4647   5
   1   5  -2 183.069 10.3930   5
   1   5  -2 170.347 10.2296   3
   0  -5  -2 178.303 10.3149   3
   0  -5   2 164.805 10.3731   5
   0  -5  -2 172.314 9.98032   2
   0  -5  -2 160.522 10.1064   2
   0  -5   2 170.740 10.1764   3
   0  -5  -2 172.668 10.4533   5
   0  -5   2 160.785 10.2450   4
   0   5   2 164.502 10.2650   3
  -1  -5  -2 79.7357 5.71189   3
  -1  -5  -2 85.5231 5.43268   2
   1  -5   2 89.3438 5.63469   4
  -1  -5  -2 88.2210 5.92357   5
   1   5   2 94.2152 5.76273   3
   1   5   2 94.2014 5.96033   5
  -2  -5  -2 30.4503 2.88381   5
  -2  -5  -2 33.2421 2.47424   2
  -2  -5  -2 35.8059 2.83883   3
   2  -5   2 33.4505 2.66586   4
  -2  -5  -2 31.9122 2.41685   2
   2  -5   2 34.1928 2.21428   2
   2  -5   2 36.5515 2.19968   2
  -2   5  -2 34.5619 2.69754   4
   2   5   2 37.4288 3.12174   5
   2   5   2 29.0712 2.83656   3
  -3  -5  -2 128.131 8.64818   5
   3  -5   2 135.876 8.11950   2
   3  -5   2 134.765 8.24913   2
  -3  -5  -2 139.871 8.22992   2
  -3  -5  -2 131.515 8.46114   2
   3   5   2 129.731 8.85072   5
   3   5   2 132.259 8.52638   3
  -3   5  -2 134.678 8.47691   4
   4  -5   2 111.554 7.02379   2
  -4  -5  -2 99.9838 7.34611   5
  -4  -5  -2 116.419 7.04860   2
  -4  -5  -2 110.063 7.24061   2
   4  -5   2 103.219 7.15516   2
   4   5   2 108.619 6.84512   2
   4   5   2 107.498 7.72182   5
   4   5   2 114.280 6.89671   2
   4   5   2 124.531 7.36132   3
  -4   5  -2 109.301 7.38410   4
  -5  -5  -2 123.701 8.36078   2
  -5  -5  -2 122.742 8.16091   2
   5  -5   2 127.240 8.09563   2
   5  -5   2 125.304 8.26517   2
  -5   5  -2 131.646 7.64860   2
   5   5   2 127.375 7.95777   2
  -5   5  -2 113.764 7.68977   2
   5   5   2 122.580 7.97160   2
   5   5   2 133.817 8.31314   3
  -5   5  -2 121.736 8.40087   4
   5   5   2 135.020 8.72999   5
   6  -5   2 82.2585 5.55388   2
   6  -5   2 78.0119 5.69391   2
  -6  -5  -2 78.8109 5.82434   2
  -6   5  -2 79.2066 5.09100   2
   6   5   2 77.0585 6.30380   5
   6   5   2 76.7477 5.42863   2
  -6   5  -2 66.1049 5.36642   2
   6   5   2 81.8268 5.83961   3
  -6   5  -2 74.4659 5.89713   4
  -7  -5  -2 12.8660 2.38953   2
   7  -5   2 10.7099 2.15471   2
   7   5   2 11.0861 1.96861   2
   7   5   2 9.01998 3.00864   5
   7   5   2 8.08242 2.61203   3
  -8  -5  -2 29.7784 3.93929   2
  -8   5  -2 34.4675 3.26254   2
   8   5   2 31.9700 3.37935   2
   8   5   2 31.0381 4.97950   5
  -9  -5  -2 9.81169 2.63133   2
   9   5   2 8.62717 3.10134   5
  -9   5  -2 6.13664 2.05755   2
   9   5   2 4.69007 3.13683   3
 -10  -5  -2 30.9377 4.51533   2
  10   5   2 27.8330 4.95281   3
  10   5   2 32.7692 5.86382   5
 -10   5  -2 29.8820 3.57759   2
 -10  -6   2 76.2087 6.60877   2
  10   6  -2 57.9500 7.46028   5
 -10   6   2 67.0281 5.25372   2
  10   6  -2 55.6329 6.52656   3
  -9  -6   2 -2.2493 2.08395   2
   9   6  -2 -1.4731 3.48641   5
   9   6  -2 1.54833 3.11564   3
  -9   6   2 -1.4824 1.79522   2
   8  -6  -2 49.1972 4.88692   2
  -8  -6   2 60.7224 5.34809   2
   8   6  -2 49.9861 4.15744   2
   8   6  -2 56.5566 5.52136   3
  -8   6   2 54.1515 4.27350   2
   8   6  -2 56.8200 6.15016   5
  -7  -6   2 15.4815 2.73657   2
  -7   6   2 12.0228 1.99418   2
  -7   6   2 13.6035 2.50493   2
   7   6  -2 9.10597 1.85227   2
   7   6  -2 14.8879 3.30811   5
   7   6  -2 14.5850 1.89309   2
   7   6  -2 14.0400 2.87860   3
  -6  -6   2 104.797 7.16059   2
   6  -6  -2 97.3937 6.84875   2
   6   6  -2 94.2617 6.99302   3
   6   6  -2 98.9899 7.56665   5
  -6   6   2 100.526 6.30702   2
   6   6  -2 96.4231 6.11103   2
  -5  -6   2 1.41105 1.20451   2
  -5  -6   2 -0.5835 1.31691   2
   5  -6  -2 0.57742 1.31924   2
   5  -6  -2 0.88689 1.16203   2
   5   6  -2 0.38381 2.35846   5
  -5   6   2 -1.8298 1.51275   4
   5   6  -2 -0.5890 1.88639   3
  -4  -6   2 58.9244 4.04678   2
  -4  -6   2 60.2469 4.42490   5
   4  -6  -2 62.6917 4.15836   2
   4  -6  -2 59.6859 4.29885   2
   4   6  -2 61.0705 4.93364   5
   4   6  -2 50.0456 4.43890   3
  -4   6   2 59.2964 4.59112   4
  -3  -6   2 6.16786 1.11945   2
   3  -6  -2 7.26075 1.17458   2
  -3  -6   2 6.55871 0.97816   2
   3  -6  -2 5.12412 1.12934   2
  -3  -6   2 6.06350 1.49803   5
   3  -6  -2 4.41900 1.45775   4
   3   6  -2 5.79975 1.62956   3
   3   6  -2 5.20108 1.70055   5
  -3   6   2 6.09746 1.49695   4
   2  -6  -2 29.8827 2.58688   4
   2  -6  -2 21.8266 2.07501   2
   2  -6  -2 26.9710 2.07769   2
  -2  -6   2 26.6740 2.60650   5
  -2  -6   2 23.8001 1.86070   2
   2  -6  -2 29.0711 2.49027   3
  -2  -6   2 28.2282 1.89681   2
  -2  -6   2 28.7155 2.18254   3
   2   6  -2 29.6767 2.32898   3
   1  -6  -2 2.04597 1.03046   3
  -1  -6   2 1.66615 1.27771   5
  -1  -6   2 1.76406 0.94736   3
   1  -6  -2 3.03848 0.59547   2
   1  -6  -2 2.26776 0.53654   2
   1  -6  -2 2.90079 1.15066   5
   1   6  -2 3.38189 1.27692   5
   1   6  -2 1.62664 0.79775   3
   0  -6  -2 20.0623 1.44108   2
   0  -6  -2 20.5015 2.23208   5
   0  -6   2 18.3304 1.88431   4
   0  -6  -2 18.0066 1.42162   2
   0  -6   2 18.7105 1.84663   3
   0  -6  -2 21.8735 2.04084   3
   0  -6   2 21.6026 2.14741   5
  -1  -6  -2 11.2873 1.84922   3
   1  -6   2 13.0186 1.82917   5
   1  -6   2 11.5922 1.58886   3
   1  -6   2 12.3616 1.66257   4
  -1  -6  -2 12.9514 1.97170   5
  -1  -6  -2 12.9208 1.11002   2
  -1  -6  -2 12.9054 1.21418   2
   1   6   2 13.1698 2.08808   5
   1   6   2 12.7945 1.89445   3
   2  -6   2 10.2082 1.01364   2
  -2  -6  -2 12.9379 2.10444   5
   2  -6   2 10.3428 0.94905   2
  -2  -6  -2 11.2848 1.38277   2
  -2  -6  -2 10.1861 1.65576   3
  -2  -6  -2 8.48282 1.29000   2
   2   6   2 11.1800 1.95955   5
  -3  -6  -2 -0.7103 1.30367   5
   3  -6   2 0.54554 0.70823   2
  -3  -6  -2 1.08203 0.87642   2
   3  -6   2 1.28448 0.81419   2
   3   6   2 -0.1913 1.64285   3
  -3   6  -2 1.39313 1.35003   4
   3   6   2 -0.5156 1.55094   5
  -4  -6  -2 14.0930 2.01147   2
  -4  -6  -2 13.6474 2.42519   5
  -4  -6  -2 13.0022 1.93417   2
   4  -6   2 12.1889 1.86724   2
   4   6   2 15.6186 2.68887   5
   4   6   2 14.4965 2.63476   3
  -4   6  -2 13.4997 2.41486   4
   5  -6   2 0.30796 1.16796   2
   5  -6   2 1.81404 1.28754   2
  -5  -6  -2 0.61023 1.31537   2
  -5  -6  -2 -0.5713 1.31064   2
  -5   6  -2 -0.6041 1.58228   4
   5   6   2 0.39081 1.05413   2
   5   6   2 0.16054 1.95403   3
   5   6   2 1.30254 2.30691   5
   6  -6   2 14.9970 2.37660   2
  -6  -6  -2 14.7628 2.71038   2
  -6  -6  -2 14.9940 2.51661   2
   6   6   2 15.3508 2.75333   3
   6   6   2 12.6442 2.00300   2
   6   6   2 12.9746 2.29225   2
   6   6   2 14.3662 3.15732   5
  -7  -6  -2 0.21016 1.79104   2
  -7   6  -2 1.36225 1.18884   2
   7   6   2 1.15250 1.42294   2
   7   6   2 4.96065 2.60359   3
  -8  -6  -2 27.9941 3.84609   2
   8   6   2 28.5206 5.12917   5
   8   6   2 30.9854 4.33061   3
  -9  -6  -2 -0.2145 2.10095   2
   9   6   2 3.88432 3.67201   5
   9   6   2 1.87443 3.20682   3
  -9   6  -2 -1.5276 1.59958   2
  -9   6  -2 -0.1652 2.17320   2
  10   6   2 9.01569 3.82630   3
 -10   6  -2 8.28068 2.23335   2
  10   6   2 4.44682 4.39510   5
 -10  -7   2 14.1407 3.81468   2
  10   7  -2 10.2807 4.50879   5
  10   7  -2 7.09285 3.94892   3
  -9  -7   2 1.16664 2.41726   2
   9   7  -2 4.08716 3.90971   5
   9   7  -2 0.21769 2.33126   2
   9   7  -2 1.01244 3.31888   3
  -9   7   2 2.04379 1.97900   2
  -8  -7   2 13.7618 2.90975   2
   8   7  -2 10.2721 4.00924   5
   8   7  -2 11.6168 3.29910   3
  -8   7   2 12.4660 1.94930   2
  -7  -7   2 3.44079 2.04808   2
   7   7  -2 1.23656 2.56993   3
   6  -7  -2 30.7390 3.42071   2
   6  -7  -2 31.6150 3.34022   2
  -6  -7   2 37.6504 3.57843   2
  -6  -7   2 28.5323 4.32579   2
   6   7  -2 27.5367 4.50775   5
   6   7  -2 32.7281 4.14782   3
  -5  -7   2 71.0473 5.57566   2
   5  -7  -2 77.6097 5.56586   2
   5  -7  -2 82.4734 5.44674   2
  -5  -7   2 78.9388 5.31969   2
  -5   7   2 73.0537 5.85992   4
   5   7  -2 75.0754 5.88332   3
   5   7  -2 76.7346 6.34005   5
  -4  -7   2 73.5732 5.19656   2
   4  -7  -2 68.2588 4.75528   2
   4  -7  -2 69.2514 4.86359   2
  -4  -7   2 68.7817 4.60657   2
  -4  -7   2 66.7479 5.07110   5
  -4   7   2 66.5570 5.23109   4
   4   7  -2 61.6841 5.12056   3
   4   7  -2 68.6112 5.49265   5
  -3  -7   2 110.342 6.83898   2
  -3  -7   2 106.045 7.01660   2
   3  -7  -2 114.198 7.50125   4
  -3  -7   2 107.955 7.43062   5
   3  -7  -2 111.892 6.96804   2
   3   7  -2 115.043 7.60122   5
   3   7  -2 109.121 7.23579   3
  -2  -7   2 110.884 6.59077   2
  -2  -7   2 98.4129 7.29168   5
   2  -7  -2 110.594 7.07367   3
   2  -7  -2 94.5733 6.71830   2
  -2  -7   2 102.643 6.52924   2
   2  -7  -2 100.474 6.75458   2
  -2  -7   2 112.535 6.82427   3
   2  -7  -2 120.645 7.23455   4
   2   7  -2 121.035 7.30748   5
   2   7  -2 109.472 6.92137   3
   1  -7  -2 30.8021 2.73810   4
   1  -7  -2 25.2429 2.02799   2
   1  -7  -2 29.5973 2.59951   3
  -1  -7   2 26.4817 2.77497   5
   1  -7  -2 29.1341 1.97188   2
   1  -7  -2 28.4843 2.85678   5
   0  -7   2 49.4571 3.62823   4
   0  -7   2 48.8729 3.59641   3
   0  -7  -2 48.7717 3.17366   2
   0  -7  -2 53.4205 3.76117   3
   0  -7   2 47.6444 3.87130   5
   0  -7  -2 48.0287 3.98276   5
  -1  -7  -2 14.4113 2.06985   3
   1  -7   2 16.4930 1.95983   3
  -1  -7  -2 16.3462 1.46811   2
  -1  -7  -2 16.9065 1.39178   2
  -1  -7  -2 20.0420 2.50110   5
   1  -7   2 16.7467 1.90507   4
   1  -7   2 15.2793 2.20533   5
   1   7   2 16.1112 2.46857   5
   1   7   2 15.4632 2.24502   3
  -2  -7  -2 48.6410 4.16232   5
  -2  -7  -2 52.8600 3.76509   3
   2  -7   2 44.8573 3.12303   2
   2  -7   2 50.7355 3.86554   4
  -2  -7  -2 52.1863 3.44010   2
  -2  -7  -2 47.4975 3.40836   2
   2   7   2 49.3943 4.26836   5
   2   7   2 49.9297 3.93962   3
   3  -7   2 3.11581 0.98438   2
  -3  -7  -2 1.96992 1.27739   2
   3  -7   2 1.87193 0.80893   2
  -3  -7  -2 1.01165 1.61027   5
  -3  -7  -2 2.77917 1.04553   2
   3   7   2 2.36684 1.92374   3
  -3   7  -2 2.77505 1.50196   4
[truncated: 1,136,978 more chars]
