# Supplementary material for: Syntheses and crystal structures of benzyl N′-[(E)-2-hydroxybenzylidene]hydrazinecarboxylate and benzyl N′-[(E)-5-bromo-2-hydroxybenzylidene]hydrazinecarboxylate
Source: Acta Crystallogr E Crystallogr Commun. 2022 Sep 22;78(Pt 10):1010–5. doi: 10.1107/S2056989022009100 (PMC9535825; doi:10.1107/S2056989022009100)
Supplement: Supplementary file 2 [file e-78-01010-Isup4.hkl]

data_I                                                                          
_shelx_title ' c22010  - space group Pn'                                        
_shelx_refln_list_code          4                                               
_shelx_F_calc_maximum       88.66                                               
_exptl_crystal_F_000       284.00                                               
_reflns_d_resolution_high  0.7995                                               
                                                                                
loop_                                                                           
 _space_group_symop_operation_xyz                                               
 'x, y, z'                                                                      
 'x+1/2, -y, z+1/2'                                                             
                                                                                
_cell_length_a     4.5017                                                       
_cell_length_b    14.0470                                                       
_cell_length_c    10.5671                                                       
_cell_angle_alpha  90.000                                                       
_cell_angle_beta   96.300                                                       
_cell_angle_gamma  90.000                                                       
                                                                                
_shelx_F_squared_multiplier     1.000                                           
                                                                                
loop_                                                                           
 _refln_index_h                                                                 
 _refln_index_k                                                                 
 _refln_index_l                                                                 
 _refln_F_squared_calc                                                          
 _refln_F_squared_meas                                                          
 _refln_F_squared_sigma                                                         
 _refln_observed_status                                                         
   1   0 -13         45.66         46.39         1.52 o                         
   0   1 -13         49.79         43.20         1.44 o                         
   1   1 -13         26.27         26.76         0.84 o                         
   1   2 -13         16.48         16.53         0.75 o                         
   0   0 -12         40.62         42.95         1.58 o                         
   2   0 -12         50.56         49.23         1.83 o                         
  -1   1 -12         46.38         48.40         1.98 o                         
   0   1 -12         27.00         23.51         1.07 o                         
   1   1 -12         27.12         19.98         0.86 o                         
   2   1 -12         12.52         10.31         0.56 o                         
  -1   2 -12          3.21          3.91         0.57 o                         
   0   2 -12         29.97         28.45         1.14 o                         
   1   2 -12         49.10         48.78         1.30 o                         
   2   2 -12         11.05         12.17         0.55 o                         
  -1   3 -12         94.05         84.54         3.58 o                         
   0   3 -12         50.51         53.09         1.93 o                         
   1   3 -12         38.49         39.17         1.08 o                         
   2   3 -12          9.57         10.38         0.50 o                         
   0   4 -12         55.60         60.98         2.02 o                         
   1   4 -12          4.39          5.39         0.37 o                         
   2   4 -12         21.21         23.67         0.69 o                         
   0   5 -12         41.49         43.90         1.52 o                         
   1   5 -12          8.71          9.26         0.42 o                         
   2   5 -12         19.09         20.73         0.58 o                         
   0   6 -12         46.78         47.35         1.59 o                         
   1   6 -12         40.78         43.86         1.08 o                         
   1   7 -12         14.29         14.25         0.69 o                         
  -1   0 -11         90.77         90.96         3.31 o                         
   1   0 -11        143.97        136.91         3.82 o                         
  -2   1 -11         70.91         71.44         2.65 o                         
  -1   1 -11         32.34         32.77         1.16 o                         
   0   1 -11        144.85        143.93         3.35 o                         
   1   1 -11        183.34        175.76         3.38 o                         
   2   1 -11          3.54          3.49         0.39 o                         
  -2   2 -11         27.21         29.14         1.59 o                         
  -1   2 -11         13.12         11.34         1.41 o                         
   0   2 -11        200.63        197.78         4.35 o                         
   1   2 -11         24.28         25.16         1.05 o                         
   2   2 -11         19.41         19.75         0.86 o                         
   3   2 -11         74.83         76.21         2.49 o                         
  -2   3 -11         25.39         25.92         1.37 o                         
  -1   3 -11          5.72          5.33         0.45 o                         
   0   3 -11         55.11         54.75         1.46 o                         
   1   3 -11         19.93         20.38         0.76 o                         
   2   3 -11         49.02         46.35         1.16 o                         
   3   3 -11         56.40         58.89         2.09 o                         
  -2   4 -11          7.58          8.90         0.97 o                         
  -1   4 -11         73.40         66.08         1.70 o                         
   0   4 -11          3.30          3.50         0.37 o                         
   1   4 -11         13.96         13.91         0.63 o                         
   2   4 -11        122.67        130.88         3.10 o                         
   3   4 -11         15.60         18.22         0.81 o                         
  -2   5 -11         12.43         10.95         1.34 o                         
  -1   5 -11         21.66         19.89         1.03 o                         
   0   5 -11         11.74         11.01         0.89 o                         
   1   5 -11          7.73          8.66         0.49 o                         
   2   5 -11         80.84         81.59         1.67 o                         
   3   5 -11         22.58         22.70         0.93 o                         
  -1   6 -11          0.72          1.37         0.91 o                         
   0   6 -11         21.89         22.25         1.24 o                         
   1   6 -11         82.42         84.16         2.37 o                         
   2   6 -11         55.29         54.89         1.39 o                         
  -1   7 -11          9.45          9.69         1.75 o                         
   0   7 -11         10.55         10.92         0.72 o                         
   1   7 -11         77.09         81.34         1.90 o                         
   2   7 -11         13.34         14.84         0.62 o                         
   0   8 -11         39.71         38.42         1.42 o                         
   1   8 -11        107.65        107.43         2.39 o                         
   2   8 -11         17.35         17.51         0.55 o                         
   0   9 -11         17.92         15.60         1.31 o                         
   1   9 -11         52.98         49.82         2.50 o                         
  -2   0 -10         27.07         25.43         2.47 o                         
   0   0 -10         38.40         36.93         1.56 o                         
   2   0 -10         51.32         49.43         1.99 o                         
  -3   1 -10        187.83        199.78         6.74 o                         
  -2   1 -10         50.55         52.66         2.49 o                         
  -1   1 -10         14.65         15.15         1.89 o                         
   0   1 -10         22.61         22.13         0.87 o                         
   1   1 -10        146.47        134.18         2.77 o                         
   2   1 -10          4.03          3.75         0.46 o                         
   3   1 -10         27.92         30.24         1.22 o                         
  -3   2 -10         65.00         67.72         2.16 o                         
  -2   2 -10        134.22        132.22         4.77 o                         
  -1   2 -10         11.29         12.24         0.96 o                         
   0   2 -10         29.10         27.91         0.97 o                         
   1   2 -10         94.64         95.32         2.10 o                         
   2   2 -10         15.79         15.66         0.82 o                         
   3   2 -10          8.79         10.60         0.74 o                         
  -3   3 -10          2.36          2.74         0.51 o                         
  -2   3 -10          2.59          1.23         0.62 o                         
  -1   3 -10          4.36          4.85         0.56 o                         
   0   3 -10         33.30         34.19         1.03 o                         
   1   3 -10         14.22         13.62         0.75 o                         
   2   3 -10        236.67        233.16         4.31 o                         
   3   3 -10         21.74         26.78         1.00 o                         
  -2   4 -10         31.74         30.73         2.06 o                         
  -1   4 -10         72.94         69.16         1.96 o                         
   0   4 -10         53.86         54.70         1.33 o                         
   1   4 -10         55.45         54.44         1.40 o                         
   2   4 -10        181.94        178.59         3.40 o                         
   3   4 -10         32.70         32.27         1.44 o                         
  -2   5 -10          7.73          6.96         0.89 o                         
  -1   5 -10         68.18         64.41         1.83 o                         
   0   5 -10          5.67          7.47         0.63 o                         
   1   5 -10         43.83         44.13         1.23 o                         
   2   5 -10          1.60          1.91         0.35 o                         
   3   5 -10          3.17          2.97         0.37 o                         
  -2   6 -10         28.27         28.60         1.36 o                         
  -1   6 -10         13.56         12.57         0.87 o                         
   0   6 -10          9.10          9.00         0.98 o                         
   1   6 -10         67.84         66.40         1.55 o                         
   2   6 -10         22.34         24.22         0.76 o                         
   3   6 -10        106.08        104.65         3.44 o                         
  -2   7 -10          0.02          0.17         0.72 o                         
  -1   7 -10          8.63          7.60         0.55 o                         
   0   7 -10          1.39          1.50         0.36 o                         
   1   7 -10         13.99         14.60         0.59 o                         
   2   7 -10         74.04         72.73         1.53 o                         
   3   7 -10         49.66         48.90         1.73 o                         
  -2   8 -10          5.92          3.70         0.90 o                         
  -1   8 -10          6.26          6.75         1.64 o                         
   0   8 -10        154.73        152.20         3.34 o                         
   1   8 -10          4.90          4.77         0.37 o                         
   2   8 -10         28.36         30.16         0.77 o                         
   3   8 -10         47.67         48.01         1.64 o                         
  -1   9 -10          2.16          3.34         1.24 o                         
   0   9 -10        110.36        109.60         3.56 o                         
   1   9 -10          8.11          7.11         0.42 o                         
   2   9 -10         29.93         30.36         0.88 o                         
  -1  10 -10          3.86          2.29         1.03 o                         
   0  10 -10          0.57          0.94         0.27 o                         
   1  10 -10          7.57          6.22         0.45 o                         
   2  10 -10         22.57         23.17         0.68 o                         
   1  11 -10          7.81          8.14         0.53 o                         
  -3   0  -9        297.08        311.67        13.58 o                         
  -1   0  -9          9.66          9.01         0.86 o                         
   1   0  -9        116.71        124.94         3.76 o                         
   3   0  -9         25.45         24.28         1.79 o                         
  -3   1  -9         47.71         50.85         1.69 o                         
  -2   1  -9        392.36        455.15        19.60 o                         
  -1   1  -9         47.83         49.01         1.25 o                         
   0   1  -9        105.13        104.59         2.28 o                         
   1   1  -9        175.68        159.70         3.23 o                         
   2   1  -9         47.48         47.47         1.40 o                         
   3   1  -9          6.78          7.44         0.68 o                         
  -3   2  -9         20.91         22.29         1.06 o                         
  -2   2  -9        172.14        177.18         6.32 o                         
  -1   2  -9         17.03         16.71         0.86 o                         
   0   2  -9        137.06        128.97         2.68 o                         
   1   2  -9         46.58         41.77         1.37 o                         
   2   2  -9         49.85         45.49         1.55 o                         
   3   2  -9         47.73         52.84         1.63 o                         
  -3   3  -9          2.20          1.62         0.36 o                         
  -2   3  -9         29.36         29.86         2.03 o                         
  -1   3  -9         48.10         46.81         1.41 o                         
   0   3  -9         14.27         16.85         1.44 o                         
   1   3  -9         89.86         90.61         2.26 o                         
   2   3  -9          0.24          0.88         0.42 o                         
   3   3  -9         44.43         51.52         2.23 o                         
  -3   4  -9         14.77         15.28         0.79 o                         
  -2   4  -9          0.64         -0.30         0.62 o                         
  -1   4  -9        572.71        558.05        12.12 o                         
   0   4  -9         90.21         94.16         2.25 o                         
   1   4  -9         22.21         23.28         1.02 o                         
   2   4  -9         94.71        103.88         2.43 o                         
   3   4  -9         49.67         59.04         1.94 o                         
  -3   5  -9          1.49          2.03         0.69 o                         
  -2   5  -9         60.77         59.33         2.70 o                         
  -1   5  -9         37.91         38.89         1.40 o                         
   0   5  -9         36.13         38.92         1.15 o                         
   1   5  -9         63.53         68.07         2.09 o                         
   2   5  -9         50.11         48.83         1.62 o                         
   3   5  -9         63.55         67.61         2.10 o                         
  -3   6  -9          1.11          1.09         0.87 o                         
  -2   6  -9         34.90         35.94         1.88 o                         
  -1   6  -9          8.01         10.26         1.34 o                         
   0   6  -9        140.43        142.20         2.77 o                         
   1   6  -9        188.22        190.62         4.33 o                         
   2   6  -9         22.97         22.18         0.91 o                         
   3   6  -9         72.25         76.62         1.71 o                         
  -3   7  -9          2.02          2.19         0.39 o                         
  -2   7  -9         12.03          6.80         2.36 o                         
  -1   7  -9          8.11          7.55         0.60 o                         
   0   7  -9         82.05         79.34         1.70 o                         
   1   7  -9        122.38        119.97         2.91 o                         
   2   7  -9         10.47          9.70         0.58 o                         
   3   7  -9          8.50          7.97         0.59 o                         
  -2   8  -9         23.81         28.09         2.64 o                         
  -1   8  -9         43.38         42.89         1.57 o                         
   0   8  -9        120.47        125.87         2.93 o                         
   1   8  -9         16.68         15.35         0.67 o                         
   2   8  -9         13.80         13.64         0.60 o                         
   3   8  -9         48.41         51.06         1.49 o                         
  -1   9  -9         42.65         39.88         1.39 o                         
   0   9  -9        151.17        151.10         3.42 o                         
   1   9  -9         50.05         46.66         1.88 o                         
   2   9  -9         18.07         17.65         0.74 o                         
   3   9  -9          1.09          0.53         0.35 o                         
  -2  10  -9         14.66         14.60         1.65 o                         
  -1  10  -9         53.46         58.90         4.24 o                         
   0  10  -9         62.23         62.22         2.32 o                         
   1  10  -9          3.92          3.71         0.32 o                         
   2  10  -9          0.31          0.36         0.20 o                         
  -1  11  -9        238.94        239.21        12.26 o                         
   0  11  -9          2.56          2.36         0.36 o                         
   1  11  -9          0.69          0.74         0.20 o                         
   2  11  -9         29.67         30.88         0.92 o                         
   0  12  -9          4.42          4.37         0.43 o                         
   1  12  -9          4.48          4.15         0.48 o                         
  -2   0  -8         44.91         43.06         3.81 o                         
   0   0  -8        104.23         94.60        11.39 o                         
   2   0  -8         31.86         30.92         2.19 o                         
  -3   1  -8        143.99        153.45         3.59 o                         
  -2   1  -8         77.40         78.81         3.70 o                         
  -1   1  -8         71.55         68.75         1.67 o                         
   0   1  -8         76.27         75.43         3.17 o                         
   1   1  -8         86.93         77.08         1.98 o                         
   2   1  -8          0.34         -0.18         0.53 o                         
   3   1  -8        215.17        222.63         7.27 o                         
  -3   2  -8         18.12         18.31         1.33 o                         
  -2   2  -8        235.52        232.54         8.16 o                         
  -1   2  -8         37.05         35.01         1.10 o                         
   0   2  -8         16.47         16.49         0.81 o                         
   1   2  -8        102.06        107.08         4.16 o                         
   2   2  -8         24.20         22.84         1.66 o                         
   3   2  -8        115.28        118.08         4.14 o                         
  -3   3  -8          3.90          4.18         1.00 o                         
  -2   3  -8          8.75          7.60         1.23 o                         
  -1   3  -8         55.58         55.26         1.42 o                         
   0   3  -8         26.62         27.18         1.07 o                         
   1   3  -8         30.42         30.86         1.32 o                         
   2   3  -8        417.55        399.72         8.72 o                         
   3   3  -8          3.47          4.71         0.79 o                         
  -3   4  -8          3.02          2.36         0.52 o                         
  -2   4  -8         47.13         50.02         2.67 o                         
  -1   4  -8        496.75        481.61         8.59 o                         
   0   4  -8        111.78        117.95         2.47 o                         
   1   4  -8         15.10         14.23         0.98 o                         
   2   4  -8        683.61        683.21        20.07 o                         
   3   4  -8         58.72         65.72         2.89 o                         
  -3   5  -8          5.37          6.31         0.70 o                         
  -2   5  -8          8.40          9.11         1.29 o                         
  -1   5  -8        327.44        335.26        10.95 o                         
   0   5  -8         51.10         51.47         1.45 o                         
   1   5  -8        208.94        195.55         4.57 o                         
   2   5  -8         36.41         36.69         1.29 o                         
   3   5  -8         46.39         46.09         1.63 o                         
  -3   6  -8         13.28         12.90         1.72 o                         
  -2   6  -8         90.35         91.03         3.86 o                         
  -1   6  -8          8.26          7.27         0.69 o                         
   0   6  -8        176.13        169.94         3.59 o                         
   1   6  -8        614.16        650.33        19.55 o                         
   2   6  -8         76.57         76.70         2.45 o                         
   3   6  -8         73.82         76.80         2.27 o                         
  -3   7  -8         13.22         12.81         1.63 o                         
  -2   7  -8         23.30         25.36         1.60 o                         
  -1   7  -8         10.59          8.94         0.95 o                         
   0   7  -8        290.13        298.34         5.80 o                         
   1   7  -8        165.55        167.63         3.88 o                         
   2   7  -8        120.37        123.89         2.90 o                         
   3   7  -8         59.18         63.67         1.63 o                         
  -3   8  -8         14.69         15.49         1.59 o                         
  -2   8  -8         39.91         43.36         3.85 o                         
  -1   8  -8          3.64          3.15         0.84 o                         
   0   8  -8        356.96        356.46         6.77 o                         
   1   8  -8         31.73         32.83         1.08 o                         
   2   8  -8         17.56         17.36         0.73 o                         
   3   8  -8         37.62         41.45         1.13 o                         
  -3   9  -8         21.45         19.05         1.49 o                         
  -2   9  -8         38.90         47.79         4.49 o                         
  -1   9  -8          7.23          5.86         0.62 o                         
   0   9  -8        249.18        247.96         6.24 o                         
   1   9  -8        292.01        287.57         6.32 o                         
   2   9  -8          8.22          7.72         0.50 o                         
   3   9  -8         22.02         26.27         1.62 o                         
  -2  10  -8          4.62          4.24         1.39 o                         
  -1  10  -8          7.61          6.87         1.06 o                         
   0  10  -8          3.21          2.13         0.48 o                         
   1  10  -8         21.41         21.51         0.81 o                         
   2  10  -8          7.92          7.29         0.44 o                         
   3  10  -8         37.16         41.56         1.41 o                         
  -2  11  -8         10.85         10.75         1.95 o                         
  -1  11  -8         43.71         42.14         4.11 o                         
   0  11  -8          4.35          4.74         0.98 o                         
   1  11  -8          5.88          5.79         0.47 o                         
   2  11  -8         39.98         37.15         1.92 o                         
   3  11  -8          2.07          2.03         0.30 o                         
   0  12  -8          2.02          1.17         0.33 o                         
   1  12  -8          2.06          2.21         0.29 o                         
   2  12  -8         27.94         28.11         1.01 o                         
  -1  13  -8          0.13          0.42         1.04 o                         
   0  13  -8          8.85          8.75         0.59 o                         
   1  13  -8         26.84         26.59         1.39 o                         
   2  13  -8          7.24          6.88         0.63 o                         
  -3   0  -7         87.71         89.84         5.07 o                         
   1   0  -7        127.50        126.27         4.62 o                         
   3   0  -7        332.81        330.36        14.47 o                         
  -4   1  -7          7.50          7.32         1.28 o                         
  -3   1  -7         20.84         21.93         1.37 o                         
  -2   1  -7         87.90         84.99         3.97 o                         
   0   1  -7        190.66        187.81         4.51 o                         
   1   1  -7         29.27         29.71         1.31 o                         
   2   1  -7         58.52         54.42         1.90 o                         
   3   1  -7        247.83        261.01         8.22 o                         
  -4   2  -7          0.43          0.46         0.59 o                         
  -3   2  -7          0.21          0.57         0.53 o                         
  -2   2  -7         42.28         43.39         2.86 o                         
  -1   2  -7         46.78         40.67         2.17 o                         
   0   2  -7         95.61         85.60         2.77 o                         
   1   2  -7         50.21         52.00         1.93 o                         
   2   2  -7          5.69          6.79         1.02 o                         
   3   2  -7        126.15        132.96         4.53 o                         
  -4   3  -7         13.92         11.74         1.38 o                         
  -3   3  -7          9.75         10.64         1.40 o                         
  -2   3  -7          1.02         -0.01         0.88 o                         
  -1   3  -7        183.94        189.67         4.04 o                         
   0   3  -7         46.15         44.56         2.44 o                         
   1   3  -7         45.61         43.97         1.79 o                         
   2   3  -7        254.63        252.31         7.88 o                         
   3   3  -7          6.18          7.55         0.92 o                         
  -4   4  -7         55.60         64.79         3.22 o                         
  -3   4  -7          9.92          9.46         1.07 o                         
  -2   4  -7         51.64         55.83         2.66 o                         
  -1   4  -7        706.31        664.70        11.78 o                         
   0   4  -7         60.01         57.36         2.08 o                         
   1   4  -7         15.87         16.60         1.34 o                         
   2   4  -7        542.87        554.72        15.74 o                         
   3   4  -7         66.50         74.92         3.37 o                         
   4   4  -7          3.21          4.22         0.62 o                         
  -4   5  -7         30.29         32.70         1.99 o                         
  -3   5  -7         16.03         17.15         1.23 o                         
  -2   5  -7        145.23        145.32         5.57 o                         
  -1   5  -7         33.54         30.97         1.01 o                         
   0   5  -7         60.33         60.36         1.75 o                         
   1   5  -7         54.01         48.64         1.85 o                         
   2   5  -7         22.26         23.83         1.09 o                         
   3   5  -7          2.45          2.04         0.87 o                         
   4   5  -7          0.65         -0.66         1.27 o                         
  -4   6  -7          7.90          8.07         1.05 o                         
  -3   6  -7          3.79          4.65         1.32 o                         
  -2   6  -7         56.82         56.63         2.85 o                         
  -1   6  -7         73.83         64.44         1.53 o                         
   0   6  -7        457.82        451.58        11.09 o                         
   1   6  -7        152.64        147.19         3.52 o                         
   2   6  -7          2.38          1.25         0.94 o                         
   3   6  -7         48.03         50.50         1.67 o                         
  -3   7  -7         63.18         61.80         3.91 o                         
  -2   7  -7         28.00         28.27         1.89 o                         
  -1   7  -7         42.74         46.62         2.67 o                         
   0   7  -7        311.79        310.74         6.65 o                         
   1   7  -7        294.87        292.17         7.02 o                         
   2   7  -7          7.51          6.92         0.52 o                         
   3   7  -7         10.09          9.78         0.66 o                         
  -3   8  -7        139.63        141.55         6.93 o                         
  -2   8  -7         33.96         32.23         4.56 o                         
  -1   8  -7         12.09         11.66         0.75 o                         
   0   8  -7          4.28          4.29         0.64 o                         
   1   8  -7        147.12        157.61         3.68 o                         
   2   8  -7         26.38         26.30         0.93 o                         
   3   8  -7          2.47          2.82         0.39 o                         
   4   8  -7         47.81         47.13         2.47 o                         
  -3   9  -7          8.30          5.86         1.11 o                         
  -2   9  -7         26.57         26.21         3.42 o                         
  -1   9  -7         59.79         61.34         2.18 o                         
   0   9  -7        103.09         99.92         2.44 o                         
   1   9  -7        264.63        249.73         7.24 o                         
   2   9  -7         15.93         15.91         0.79 o                         
   3   9  -7         32.51         31.95         1.31 o                         
  -3  10  -7         15.79         14.37         1.44 o                         
  -2  10  -7         13.03          9.44         2.03 o                         
  -1  10  -7          2.82          2.36         0.61 o                         
   0  10  -7         45.74         45.13         1.61 o                         
   1  10  -7         93.92         94.21         2.30 o                         
   2  10  -7         17.34         17.10         0.67 o                         
   3  10  -7         38.91         37.74         1.31 o                         
  -2  11  -7          2.15          1.42         1.31 o                         
   0  11  -7         33.26         33.05         1.09 o                         
   1  11  -7         24.98         24.81         0.87 o                         
   2  11  -7         43.32         44.76         1.21 o                         
   3  11  -7         26.57         26.29         1.01 o                         
  -2  12  -7          3.71          3.80         1.21 o                         
  -1  12  -7          3.43          4.19         1.68 o                         
   0  12  -7         41.42         40.05         3.44 o                         
   1  12  -7          1.36          1.64         0.25 o                         
   2  12  -7         75.28         76.28         2.35 o                         
   3  12  -7          2.77          2.84         0.27 o                         
  -1  13  -7         17.00         17.64         2.56 o                         
   0  13  -7         14.43         14.92         1.28 o                         
   1  13  -7          3.25          2.78         0.28 o                         
   2  13  -7         34.79         34.77         1.22 o                         
  -1  14  -7          5.11          5.01         1.20 o                         
   0  14  -7          6.71          4.72         0.59 o                         
   1  14  -7         17.02         16.85         1.01 o                         
  -4   0  -6        147.25        141.06         7.82 o                         
   0   0  -6        717.40        727.21        21.58 o                         
   2   0  -6         18.14         18.92         1.38 o                         
  -4   1  -6         16.49         15.51         1.27 o                         
  -3   1  -6         11.12         11.58         1.06 o                         
  -1   1  -6          6.86          8.81         0.71 o                         
   0   1  -6        273.97        301.74         7.63 o                         
   1   1  -6        157.22        168.69         4.41 o                         
   2   1  -6        114.72        114.05         2.97 o                         
   3   1  -6        368.49        372.40        11.04 o                         
  -4   2  -6         66.20         73.07         3.94 o                         
  -3   2  -6         13.45         13.31         1.01 o                         
  -2   2  -6         35.17         32.47         1.92 o                         
  -1   2  -6        222.30        226.70         5.89 o                         
   0   2  -6         52.24         52.60         1.81 o                         
   2   2  -6          6.47          7.60         0.84 o                         
   3   2  -6        360.77        376.38        10.84 o                         
  -4   3  -6         19.39         15.89         1.32 o                         
  -3   3  -6         11.90         11.58         0.88 o                         
  -2   3  -6         91.27         91.70         4.13 o                         
  -1   3  -6         93.79         93.98         4.88 o                         
   0   3  -6        281.09        287.93         7.32 o                         
   1   3  -6          5.93          7.21         0.81 o                         
   2   3  -6        173.28        168.62         4.59 o                         
   3   3  -6         39.07         40.40         1.81 o                         
  -4   4  -6          3.96          4.70         0.66 o                         
  -3   4  -6         15.28         16.59         1.08 o                         
  -2   4  -6         13.47         14.92         1.42 o                         
  -1   4  -6         13.55         11.64         1.53 o                         
   0   4  -6         48.27         46.90         1.80 o                         
   1   4  -6        237.92        235.61         6.04 o                         
   2   4  -6        380.43        383.08         9.55 o                         
   3   4  -6         37.80         40.65         1.83 o                         
   4   4  -6          8.93          9.89         1.29 o                         
  -4   5  -6         17.64         17.13         1.78 o                         
  -3   5  -6         83.58         84.78         2.65 o                         
  -2   5  -6         18.19         17.55         1.53 o                         
   0   5  -6          3.76          1.76         0.63 o                         
   1   5  -6         22.28         21.39         1.12 o                         
   2   5  -6         49.51         55.12         4.03 o                         
   3   5  -6         22.82         25.39         1.39 o                         
   4   5  -6          7.66          7.08         0.90 o                         
  -4   6  -6         25.26         24.15         1.95 o                         
  -3   6  -6         29.58         28.87         1.27 o                         
  -2   6  -6        230.34        242.25         6.99 o                         
  -1   6  -6          3.20          3.54         0.45 o                         
   0   6  -6        335.50        331.91         8.25 o                         
   1   6  -6        256.64        266.41         6.78 o                         
   2   6  -6         29.52         29.90         1.57 o                         
   4   6  -6         13.05         11.87         0.85 o                         
  -4   7  -6          2.99          2.78         1.00 o                         
  -3   7  -6         23.23         21.89         2.66 o                         
  -2   7  -6         31.06         32.94         2.38 o                         
  -1   7  -6         51.85         51.10         1.87 o                         
   0   7  -6         93.32         90.54         2.16 o                         
   1   7  -6         30.37         28.69         2.15 o                         
   2   7  -6          4.58          4.52         1.07 o                         
   3   7  -6          4.76          4.85         0.45 o                         
   4   7  -6         13.30         12.10         1.26 o                         
  -4   8  -6          2.10          1.57         0.69 o                         
  -3   8  -6         20.64         21.67         2.51 o                         
  -2   8  -6         62.43         62.66         5.05 o                         
  -1   8  -6         69.47         66.02         2.22 o                         
   0   8  -6         19.13         19.48         0.77 o                         
   1   8  -6         33.42         31.92         1.06 o                         
   2   8  -6          7.17          6.96         0.55 o                         
   3   8  -6         19.13         17.84         0.68 o                         
   4   8  -6          1.30          1.50         0.42 o                         
  -3   9  -6         11.00          6.94         1.61 o                         
  -2   9  -6         66.33         66.04         5.21 o                         
  -1   9  -6          4.49          4.20         0.80 o                         
   0   9  -6        126.23        126.41         2.91 o                         
   1   9  -6        265.62        264.31         5.81 o                         
   2   9  -6        184.49        194.97         7.80 o                         
   3   9  -6          8.27          6.79         0.46 o                         
   4   9  -6          1.96          2.40         0.36 o                         
  -3  10  -6          2.89          1.53         0.96 o                         
  -2  10  -6         38.80         39.48         3.89 o                         
  -1  10  -6         25.73         25.62         2.02 o                         
   0  10  -6          0.04         -0.04         0.44 o                         
   1  10  -6        100.75        100.34         2.42 o                         
   2  10  -6         93.01         92.23         2.22 o                         
   3  10  -6          4.45          5.71         0.40 o                         
  -3  11  -6          6.68          3.45         1.36 o                         
  -2  11  -6          7.89          7.70         1.96 o                         
  -1  11  -6         45.43         40.42         1.91 o                         
   0  11  -6         14.12         14.10         2.32 o                         
   1  11  -6          6.37          5.72         0.48 o                         
   2  11  -6        230.08        218.13         4.74 o                         
   3  11  -6          0.22          0.12         0.20 o                         
  -2  12  -6         15.64         13.36         2.58 o                         
  -1  12  -6         79.17         72.67         5.68 o                         
   0  12  -6         38.22         37.91         2.33 o                         
   1  12  -6         11.88         11.97         1.06 o                         
   2  12  -6         97.67         94.94         2.37 o                         
   3  12  -6          7.98          6.46         0.80 o                         
  -2  13  -6         26.21         25.65         2.67 o                         
  -1  13  -6          3.65          2.29         1.54 o                         
   0  13  -6         33.84         36.28         3.94 o                         
   1  13  -6         25.57         25.68         1.03 o                         
   2  13  -6          0.86          0.75         0.23 o                         
   3  13  -6         35.73         36.31         1.25 o                         
  -1  14  -6          2.96          1.03         1.32 o                         
   0  14  -6          7.09          6.91         1.38 o                         
   1  14  -6        105.23        102.87         3.22 o                         
   2  14  -6          2.32          1.94         0.28 o                         
  -1  15  -6          0.78          0.86         1.14 o                         
   1  15  -6         10.27         10.07         0.72 o                         
  -3   0  -5        348.97        357.64        11.68 o                         
  -1   0  -5        169.49        172.52         7.71 o                         
   1   0  -5        969.72        962.59        39.55 o                         
  -4   1  -5         46.58         46.89         1.60 o                         
  -3   1  -5        203.00        203.10         4.97 o                         
  -2   1  -5        166.54        177.78         8.29 o                         
  -1   1  -5         79.65         86.44         2.97 o                         
   0   1  -5        117.95        118.34         3.28 o                         
   1   1  -5         26.40         28.46         1.13 o                         
   2   1  -5         65.17         71.90         4.09 o                         
   3   1  -5        112.61         99.42         6.39 o                         
  -4   2  -5         55.83         57.23         1.76 o                         
  -3   2  -5         57.13         57.94         3.03 o                         
  -2   2  -5         60.16         60.24         3.53 o                         
  -1   2  -5        216.27        224.47         9.53 o                         
   0   2  -5         54.96         54.50         1.76 o                         
   1   2  -5        207.89        200.68         5.14 o                         
   2   2  -5          9.81         10.88         0.74 o                         
   3   2  -5        227.38        232.75         8.71 o                         
  -4   3  -5         42.79         42.50         1.47 o                         
  -3   3  -5         11.29         11.80         1.33 o                         
  -1   3  -5        227.48        223.47         7.03 o                         
   0   3  -5        526.44        534.89        13.01 o                         
   1   3  -5         91.34         96.77         3.63 o                         
   2   3  -5        142.60        141.37         7.01 o                         
   3   3  -5         35.55         41.30         3.72 o                         
  -4   4  -5         60.71         62.51         1.83 o                         
  -3   4  -5        222.75        223.97         4.70 o                         
  -2   4  -5         22.24         23.06         2.08 o                         
  -1   4  -5        117.23        117.76         5.40 o                         
   0   4  -5        117.93        116.21         3.22 o                         
   1   4  -5         57.37         55.99         1.72 o                         
   2   4  -5        121.73        123.37         3.74 o                         
   3   4  -5         82.06         93.96         5.10 o                         
  -4   5  -5          1.39          2.35         0.39 o                         
  -3   5  -5         10.14         10.37         1.13 o                         
  -2   5  -5         36.37         33.61         1.52 o                         
  -1   5  -5        165.38        167.75         7.60 o                         
   0   5  -5         98.66         99.80         2.76 o                         
   1   5  -5        205.92        223.80         5.95 o                         
   2   5  -5        113.20        121.95         4.69 o                         
   3   5  -5         11.49         11.87         0.95 o                         
   4   5  -5         35.44         37.74         1.53 o                         
  -4   6  -5          5.48          5.72         0.74 o                         
  -3   6  -5          0.30          0.06         0.45 o                         
  -2   6  -5        180.07        172.03         4.28 o                         
  -1   6  -5        142.74        149.00         6.94 o                         
   0   6  -5         59.01         58.74         1.93 o                         
   1   6  -5         20.26         20.37         0.99 o                         
   2   6  -5         43.26         42.91         1.57 o                         
   3   6  -5         31.86         34.11         2.51 o                         
   4   6  -5         38.12         38.24         1.54 o                         
  -4   7  -5         25.53         22.30         2.03 o                         
  -3   7  -5         60.72         60.67         4.30 o                         
  -2   7  -5        131.72        127.77         3.43 o                         
  -1   7  -5         10.56          9.36         1.12 o                         
   0   7  -5         64.57         57.66         1.85 o                         
   1   7  -5         73.68         71.34         2.23 o                         
   2   7  -5         40.40         42.82         1.15 o                         
   3   7  -5          9.92          9.93         0.81 o                         
   4   7  -5          9.63          9.26         1.72 o                         
  -4   8  -5          0.25         -0.30         0.60 o                         
  -3   8  -5          5.94          6.29         0.89 o                         
  -2   8  -5         24.35         25.24         3.13 o                         
  -1   8  -5        246.60        243.41         6.75 o                         
   0   8  -5        110.41        111.73         2.35 o                         
   1   8  -5        202.76        203.32         3.49 o                         
   2   8  -5         11.61         12.09         0.57 o                         
   3   8  -5         50.58         47.59         1.41 o                         
   4   8  -5         59.79         46.83         3.89 o                         
  -4   9  -5         10.75         10.26         1.38 o                         
  -3   9  -5         23.87         26.46         2.74 o                         
  -2   9  -5          7.64          6.91         2.13 o                         
  -1   9  -5        108.19        108.74         4.62 o                         
   0   9  -5         16.84         15.19         0.69 o                         
   1   9  -5        234.08        232.62         4.27 o                         
   2   9  -5         73.84         75.78         2.03 o                         
   3   9  -5         45.02         41.23         1.07 o                         
   4   9  -5          3.80          3.32         0.85 o                         
  -3  10  -5         19.11         18.63         2.33 o                         
  -2  10  -5         32.11         28.06         3.81 o                         
  -1  10  -5        229.13        227.97         8.80 o                         
   0  10  -5         38.42         38.01         1.26 o                         
   1  10  -5        157.79        157.35         3.34 o                         
   2  10  -5         11.26          9.14         0.73 o                         
   3  10  -5         20.48         21.77         0.71 o                         
   4  10  -5          0.21         -0.27         0.27 o                         
  -3  11  -5          6.57          3.84         1.10 o                         
  -2  11  -5         33.44         32.82         3.89 o                         
  -1  11  -5         12.11         12.44         1.02 o                         
   0  11  -5          5.33          5.77         1.42 o                         
   1  11  -5         51.72         52.90         1.55 o                         
   2  11  -5         39.20         44.05         1.14 o                         
   3  11  -5        126.65        128.98         2.67 o                         
   4  11  -5          5.11          6.14         0.58 o                         
  -3  12  -5          0.98          0.48         0.68 o                         
  -2  12  -5         55.68         55.63         4.52 o                         
  -1  12  -5          2.00          2.63         0.54 o                         
   0  12  -5         31.30         31.36         1.22 o                         
   1  12  -5         40.21         39.39         1.45 o                         
   2  12  -5         81.54         85.78         2.16 o                         
   3  12  -5         26.86         29.73         0.87 o                         
  -2  13  -5         35.55         33.22         3.23 o                         
  -1  13  -5         25.86         18.00         3.58 o                         
   0  13  -5         66.01         65.38         3.16 o                         
   1  13  -5         11.89         12.50         0.60 o                         
   2  13  -5         33.72         33.45         0.97 o                         
   3  13  -5         19.62         19.90         0.81 o                         
  -2  14  -5         12.49         11.07         2.01 o                         
  -1  14  -5         16.78         16.78         2.83 o                         
   0  14  -5        110.93        104.25         7.89 o                         
   1  14  -5         37.39         37.07         1.97 o                         
   2  14  -5          4.37          4.71         0.42 o                         
   0  15  -5         22.64         22.48         1.19 o                         
   1  15  -5          2.76          2.70         0.45 o                         
   2  15  -5          3.19          3.52         0.49 o                         
  -4   0  -4        276.29        253.28        18.02 o                         
  -2   0  -4        211.31        210.77         9.48 o                         
   2   0  -4        464.06        489.62        14.38 o                         
  -5   1  -4         34.30         34.90         1.06 o                         
  -4   1  -4         38.43         41.84         2.04 o                         
  -3   1  -4        119.31        113.55         3.16 o                         
  -2   1  -4        189.27        188.37         8.33 o                         
  -1   1  -4        349.70        356.90        15.30 o                         
   0   1  -4       1032.87       1031.75        29.95 o                         
   1   1  -4        834.61        828.11        34.41 o                         
   2   1  -4         31.46         40.69         1.55 o                         
   3   1  -4         49.95         48.30         2.27 o                         
  -5   2  -4         61.40         61.15         1.71 o                         
  -4   2  -4         32.59         33.70         1.46 o                         
  -3   2  -4         21.37         20.24         1.15 o                         
  -2   2  -4        132.07        140.78         6.62 o                         
  -1   2  -4        133.95        144.94         6.41 o                         
   0   2  -4        110.70        101.90         5.47 o                         
   1   2  -4        309.15        310.54         9.41 o                         
   2   2  -4        485.51        495.70        17.84 o                         
   3   2  -4        116.43        115.80         4.31 o                         
  -5   3  -4        131.84        131.63         7.44 o                         
  -4   3  -4         18.96         19.84         1.12 o                         
  -3   3  -4         41.06         39.80         1.35 o                         
  -2   3  -4        335.21        362.08        15.35 o                         
  -1   3  -4        163.43        166.14         7.08 o                         
   0   3  -4        159.51        162.84         4.18 o                         
   1   3  -4        419.78        412.27         9.77 o                         
   2   3  -4        129.89        144.74         4.75 o                         
   3   3  -4          5.62          5.84         0.51 o                         
  -4   4  -4         35.06         34.44         1.36 o                         
  -3   4  -4         18.30         18.76         1.22 o                         
  -2   4  -4         30.62         31.48         2.54 o                         
  -1   4  -4        816.29        791.54        32.64 o                         
   0   4  -4        358.02        360.79        15.32 o                         
   1   4  -4        230.45        236.34         5.05 o                         
   2   4  -4         11.52         13.25         1.01 o                         
   3   4  -4         18.76         18.62         0.92 o                         
   4   4  -4         37.07         38.07         1.83 o                         
  -4   5  -4         41.18         41.50         1.42 o                         
  -3   5  -4        197.35        188.34         6.07 o                         
  -2   5  -4         55.83         56.68         3.95 o                         
  -1   5  -4        289.43        306.25        12.88 o                         
   0   5  -4        152.22        162.74         4.20 o                         
   1   5  -4        452.02        441.00        10.66 o                         
   2   5  -4        161.65        170.73         4.37 o                         
   3   5  -4        211.83        215.82         6.36 o                         
   4   5  -4          1.93          1.15         0.44 o                         
  -4   6  -4         44.34         45.67         1.45 o                         
  -3   6  -4        152.94        153.15         3.87 o                         
  -2   6  -4        259.85        249.50         5.84 o                         
  -1   6  -4        186.90        186.93         8.55 o                         
   0   6  -4        216.91        220.61         5.58 o                         
   1   6  -4        127.26        146.03         6.84 o                         
   2   6  -4        128.79        126.39         3.39 o                         
   3   6  -4        121.85        127.98         4.12 o                         
   4   6  -4          9.28          6.53         0.73 o                         
  -4   7  -4          0.73          0.63         0.61 o                         
  -3   7  -4         55.62         58.70         2.20 o                         
  -2   7  -4         43.50         45.34         1.52 o                         
  -1   7  -4         62.53         60.85         4.02 o                         
   0   7  -4        378.35        407.45        10.01 o                         
   1   7  -4        112.27        112.77         3.11 o                         
   2   7  -4         19.66         19.48         1.12 o                         
   3   7  -4         25.88         25.34         1.22 o                         
   4   7  -4          3.41          2.84         0.68 o                         
  -4   8  -4         16.73         15.28         0.94 o                         
  -3   8  -4         99.61        107.19         3.87 o                         
  -2   8  -4         82.05         76.04         2.48 o                         
  -1   8  -4         72.32         69.24         4.99 o                         
   0   8  -4        463.50        475.51        11.63 o                         
   1   8  -4         51.05         56.72         2.25 o                         
   2   8  -4        151.28        153.18         4.00 o                         
   3   8  -4         27.16         23.78         1.13 o                         
   4   8  -4         31.11         29.87         2.09 o                         
  -3   9  -4          1.62          2.20         0.54 o                         
  -2   9  -4        221.57        227.52        13.35 o                         
  -1   9  -4         49.70         49.31         2.14 o                         
   0   9  -4        275.09        268.36         6.13 o                         
   1   9  -4         18.02         18.38         1.00 o                         
   2   9  -4        160.07        154.97         2.93 o                         
   3   9  -4          9.84          7.19         0.66 o                         
   4   9  -4          1.35          2.60         1.02 o                         
  -3  10  -4         19.03         18.07         2.48 o                         
  -2  10  -4         39.99         37.65         2.76 o                         
  -1  10  -4        146.66        153.19         6.92 o                         
   0  10  -4         28.68         28.03         0.95 o                         
   1  10  -4        105.19        104.75         2.13 o                         
   2  10  -4        134.47        127.44         2.49 o                         
   3  10  -4          0.61          0.40         0.33 o                         
   4  10  -4          4.68          5.08         0.98 o                         
  -3  11  -4          7.14         11.63         2.40 o                         
  -2  11  -4         21.79         21.61         2.34 o                         
  -1  11  -4         60.15         57.83         2.53 o                         
   0  11  -4          8.90          6.68         0.67 o                         
   1  11  -4        112.58        115.29         2.33 o                         
   2  11  -4        191.25        188.05         3.49 o                         
   3  11  -4          7.95          7.21         0.44 o                         
   4  11  -4          2.32          3.99         0.76 o                         
  -3  12  -4          4.21          1.83         0.93 o                         
  -2  12  -4         19.98         16.32         2.16 o                         
  -1  12  -4        192.14        182.33         7.51 o                         
   0  12  -4        205.51        204.18         5.50 o                         
   1  12  -4          2.04          1.78         0.34 o                         
   2  12  -4        107.27        107.41         2.30 o                         
   3  12  -4          7.60          6.72         0.52 o                         
  -2  13  -4         22.27         18.16         2.85 o                         
  -1  13  -4         65.35         61.42         5.35 o                         
   0  13  -4         49.37         52.43         1.72 o                         
   1  13  -4         23.43         23.05         1.33 o                         
   2  13  -4         22.21         22.40         0.71 o                         
   3  13  -4         12.21         11.10         0.63 o                         
  -2  14  -4          1.03          1.09         1.11 o                         
  -1  14  -4          5.69          4.50         1.75 o                         
   0  14  -4         22.34         21.92         1.27 o                         
   1  14  -4        140.12        144.44         4.43 o                         
   2  14  -4          7.93          7.84         0.68 o                         
   3  14  -4         85.85         88.41         2.75 o                         
  -2  15  -4          3.98          3.38         1.03 o                         
  -1  15  -4          4.23          2.72         1.49 o                         
   0  15  -4          5.37          6.32         0.73 o                         
   1  15  -4         29.63         29.45         1.63 o                         
   2  15  -4          3.23          3.41         0.54 o                         
  -1  16  -4         21.45         16.65         2.24 o                         
   0  16  -4          5.12          3.67         1.62 o                         
   1  16  -4         22.68         22.42         1.20 o                         
  -5   0  -3         13.83         14.36         1.02 o                         
  -3   0  -3        121.28        125.49         4.77 o                         
  -1   0  -3        239.68        262.11        10.83 o                         
   1   0  -3        201.43        201.81         8.56 o                         
   3   0  -3        249.68        259.29        11.48 o                         
  -5   1  -3         26.47         26.66         0.93 o                         
  -4   1  -3         38.64         40.20         1.67 o                         
  -3   1  -3         32.99         32.07         1.32 o                         
  -2   1  -3        249.69        251.76         7.72 o                         
  -1   1  -3        211.93        204.59         6.20 o                         
   0   1  -3        407.74        382.26         9.18 o                         
   1   1  -3        846.58        840.20        24.43 o                         
   2   1  -3        166.26        174.36         4.28 o                         
   3   1  -3        125.91        135.51         3.71 o                         
  -5   2  -3         63.00         65.82         1.69 o                         
  -4   2  -3         54.54         57.00         1.97 o                         
  -3   2  -3         99.62         99.81         2.65 o                         
  -2   2  -3        215.63        238.00        10.13 o                         
  -1   2  -3        480.57        484.19        20.44 o                         
   0   2  -3        673.28        620.30        18.70 o                         
   1   2  -3        952.88        948.10        27.53 o                         
   2   2  -3        160.29        162.27         3.47 o                         
   3   2  -3         41.68         41.06         1.96 o                         
  -5   3  -3        103.12        107.37         2.57 o                         
  -4   3  -3          1.60          1.69         0.55 o                         
  -3   3  -3          8.28          8.53         0.79 o                         
  -2   3  -3        183.43        214.95         9.37 o                         
  -1   3  -3        367.52        337.88        14.44 o                         
   0   3  -3         87.00         86.16         2.27 o                         
   1   3  -3        634.26        620.15        18.31 o                         
   2   3  -3        455.66        459.54        13.60 o                         
   3   3  -3         51.98         52.67         3.02 o                         
  -5   4  -3         19.90         19.90         0.71 o                         
  -4   4  -3         17.86         17.72         1.54 o                         
  -3   4  -3        125.04        121.01         2.60 o                         
  -2   4  -3        477.64        532.27        21.38 o                         
  -1   4  -3        461.96        471.39        19.87 o                         
   0   4  -3        160.34        159.76         4.97 o                         
   1   4  -3         69.51         75.65         2.46 o                         
   2   4  -3        777.15        769.93        15.69 o                         
   3   4  -3        225.19        213.36         9.07 o                         
   4   4  -3         10.21          9.89         0.70 o                         
  -5   5  -3          2.45          2.36         0.34 o                         
  -4   5  -3         93.90        102.44         2.70 o                         
  -3   5  -3         89.11         87.21         2.05 o                         
  -2   5  -3        992.54        990.95        41.92 o                         
  -1   5  -3        174.48        185.22         8.23 o                         
   0   5  -3        119.97        117.24         3.71 o                         
   1   5  -3        572.93        595.80        14.48 o                         
   2   5  -3        329.36        320.08         6.83 o                         
   3   5  -3         11.17         10.27         1.03 o                         
   4   5  -3         49.96         47.47         2.70 o                         
  -4   6  -3         96.22        101.24         2.57 o                         
  -3   6  -3         19.12         17.01         1.13 o                         
  -2   6  -3        152.43        133.85         7.60 o                         
  -1   6  -3         22.36         25.10         1.97 o                         
   0   6  -3        354.35        356.80         8.63 o                         
   1   6  -3        277.79        284.40         6.95 o                         
   2   6  -3          1.54          3.10         0.36 o                         
   3   6  -3        114.79        119.03         3.68 o                         
   4   6  -3         58.25         47.91         4.12 o                         
  -4   7  -3         53.32         50.58         1.60 o                         
  -3   7  -3        454.80        454.80         9.93 o                         
  -2   7  -3         67.05         67.19         3.21 o                         
  -1   7  -3        253.89        247.17        12.08 o                         
   0   7  -3        186.47        189.99         4.88 o                         
   1   7  -3        131.09        150.05         6.58 o                         
   2   7  -3         16.72         15.46         0.80 o                         
   3   7  -3         25.31         25.26         1.21 o                         
   4   7  -3         52.33         45.58         4.55 o                         
  -4   8  -3         14.07         14.71         0.97 o                         
  -3   8  -3        351.07        366.70         9.53 o                         
  -2   8  -3         15.78         16.19         1.90 o                         
  -1   8  -3        268.61        255.96        12.76 o                         
   0   8  -3         93.22         96.38         2.78 o                         
   1   8  -3         99.15         99.21         2.78 o                         
   2   8  -3        148.92        145.60         3.89 o                         
   3   8  -3        136.26        131.06         3.08 o                         
   4   8  -3         14.14         15.00         0.76 o                         
  -4   9  -3         17.61         13.72         1.36 o                         
  -3   9  -3         26.94         27.67         1.84 o                         
  -2   9  -3          0.68          0.30         0.91 o                         
  -1   9  -3          0.93          0.98         1.21 o                         
   0   9  -3         60.28         56.86         2.16 o                         
   1   9  -3          4.05          4.98         0.69 o                         
   2   9  -3         36.85         35.18         0.95 o                         
   3   9  -3        146.19        136.66         2.63 o                         
   4   9  -3         34.53         33.60         1.76 o                         
  -4  10  -3        144.99        145.67         7.59 o                         
  -3  10  -3          6.01          6.57         1.10 o                         
  -2  10  -3         84.65         94.25         6.14 o                         
  -1  10  -3        126.83        123.44         3.97 o                         
   0  10  -3         25.85         23.90         1.26 o                         
   1  10  -3        119.05        117.27         2.32 o                         
   2  10  -3         79.69         78.41         1.68 o                         
   3  10  -3         35.49         33.61         1.34 o                         
   4  10  -3         12.92         13.40         0.65 o                         
  -3  11  -3          9.44          6.72         1.16 o                         
  -2  11  -3          0.55          1.31         1.45 o                         
  -1  11  -3          5.15          5.18         0.70 o                         
   0  11  -3         11.59         10.70         0.62 o                         
   1  11  -3         83.97         85.18         1.81 o                         
   2  11  -3         16.22         15.13         0.62 o                         
   3  11  -3         13.34         12.02         0.53 o                         
   4  11  -3          5.15          4.92         0.89 o                         
  -3  12  -3          0.88         -0.13         0.71 o                         
  -2  12  -3         18.60         16.67         2.23 o                         
  -1  12  -3          8.37          7.86         0.96 o                         
   0  12  -3         45.34         46.04         1.48 o                         
   1  12  -3          0.16          0.01         0.24 o                         
   2  12  -3         24.83         24.98         0.80 o                         
   3  12  -3          9.91          9.77         0.56 o                         
   4  12  -3         20.96         25.84         1.31 o                         
  -2  13  -3          8.06          5.21         1.23 o                         
   0  13  -3         51.84         51.76         1.72 o                         
   1  13  -3         88.82         90.37         2.04 o                         
   2  13  -3         35.84         35.97         1.53 o                         
   3  13  -3          9.57          9.77         0.47 o                         
  -2  14  -3          1.52          0.89         1.00 o                         
  -1  14  -3         10.52          7.85         2.13 o                         
   0  14  -3        218.71        226.50         7.69 o                         
   1  14  -3         47.01         48.70         1.71 o                         
   2  14  -3          4.89          5.86         0.41 o                         
   3  14  -3         26.98         32.48         1.18 o                         
  -2  15  -3          6.30          6.34         1.41 o                         
  -1  15  -3         12.76         10.94         2.06 o                         
   0  15  -3         60.48         58.84         3.44 o                         
   1  15  -3         51.72         52.23         1.71 o                         
   2  15  -3         19.57         20.63         0.81 o                         
  -1  16  -3         46.22         46.42         3.46 o                         
   0  16  -3         76.24         74.62         5.25 o                         
   1  16  -3         15.25         15.73         0.99 o                         
   2  16  -3          6.75          6.77         0.58 o                         
  -4   0  -2          8.84          9.06         1.78 o                         
  -2   0  -2        679.86        667.04        26.88 o                         
   2   0  -2        503.74        506.37        14.67 o                         
  -5   1  -2          1.73          1.77         0.39 o                         
  -4   1  -2          8.00          7.68         0.83 o                         
  -3   1  -2         21.41         20.52         2.30 o                         
  -2   1  -2         10.97         10.21         0.80 o                         
  -1   1  -2        192.23        197.15         4.18 o                         
   0   1  -2        305.19        299.75         7.29 o                         
   1   1  -2        240.29        232.54         9.76 o                         
   2   1  -2        196.80        201.26         4.90 o                         
  -5   2  -2         84.74         83.88         2.13 o                         
  -4   2  -2         10.24         11.43         0.95 o                         
  -3   2  -2         17.77         15.77         1.75 o                         
  -2   2  -2         14.17         13.01         1.91 o                         
  -1   2  -2       1341.55       1309.57        27.01 o                         
   0   2  -2        148.83        139.32         3.44 o                         
   1   2  -2         14.84         16.59         0.65 o                         
   2   2  -2        354.70        369.60        10.58 o                         
  -5   3  -2        108.70        113.50         2.67 o                         
  -4   3  -2         19.94         18.35         1.21 o                         
  -3   3  -2         30.67         30.92         1.51 o                         
  -2   3  -2         34.73         35.67         2.28 o                         
  -1   3  -2       1299.30       1256.61        41.15 o                         
   0   3  -2        142.75        139.81         3.42 o                         
   1   3  -2        513.65        506.92        19.74 o                         
   2   3  -2        509.24        525.97        22.25 o                         
   3   3  -2         11.76         11.28         1.32 o                         
   4   3  -2         45.58         40.43         3.27 o                         
  -5   4  -2          1.71          1.28         0.29 o                         
  -4   4  -2         33.33         35.33         1.48 o                         
  -3   4  -2         11.36         10.52         1.27 o                         
  -2   4  -2        193.70        192.75         8.71 o                         
  -1   4  -2        113.99        113.94         3.60 o                         
   0   4  -2        232.49        231.12         6.77 o                         
   1   4  -2         34.45         33.73         1.93 o                         
   2   4  -2         79.11         76.37         2.66 o                         
   3   4  -2         68.25         61.79         5.81 o                         
   4   4  -2          3.12          2.83         0.49 o                         
  -5   5  -2         30.18         27.89         0.92 o                         
  -4   5  -2        176.08        186.09         4.66 o                         
  -3   5  -2         56.34         54.43         1.75 o                         
  -2   5  -2        484.00        461.47        19.59 o                         
  -1   5  -2       1165.47       1144.91        33.48 o                         
   0   5  -2        208.35        200.40         8.76 o                         
   1   5  -2        190.73        197.21         4.90 o                         
   2   5  -2         89.63         80.14         2.54 o                         
   3   5  -2         23.25         21.74         0.96 o                         
   4   5  -2         25.37         21.24         1.57 o                         
  -5   6  -2          7.53          6.99         0.47 o                         
  -4   6  -2        124.48        133.89         3.31 o                         
  -3   6  -2         52.57         54.57         1.73 o                         
  -2   6  -2        274.93        259.22        12.35 o                         
  -1   6  -2          1.34          1.06         0.63 o                         
   0   6  -2        194.83        193.91         8.29 o                         
   1   6  -2        516.57        529.39        10.92 o                         
   2   6  -2        116.62        120.07         3.17 o                         
   3   6  -2         70.49         69.76         2.60 o                         
   4   6  -2         59.36         53.00         3.38 o                         
  -4   7  -2         36.55         32.84         1.24 o                         
  -3   7  -2         42.55         39.75         1.94 o                         
  -2   7  -2         25.22         24.30         2.79 o                         
  -1   7  -2         96.38         95.73         5.50 o                         
   0   7  -2        556.84        559.47        13.59 o                         
   1   7  -2         44.74         46.54         1.20 o                         
   2   7  -2         53.43         51.50         1.60 o                         
   3   7  -2         73.16         72.79         2.87 o                         
   4   7  -2         43.90         41.21         3.41 o                         
  -4   8  -2         12.63         11.23         0.81 o                         
  -3   8  -2        101.94        101.25         2.71 o                         
  -2   8  -2         22.17         22.27         2.81 o                         
  -1   8  -2        105.56         98.75         5.93 o                         
   0   8  -2        428.89        441.54        11.05 o                         
   1   8  -2        112.53        114.36         2.67 o                         
   2   8  -2          8.92          7.75         0.82 o                         
   3   8  -2        169.86        164.18         3.95 o                         
   4   8  -2         40.97         38.85         1.83 o                         
  -4   9  -2         19.26         17.71         2.53 o                         
  -3   9  -2          8.83          6.75         0.85 o                         
  -2   9  -2         18.94         18.15         1.53 o                         
  -1   9  -2         26.24         22.48         2.11 o                         
   0   9  -2         11.58          8.54         1.65 o                         
   1   9  -2        171.78        172.13         4.60 o                         
   2   9  -2         26.02         26.23         1.03 o                         
   3   9  -2         51.09         48.25         1.48 o                         
   4   9  -2         13.15         13.97         1.06 o                         
  -4  10  -2         67.31         58.95         3.92 o                         
  -3  10  -2          9.63          9.13         1.37 o                         
  -2  10  -2         61.56         64.29         3.02 o                         
  -1  10  -2         28.54         26.37         1.50 o                         
   0  10  -2         31.67         30.34         1.25 o                         
   1  10  -2        246.39        252.74         6.59 o                         
   2  10  -2         31.81         30.58         0.89 o                         
   3  10  -2          1.66          1.73         0.29 o                         
   4  10  -2         38.83         40.59         1.95 o                         
  -4  11  -2          5.24          3.75         1.01 o                         
  -3  11  -2          9.40          7.58         1.79 o                         
  -2  11  -2         13.76         14.91         2.71 o                         
  -1  11  -2         24.36         25.27         1.42 o                         
   0  11  -2         49.44         49.98         1.25 o                         
   1  11  -2         80.73         79.42         1.70 o                         
   2  11  -2         42.61         43.98         1.10 o                         
   3  11  -2         12.99         12.10         0.53 o                         
   4  11  -2         17.52         16.98         1.34 o                         
  -2  12  -2         46.30         44.15         4.51 o                         
  -1  12  -2          7.60          7.24         0.98 o                         
   0  12  -2         41.27         42.27         1.46 o                         
   1  12  -2        225.12        227.93         4.18 o                         
   2  12  -2         90.98         89.52         1.85 o                         
   3  12  -2          1.07          1.44         0.24 o                         
   4  12  -2         23.13         18.13         1.61 o                         
  -3  13  -2          2.83          2.51         1.17 o                         
  -2  13  -2          0.39         -0.31         1.31 o                         
  -1  13  -2         19.03         21.46         3.44 o                         
   0  13  -2         13.97         14.11         1.35 o                         
   1  13  -2         99.85         97.36         2.01 o                         
   2  13  -2         32.40         34.54         0.94 o                         
   3  13  -2         13.16         15.22         0.57 o                         
  -2  14  -2         21.03         19.55         1.91 o                         
  -1  14  -2          8.96          9.07         2.22 o                         
   0  14  -2         26.18         27.62         1.59 o                         
   1  14  -2          1.31          1.49         0.58 o                         
   2  14  -2          0.88          0.78         0.23 o                         
   3  14  -2         12.91         14.81         0.62 o                         
  -2  15  -2          5.68          5.43         1.10 o                         
  -1  15  -2         36.03         35.41         3.67 o                         
   0  15  -2        115.70        130.04         4.82 o                         
   1  15  -2         15.21         15.07         0.99 o                         
   2  15  -2          1.89          1.73         0.29 o                         
  -2  16  -2          6.69          4.91         0.98 o                         
  -1  16  -2          9.58          9.21         1.85 o                         
   0  16  -2          9.71         11.28         2.03 o                         
   1  16  -2          1.34          0.74         0.38 o                         
   2  16  -2          3.27          3.50         0.50 o                         
  -1  17  -2         25.43         24.72         2.29 o                         
   0  17  -2          8.30          5.25         2.35 o                         
  -5   0  -1         13.51         16.11         1.54 o                         
  -3   0  -1        200.28        211.24         9.74 o                         
  -1   0  -1       1062.61       1117.02        31.65 o                         
   3   0  -1        868.47        867.87        36.35 o                         
  -5   1  -1          0.51          0.57         0.45 o                         
  -4   1  -1         14.79         16.07         1.15 o                         
  -3   1  -1         70.60         67.47         3.09 o                         
  -2   1  -1         13.59         15.58         0.97 o                         
  -1   1  -1        707.77        708.57        14.53 o                         
   0   1  -1        247.28        234.16         4.84 o                         
   1   1  -1        406.87        404.53         9.40 o                         
   2   1  -1         16.52         16.87         0.56 o                         
   4   1  -1         65.57         65.17         2.36 o                         
  -5   2  -1         10.46         11.82         0.98 o                         
  -4   2  -1         40.22         38.12         1.64 o                         
  -3   2  -1         16.15         16.14         1.99 o                         
  -2   2  -1         58.39         58.21         1.62 o                         
  -1   2  -1       7860.90       7468.06       204.09 o                         
   0   2  -1        933.79        913.63        26.13 o                         
   1   2  -1       2825.45       2772.87        57.90 o                         
   2   2  -1         79.19         75.79         2.00 o                         
   3   2  -1         13.64          9.12         1.15 o                         
   4   2  -1        177.35        168.65         5.26 o                         
  -5   3  -1         70.92         73.56         1.95 o                         
  -4   3  -1         69.93         69.11         2.26 o                         
  -3   3  -1         10.38         12.81         2.06 o                         
  -2   3  -1        115.24        129.53         5.76 o                         
  -1   3  -1       1189.53       1187.44        28.35 o                         
   0   3  -1       1087.36       1061.72        29.52 o                         
   1   3  -1        190.76        194.93         5.71 o                         
   2   3  -1        715.33        707.01        20.58 o                         
   4   3  -1        103.67         98.96         4.77 o                         
  -5   4  -1         79.05         78.39         1.97 o                         
  -4   4  -1        120.74        128.35         3.38 o                         
  -3   4  -1         38.95         40.07         1.66 o                         
  -2   4  -1        390.89        381.87        11.14 o                         
  -1   4  -1       1110.49       1147.36        38.38 o                         
   0   4  -1        511.35        505.79        20.64 o                         
   1   4  -1        709.48        688.42        19.95 o                         
   2   4  -1        451.33        465.73        11.15 o                         
   3   4  -1         78.35         73.37         2.48 o                         
  -5   5  -1          6.42          5.50         0.46 o                         
  -4   5  -1        191.79        209.79         4.95 o                         
  -3   5  -1        118.21        117.34         3.36 o                         
  -1   5  -1         87.59         91.72         2.97 o                         
   0   5  -1        365.58        365.57        15.35 o                         
   1   5  -1         15.51         15.39         0.73 o                         
   2   5  -1        336.52        335.59         8.79 o                         
   3   5  -1          5.08          4.50         0.48 o                         
   4   5  -1         14.78         11.87         1.25 o                         
  -5   6  -1          5.35          4.21         0.40 o                         
  -4   6  -1         88.09         96.67         3.49 o                         
  -3   6  -1         33.37         34.05         1.36 o                         
  -2   6  -1        214.22        210.34        10.01 o                         
  -1   6  -1        179.38        185.20         5.84 o                         
   0   6  -1        162.72        160.82         7.16 o                         
   1   6  -1         20.66         19.07         0.62 o                         
   2   6  -1        231.23        239.13         7.32 o                         
   3   6  -1         57.39         53.65         2.67 o                         
   4   6  -1         18.29         15.06         0.92 o                         
  -5   7  -1         11.61         11.25         1.44 o                         
  -4   7  -1          9.91          7.33         0.68 o                         
  -3   7  -1        526.82        521.12        10.10 o                         
  -2   7  -1        168.17        158.85         8.49 o                         
  -1   7  -1        122.54        119.62         3.43 o                         
   0   7  -1        297.45        291.37         8.86 o                         
   1   7  -1         41.33         36.69         1.02 o                         
   2   7  -1        186.97        191.58         4.86 o                         
   3   7  -1          7.79          8.80         0.72 o                         
   4   7  -1         15.42         14.43         0.87 o                         
  -4   8  -1         30.23         31.15         1.13 o                         
  -3   8  -1       1071.93       1093.24        23.08 o                         
  -2   8  -1          7.99          5.99         1.21 o                         
  -1   8  -1         74.50         70.82         3.23 o                         
   0   8  -1         25.49         25.87         0.86 o                         
   1   8  -1         39.04         39.39         1.40 o                         
   2   8  -1         80.93         82.40         2.41 o                         
   3   8  -1        260.53        254.48         4.53 o                         
   4   8  -1         11.26         11.79         0.94 o                         
  -4   9  -1         23.73         22.80         1.25 o                         
  -3   9  -1         15.45         16.29         0.86 o                         
  -2   9  -1        111.31        114.32         7.09 o                         
  -1   9  -1          7.54          6.52         1.14 o                         
   0   9  -1        244.52        231.55         5.15 o                         
   1   9  -1        116.58        120.78         3.36 o                         
   2   9  -1         57.95         58.61         1.72 o                         
   3   9  -1        112.14        108.66         2.15 o                         
   4   9  -1         17.03         17.99         1.60 o                         
  -4  10  -1         38.36         33.12         3.07 o                         
  -3  10  -1          9.20          8.58         0.66 o                         
  -2  10  -1        343.22        352.61         9.19 o                         
  -1  10  -1          2.58          2.53         1.83 o                         
   0  10  -1         77.22         79.01         2.25 o                         
   1  10  -1         88.70         88.72         1.73 o                         
   2  10  -1        240.12        240.21         4.31 o                         
   3  10  -1         10.22         10.40         0.54 o                         
   4  10  -1         48.90         47.05         1.36 o                         
  -3  11  -1         14.77         11.83         1.59 o                         
  -2  11  -1        125.27        123.62         7.55 o                         
  -1  11  -1         21.94         19.36         2.15 o                         
   0  11  -1         40.43         38.74         1.19 o                         
   1  11  -1         23.75         23.20         0.77 o                         
   2  11  -1         18.85         18.37         0.69 o                         
   3  11  -1         47.05         47.73         1.11 o                         
   4  11  -1         25.11         25.32         0.87 o                         
  -3  12  -1          6.09          2.72         1.40 o                         
  -2  12  -1         29.59         25.28         3.64 o                         
  -1  12  -1         59.69         59.77         3.65 o                         
   0  12  -1         21.11         21.00         0.94 o                         
   1  12  -1        106.10        113.69         2.57 o                         
   2  12  -1         94.02         94.66         1.94 o                         
   3  12  -1         13.27         13.05         0.56 o                         
   4  12  -1         54.62         55.34         1.83 o                         
  -3  13  -1          8.96          6.47         1.48 o                         
  -2  13  -1         24.37         24.67         3.31 o                         
  -1  13  -1         45.59         44.97         4.54 o                         
   0  13  -1         44.80         45.52         1.51 o                         
   1  13  -1        166.28        167.76         3.17 o                         
   2  13  -1        127.47        129.83         2.48 o                         
   3  13  -1          6.17          5.72         0.56 o                         
  -3  14  -1         29.75         30.46         2.72 o                         
  -2  14  -1          8.56          5.76         1.64 o                         
  -1  14  -1          3.61          1.53         1.57 o                         
   0  14  -1         32.69         25.77         4.48 o                         
   1  14  -1         11.95         11.78         0.95 o                         
   2  14  -1         13.35         12.82         0.59 o                         
   3  14  -1         24.91         26.10         0.80 o                         
  -2  15  -1          5.22          3.86         0.90 o                         
  -1  15  -1         15.78         15.38         3.00 o                         
   0  15  -1        137.64        153.50         5.26 o                         
   1  15  -1          9.90          9.60         0.60 o                         
   2  15  -1          3.54          2.94         0.41 o                         
  -2  16  -1         11.36          9.62         1.19 o                         
  -1  16  -1         39.48         41.00         3.32 o                         
   0  16  -1         43.18         43.70         3.88 o                         
   1  16  -1         11.08         11.59         0.84 o                         
   2  16  -1         16.29         16.87         1.00 o                         
  -1  17  -1         22.71         21.84         1.55 o                         
   0  17  -1          2.15          1.20         1.21 o                         
  -4   0   0         32.47         36.41         2.23 o                         
  -2   0   0         71.84         65.45         3.39 o                         
   2   0   0         70.83         63.87         1.63 o                         
   4   0   0         30.87         30.36         2.08 o                         
  -5   1   0         22.27         21.49         1.02 o                         
  -4   1   0        104.26        106.82         3.00 o                         
  -3   1   0         31.09         30.66         1.84 o                         
  -2   1   0        226.52        226.98         7.12 o                         
  -1   1   0       1112.63       1065.06        44.21 o                         
   0   1   0       1182.83       1779.12        52.02 o                         
   1   1   0       1117.88       1108.23        31.53 o                         
   2   1   0        226.09        227.17         4.10 o                         
   3   1   0         30.97         28.28         0.92 o                         
   4   1   0        105.66        103.38         3.47 o                         
  -5   2   0          7.64          7.91         0.75 o                         
  -4   2   0         64.60         64.13         2.14 o                         
  -3   2   0        257.85        262.22         8.58 o                         
  -2   2   0        185.39        195.20         6.83 o                         
  -1   2   0        982.62        967.07        19.66 o                         
   0   2   0          0.32          0.12         0.09 o                         
   1   2   0        986.78        964.74        22.71 o                         
   2   2   0        187.40        191.06         6.25 o                         
   4   2   0         63.92         60.59         2.25 o                         
  -5   3   0         20.44         15.68         2.26 o                         
  -4   3   0         23.86         23.28         1.33 o                         
  -3   3   0          5.74          6.34         1.34 o                         
  -2   3   0        614.91        653.61        27.37 o                         
  -1   3   0       6932.37       6558.05       161.88 o                         
   0   3   0        428.35        425.60        17.50 o                         
   1   3   0       6926.18       6554.44       133.68 o                         
   2   3   0        613.80        646.16        15.75 o                         
   3   3   0          5.45          5.83         0.50 o                         
   4   3   0         23.72         21.54         1.12 o                         
  -5   4   0        141.83        141.05         3.29 o                         
  -4   4   0         12.62         13.29         1.05 o                         
  -3   4   0         20.03         20.48         1.43 o                         
  -2   4   0        800.97        815.18        31.92 o                         
  -1   4   0        459.01        464.03        11.07 o                         
   0   4   0         13.98         14.87         0.70 o                         
   1   4   0        455.39        460.77        13.47 o                         
   2   4   0        800.18        755.10        31.65 o                         
   3   4   0         20.12         19.89         0.93 o                         
   4   4   0         12.37         11.72         0.94 o                         
  -5   5   0         60.24         59.65         1.65 o                         
  -4   5   0         64.72         67.25         2.14 o                         
  -3   5   0         52.76         50.91         2.27 o                         
  -2   5   0        173.36        182.42         8.24 o                         
  -1   5   0        910.81        942.32        28.28 o                         
   0   5   0         33.75         33.33         2.03 o                         
   1   5   0        913.31        976.36        40.56 o                         
   2   5   0        172.94        168.23         5.38 o                         
   3   5   0         52.99         50.41         1.97 o                         
   4   5   0         64.61         67.17         2.37 o                         
  -5   6   0          4.65          4.57         0.41 o                         
  -4   6   0         97.32        101.93         2.78 o                         
  -3   6   0         48.92         49.58         1.84 o                         
  -2   6   0        402.47        425.11        18.58 o                         
  -1   6   0        366.73        370.51        11.51 o                         
   0   6   0        136.27        135.94         4.44 o                         
   1   6   0        366.43        375.73        10.58 o                         
   2   6   0        403.36        418.33         8.88 o                         
   3   6   0         47.98         49.01         1.85 o                         
   4   6   0         98.38         98.67         3.34 o                         
  -5   7   0          2.13          1.17         0.23 o                         
  -4   7   0         34.74         33.21         1.32 o                         
  -3   7   0        115.39        106.76         3.04 o                         
  -2   7   0         70.84         71.81         4.68 o                         
  -1   7   0         69.94         71.24         2.92 o                         
   0   7   0         13.37         14.49         0.57 o                         
   1   7   0         71.07         72.35         1.76 o                         
   2   7   0         70.57         73.83         2.14 o                         
   3   7   0        116.62        108.03         2.67 o                         
   4   7   0         34.18         31.26         1.40 o                         
  -4   8   0         82.20         79.97         2.19 o                         
  -3   8   0        361.65        391.41        26.91 o                         
  -2   8   0         62.33         64.89         4.63 o                         
  -1   8   0         49.48         57.19         5.30 o                         
   0   8   0         29.95         31.77         0.91 o                         
   1   8   0         48.41         51.98         1.78 o                         
   2   8   0         62.94         69.33         2.40 o                         
   3   8   0        361.80        363.88         6.42 o                         
   4   8   0         82.83         80.14         2.69 o                         
  -4   9   0         36.66         42.55         1.55 o                         
  -3   9   0         23.68         23.44         1.00 o                         
  -2   9   0        233.21        227.64         6.49 o                         
  -1   9   0        257.45        239.84         8.36 o                         
   0   9   0        183.61        165.63         4.99 o                         
   1   9   0        257.02        247.21         6.29 o                         
   2   9   0        231.60        228.64         8.92 o                         
   3   9   0         23.38         22.84         0.94 o                         
   4   9   0         36.70         41.23         1.59 o                         
  -4  10   0         24.72         18.39         2.93 o                         
  -3  10   0         45.41         39.09         1.67 o                         
  -2  10   0        353.81        352.44        10.77 o                         
  -1  10   0         72.84         72.26         3.54 o                         
   0  10   0        282.40        270.47         9.35 o                         
   1  10   0         72.26         72.38         1.47 o                         
   2  10   0        355.40        357.53         6.19 o                         
   3  10   0         44.65         43.03         1.05 o                         
   4  10   0         25.02         23.14         1.39 o                         
  -4  11   0         37.99         31.30         2.87 o                         
  -3  11   0         32.50         26.62         2.22 o                         
  -2  11   0        179.98        189.06         9.84 o                         
  -1  11   0        128.84        126.23         5.26 o                         
   0  11   0         10.26         11.83         0.98 o                         
   1  11   0        127.53        124.54         2.43 o                         
   2  11   0        182.06        192.51         3.52 o                         
   3  11   0         33.17         32.06         0.87 o                         
   4  11   0         37.79         37.95         1.23 o                         
  -3  12   0         19.18         16.10         2.44 o                         
  -2  12   0        132.62        125.12         7.72 o                         
  -1  12   0        303.75        303.07        17.24 o                         
   0  12   0        106.22        107.22         2.76 o                         
   1  12   0        303.25        319.75        13.34 o                         
   2  12   0        133.06        134.07         2.56 o                         
   3  12   0         18.83         19.44         0.73 o                         
   4  12   0         41.73         45.88         2.38 o                         
  -3  13   0          4.56          4.96         1.51 o                         
  -2  13   0         10.19         10.32         2.15 o                         
  -1  13   0        407.78        414.34        19.14 o                         
   0  13   0          1.11          0.24         0.54 o                         
   1  13   0        407.84        408.24         7.14 o                         
   2  13   0         10.28          9.26         0.56 o                         
   3  13   0          4.82          4.33         0.38 o                         
  -2  14   0         13.83         11.80         2.17 o                         
  -1  14   0         18.85         18.88         3.27 o                         
   1  14   0         19.33         20.20         0.85 o                         
   2  14   0         13.38         13.47         0.57 o                         
   3  14   0          7.78          8.12         0.45 o                         
  -2  15   0          8.02          7.68         1.62 o                         
  -1  15   0         24.50         24.74         3.16 o                         
   0  15   0        218.71        237.53         7.68 o                         
   1  15   0         24.52         24.88         1.58 o                         
   2  15   0          7.97          8.29         0.45 o                         
  -2  16   0         10.70          8.67         1.73 o                         
  -1  16   0          5.38          4.09         1.41 o                         
   0  16   0         80.50         82.60         5.27 o                         
   1  16   0          5.31          4.81         0.71 o                         
   2  16   0         10.63         10.62         0.69 o                         
  -1  17   0         13.59         12.18         1.90 o                         
   0  17   0          0.24          0.97         1.00 o                         
  -5   0   1          2.98          2.65         0.66 o                         
  -3   0   1        873.74        882.00        36.68 o                         
   1   0   1       1061.76       1065.13        44.75 o                         
   3   0   1        201.08        209.15         6.48 o                         
  -5   1   1          2.77          2.11         0.49 o                         
  -4   1   1         65.74         70.39         2.27 o                         
  -3   1   1        380.87        391.93        12.28 o                         
  -2   1   1         16.64         15.79         1.22 o                         
  -1   1   1        408.78        396.09        10.49 o                         
   0   1   1        248.24        236.40         5.55 o                         
   1   1   1        708.87        718.15        16.74 o                         
   2   1   1         13.97         14.97         0.85 o                         
   3   1   1         70.15         67.50         2.01 o                         
   4   1   1         14.67         15.23         1.06 o                         
  -5   2   1          7.30          7.23         0.69 o                         
  -4   2   1        177.01        172.51         3.94 o                         
  -3   2   1         14.11         13.45         1.45 o                         
  -2   2   1         79.57         78.25         2.82 o                         
  -1   2   1       2824.66       2800.81        57.59 o                         
   0   2   1        935.79        902.31        18.42 o                         
   1   2   1       7856.95       7622.40       155.98 o                         
   2   2   1         59.16         56.25         1.48 o                         
   3   2   1         15.90         13.31         1.32 o                         
   4   2   1         40.31         37.76         1.35 o                         
  -5   3   1         13.08         12.32         0.95 o                         
  -4   3   1        104.15        105.04         2.94 o                         
  -3   3   1         97.51         97.67         5.72 o                         
  -2   3   1        714.49        708.76        29.70 o                         
  -1   3   1        191.06        190.99         8.46 o                         
   0   3   1       1085.35       1028.79        21.73 o                         
   1   3   1       1179.53       1210.41        28.03 o                         
   2   3   1        115.35        115.44         3.33 o                         
   3   3   1         10.43         12.05         0.85 o                         
  -5   4   1         70.36         68.00         1.81 o                         
  -4   4   1         14.49         15.07         1.14 o                         
  -3   4   1         78.55         81.91         3.57 o                         
  -2   4   1        449.77        474.44        20.22 o                         
  -1   4   1        710.35        703.79        29.12 o                         
   0   4   1        512.94        506.52        12.08 o                         
   1   4   1       1109.95       1144.47        33.20 o                         
   2   4   1        392.36        365.05         7.95 o                         
   3   4   1         38.76         39.08         1.59 o                         
   4   4   1        118.90        122.29         4.08 o                         
   5   4   1         79.32         73.31         7.46 o                         
  -5   5   1          3.50          3.24         0.37 o                         
  -4   5   1         15.03         14.46         1.04 o                         
  -3   5   1          5.10          3.61         0.74 o                         
  -2   5   1        336.60        364.53        15.34 o                         
  -1   5   1         15.47         15.80         1.05 o                         
   0   5   1        366.11        362.43         8.72 o                         
   1   5   1         87.59         93.39         3.09 o                         
   2   5   1       2418.52       2246.81        78.39 o                         
   3   5   1        118.20        117.83         4.00 o                         
   4   5   1        190.42        199.69         6.36 o                         
  -5   6   1         27.78         26.46         0.97 o                         
  -4   6   1         17.98         18.24         1.12 o                         
  -3   6   1         56.67         54.34         1.75 o                         
  -2   6   1        229.75        235.53        11.22 o                         
  -1   6   1         20.70         20.48         1.29 o                         
   0   6   1        162.27        161.19         4.11 o                         
   1   6   1        180.61        187.97         5.05 o                         
   2   6   1        211.50        206.64         5.21 o                         
   3   6   1         33.02         33.10         1.47 o                         
   4   6   1         88.24         89.19         2.18 o                         
   5   6   1          5.53          3.55         0.58 o                         
  -5   7   1          5.26          5.31         0.41 o                         
  -4   7   1         15.14         16.38         1.77 o                         
  -3   7   1          7.56          8.17         0.67 o                         
  -2   7   1        187.42        190.56         9.47 o                         
  -1   7   1         41.44         36.85         2.46 o                         
   0   7   1        298.36        295.29         7.28 o                         
   1   7   1        122.01        125.09         2.80 o                         
   2   7   1        167.71        165.23         4.26 o                         
   3   7   1        524.42        513.94         8.82 o                         
   4   7   1         10.07          9.05         0.51 o                         
  -5   8   1          6.29          4.47         0.92 o                         
  -4   8   1         11.34         11.56         0.79 o                         
  -3   8   1        260.11        262.98         6.87 o                         
  -2   8   1         81.00         80.80         5.32 o                         
  -1   8   1         38.63         35.89         2.24 o                         
   0   8   1         25.68         26.78         1.12 o                         
   1   8   1         74.14         78.73         3.04 o                         
   2   8   1          7.82          6.17         0.70 o                         
   3   8   1       1071.17       1118.43        18.62 o                         
   4   8   1         30.33         32.12         0.98 o                         
  -4   9   1         16.92         17.34         1.26 o                         
  -3   9   1        112.80        112.02         2.78 o                         
  -2   9   1         59.03         59.53         1.85 o                         
  -1   9   1        115.41        117.59         4.71 o                         
   0   9   1        245.86        231.86         4.83 o                         
   1   9   1          7.55          9.30         0.73 o                         
   2   9   1        110.26        109.73         2.02 o                         
   3   9   1         14.83         15.01         0.74 o                         
   4   9   1         23.77         25.13         1.02 o                         
  -3  10   1          9.95          9.27         0.68 o                         
  -2  10   1        242.25        242.41         8.62 o                         
  -1  10   1         89.14         89.51         3.93 o                         
   0  10   1         76.69         77.13         3.47 o                         
   1  10   1          2.63          2.48         0.34 o                         
   2  10   1        341.07        343.79         6.04 o                         
   3  10   1          9.32         11.22         0.61 o                         
   4  10   1         38.20         39.51         0.89 o                         
  -4  11   1         25.19         19.78         2.36 o                         
  -3  11   1         46.69         36.53         2.43 o                         
  -2  11   1         18.92         16.26         3.03 o                         
  -1  11   1         23.97         20.54         2.30 o                         
   0  11   1         40.17         39.59         1.38 o                         
   1  11   1         22.17         21.78         0.78 o                         
   2  11   1        125.07        122.10         2.37 o                         
   3  11   1         15.01         15.67         0.62 o                         
   4  11   1         25.39         26.26         0.78 o                         
  -3  12   1         13.25          7.72         1.85 o                         
  -2  12   1         94.72         91.36         6.21 o                         
  -1  12   1        106.48        105.66         7.54 o                         
   0  12   1         21.02         21.61         1.33 o                         
   1  12   1         59.26         61.32         1.58 o                         
   2  12   1         29.32         27.02         1.06 o                         
   3  12   1          6.12          6.27         0.43 o                         
   4  12   1          5.99          5.34         0.44 o                         
  -3  13   1          6.10          6.95         1.80 o                         
  -2  13   1        127.50        123.25         7.43 o                         
  -1  13   1        165.43        170.50         9.30 o                         
   0  13   1         44.85         44.50         2.32 o                         
   1  13   1         45.81         46.36         1.43 o                         
   2  13   1         24.20         23.59         0.84 o                         
   3  13   1          9.23          9.45         0.53 o                         
  -3  14   1         24.87         20.41         2.57 o                         
  -2  14   1         13.63         13.64         2.58 o                         
  -1  14   1         11.68          7.98         1.91 o                         
   0  14   1         32.63         30.99         2.78 o                         
   1  14   1          3.74          1.86         0.51 o                         
   2  14   1          8.76          7.57         0.49 o                         
   3  14   1         29.85         32.31         0.89 o                         
  -2  15   1          3.50          1.98         1.24 o                         
  -1  15   1         10.12         12.80         2.25 o                         
   0  15   1        136.56        152.63         5.31 o                         
   1  15   1         15.97         15.80         0.98 o                         
   2  15   1          4.97          5.52         0.46 o                         
  -2  16   1         16.00         15.98         1.36 o                         
  -1  16   1         10.89          8.42         1.61 o                         
   0  16   1         42.70         43.16         3.54 o                         
   1  16   1         39.67         40.29         1.74 o                         
   2  16   1         11.57         11.58         0.66 o                         
  -1  17   1          7.57          5.64         1.12 o                         
   0  17   1          2.10          2.01         1.13 o                         
  -4   0   2          0.32          0.64         0.78 o                         
  -2   0   2        504.91        503.92        21.93 o                         
   2   0   2        682.47        637.20        18.88 o                         
  -5   1   2          3.48          2.56         0.47 o                         
  -4   1   2         11.93          8.67         0.78 o                         
  -3   1   2        128.84        140.59         5.17 o                         
  -2   1   2        197.98        199.17         6.48 o                         
  -1   1   2        238.98        225.64         6.96 o                         
   0   1   2        306.71        307.10         8.69 o                         
   1   1   2        193.35        202.92         5.93 o                         
   2   1   2         11.10          9.95         0.51 o                         
   3   1   2         21.55         21.55         1.14 o                         
   5   1   2          1.78          3.05         0.38 o                         
  -5   2   2          0.52          0.57         0.39 o                         
  -4   2   2         85.42         83.24         2.58 o                         
  -3   2   2        179.37        178.42         6.23 o                         
  -2   2   2        354.49        369.68        11.25 o                         
  -1   2   2         15.28         16.76         0.95 o                         
   0   2   2        147.70        143.71         4.23 o                         
   1   2   2       1350.96       1344.95        37.63 o                         
   2   2   2         14.22         13.84         0.68 o                         
   3   2   2         17.98         17.31         1.03 o                         
   4   2   2         10.36         10.46         0.78 o                         
   5   2   2         83.57         81.23         2.58 o                         
  -5   3   2          6.26          4.66         0.52 o                         
  -4   3   2         46.03         43.98         1.52 o                         
  -3   3   2         11.52         12.74         2.21 o                         
  -2   3   2        510.71        563.45        23.51 o                         
  -1   3   2        516.16        486.12        17.45 o                         
   0   3   2        141.64        139.96         4.21 o                         
   1   3   2       1304.01       1301.20        30.03 o                         
   2   3   2         34.02         31.72         1.22 o                         
   3   3   2         30.44         32.34         1.48 o                         
   4   3   2         20.04         19.21         0.76 o                         
   5   3   2        108.28        108.58         3.41 o                         
  -5   4   2         34.24         32.02         1.23 o                         
  -4   4   2          3.11          3.09         0.54 o                         
  -3   4   2         67.70         67.22         2.59 o                         
  -2   4   2         80.11         79.95         4.40 o                         
  -1   4   2         34.00         35.24         2.63 o                         
   0   4   2        231.57        227.07         5.61 o                         
   1   4   2        114.09        118.70         3.78 o                         
   2   4   2        195.41        185.71         4.74 o                         
   3   4   2         11.73         11.06         1.24 o                         
   4   4   2         32.98         32.66         1.05 o                         
   5   4   2          1.66          1.71         0.31 o                         
  -5   5   2          1.31          1.48         0.32 o                         
  -4   5   2         25.65         23.62         1.23 o                         
  -3   5   2         23.42         21.80         1.64 o                         
  -2   5   2         90.57         90.57         5.15 o                         
  -1   5   2        190.06        208.32         9.07 o                         
   0   5   2        210.79        205.97         5.11 o                         
   1   5   2       1166.94       1178.54        47.61 o                         
   2   5   2        483.40        441.46        10.79 o                         
   3   5   2         56.22         50.95         3.65 o                         
   4   5   2        175.54        177.12         3.51 o                         
   5   5   2         29.90         27.37         1.48 o                         
  -5   6   2          3.81          2.62         0.39 o                         
  -4   6   2         59.37         60.09         2.10 o                         
  -3   6   2         70.91         70.24         2.03 o                         
  -2   6   2        115.53        124.28         6.58 o                         
  -1   6   2        514.84        534.67        22.83 o                         
   0   6   2        193.52        195.01         4.98 o                         
   1   6   2          1.37          0.80         0.24 o                         
   2   6   2        273.52        263.43         7.86 o                         
   3   6   2         52.77         53.33         1.36 o                         
   4   6   2        125.10        128.71         2.42 o                         
   5   6   2          7.64          7.78         0.75 o                         
  -5   7   2          1.54          1.97         0.26 o                         
  -4   7   2         44.31         44.87         1.65 o                         
  -3   7   2         72.54         72.82         2.23 o                         
  -2   7   2         53.63         53.45         3.98 o                         
  -1   7   2         44.26         44.32         3.08 o                         
   0   7   2        556.52        579.44        13.88 o                         
   1   7   2         97.22        108.43         2.53 o                         
   2   7   2         25.57         23.50         1.06 o                         
   3   7   2         42.86         39.08         1.10 o                         
   4   7   2         36.28         33.56         0.91 o                         
  -5   8   2          1.79          1.12         0.79 o                         
  -4   8   2         41.49         41.96         1.48 o                         
  -3   8   2        171.07        180.78         8.33 o                         
  -2   8   2          8.65          7.76         1.29 o                         
   0   8   2        429.53        467.21        11.37 o                         
   1   8   2        104.50        107.10         2.59 o                         
   2   8   2         22.02         23.33         0.74 o                         
   3   8   2        101.76        101.96         2.00 o                         
   4   8   2         12.50         12.69         0.52 o                         
  -4   9   2         13.17         13.82         0.77 o                         
  -3   9   2         51.17         52.78         1.53 o                         
  -2   9   2         26.20         25.66         1.13 o                         
  -1   9   2        172.21        176.39         8.68 o                         
   0   9   2         11.67          9.96         1.47 o                         
   1   9   2         26.35         24.74         1.56 o                         
   2   9   2         19.40         17.75         0.68 o                         
   3   9   2          9.03          7.21         0.45 o                         
   4   9   2         19.06         16.54         0.53 o                         
  -4  10   2         38.76         38.19         3.78 o                         
  -3  10   2          1.68          0.60         0.87 o                         
  -2  10   2         32.01         32.04         2.50 o                         
  -1  10   2        247.39        238.96        12.01 o                         
   0  10   2         32.38         41.37         3.32 o                         
   1  10   2         28.53         30.11         0.84 o                         
   2  10   2         62.54         65.67         1.63 o                         
   3  10   2          9.36          8.57         0.76 o                         
   4  10   2         66.46         67.79         1.64 o                         
  -4  11   2         17.92         17.11         2.22 o                         
  -3  11   2         12.84         10.81         1.33 o                         
  -2  11   2         42.63         41.58         3.95 o                         
  -1  11   2         80.20         78.70         3.87 o                         
   0  11   2         49.37         50.29         2.02 o                         
   1  11   2         24.37         26.34         0.94 o                         
   2  11   2         13.94         13.90         0.69 o                         
   3  11   2          9.31          8.96         0.51 o                         
   4  11   2          4.90          3.88         0.43 o                         
  -4  12   2         22.66         18.20         2.01 o                         
  -3  12   2          1.08          0.09         0.82 o                         
  -2  12   2         90.91         81.55         5.70 o                         
  -1  12   2        226.74        229.88        11.45 o                         
   0  12   2         41.59         42.64         1.86 o                         
   1  12   2          7.75          7.77         0.51 o                         
   2  12   2         46.50         48.64         1.16 o                         
   3  12   2         28.41         29.94         0.80 o                         
  -3  13   2         13.40         13.33         2.33 o                         
  -2  13   2         32.23         31.38         3.49 o                         
  -1  13   2        100.79         99.27         6.30 o                         
   0  13   2         13.87         13.85         1.07 o                         
   1  13   2         18.80         17.36         0.84 o                         
   2  13   2          0.36          0.42         0.26 o                         
   3  13   2          3.06          2.66         0.26 o                         
  -3  14   2         12.75         13.78         2.08 o                         
  -2  14   2          0.88          1.37         1.17 o                         
  -1  14   2          1.29          0.73         1.25 o                         
   0  14   2         26.69         27.08         1.38 o                         
   1  14   2          8.96          8.81         0.63 o                         
   2  14   2         20.96         23.22         1.34 o                         
   3  14   2          4.53          4.07         0.34 o                         
  -2  15   2          1.91          2.00         1.09 o                         
  -1  15   2         15.11         14.24         2.49 o                         
   0  15   2        116.88        130.81         7.28 o                         
   1  15   2         35.97         37.05         2.19 o                         
   2  15   2          5.80          6.40         0.59 o                         
  -2  16   2          3.35          3.04         1.04 o                         
  -1  16   2          1.47          0.45         1.06 o                         
   0  16   2          9.62         10.84         2.10 o                         
   1  16   2          9.68          9.44         0.74 o                         
   2  16   2          6.56          6.50         0.70 o                         
  -1  17   2          2.10          2.11         0.80 o                         
   0  17   2          8.36          9.86         1.65 o                         
  -5   0   3        104.25        103.32         3.60 o                         
  -3   0   3        252.83        263.55        12.37 o                         
  -1   0   3        200.79        205.06         8.82 o                         
   1   0   3        237.04        251.88        10.80 o                         
   3   0   3        122.20        134.46         4.34 o                         
   5   0   3         13.76         13.29         1.01 o                         
  -5   1   3         17.65         20.74         1.97 o                         
  -4   1   3          5.80          4.45         0.58 o                         
  -3   1   3        127.39        138.09         5.21 o                         
  -2   1   3        164.95        166.92         5.71 o                         
  -1   1   3        849.46        847.25        24.71 o                         
   0   1   3        406.65        387.53        15.74 o                         
   1   1   3        212.79        211.90         6.22 o                         
   2   1   3        248.46        254.74         5.43 o                         
   3   1   3         33.32         34.62         1.13 o                         
   4   1   3         38.85         40.78         1.00 o                         
   5   1   3         26.43         26.01         1.01 o                         
  -5   2   3          8.48          7.06         0.58 o                         
  -4   2   3         29.56         28.37         1.23 o                         
  -3   2   3         41.79         42.25         2.43 o                         
  -2   2   3        162.40        161.95         5.45 o                         
  -1   2   3        953.52        952.86        39.18 o                         
   0   2   3        673.34        660.81        18.52 o                         
   1   2   3        482.49        505.85        14.57 o                         
   2   2   3        216.02        222.54         4.85 o                         
   4   2   3         54.57         57.87         1.42 o                         
   5   2   3         63.10         64.91         2.07 o                         
  -5   3   3         80.34         77.99         2.28 o                         
  -4   3   3         41.85         39.26         1.33 o                         
  -3   3   3         52.91         56.91         3.95 o                         
  -2   3   3        457.51        472.04        20.43 o                         
  -1   3   3        637.34        639.18        25.96 o                         
   0   3   3         86.30         92.05         2.84 o                         
   1   3   3        367.09        353.54        11.37 o                         
   2   3   3        182.99        198.29         5.04 o                         
   3   3   3          8.77         10.33         0.57 o                         
   4   3   3          1.56          1.44         0.34 o                         
   5   3   3        103.18        108.01         3.98 o                         
  -5   4   3         83.19         82.80         2.34 o                         
  -4   4   3          9.76          8.43         0.66 o                         
  -3   4   3        224.45        209.06         9.41 o                         
  -2   4   3        775.52        754.19        34.60 o                         
  -1   4   3         68.72         76.65         4.41 o                         
   0   4   3        161.32        167.06         4.98 o                         
   1   4   3        461.41        496.76        20.36 o                         
   2   4   3        481.29        481.08        11.99 o                         
   3   4   3        124.87        119.13         2.65 o                         
   4   4   3         17.82         17.34         0.61 o                         
   5   4   3         20.31         19.93         0.80 o                         
  -5   5   3          4.08          2.93         0.35 o                         
  -4   5   3         50.54         50.56         1.59 o                         
  -3   5   3         11.11         10.10         0.84 o                         
  -2   5   3        329.56        331.34        14.61 o                         
  -1   5   3        574.56        591.92        25.46 o                         
   0   5   3        119.20        121.98         3.78 o                         
   1   5   3        175.07        191.25         9.77 o                         
   2   5   3        994.48        991.12        28.72 o                         
   3   5   3         88.70         88.81         1.79 o                         
   4   5   3         94.22        100.15         1.85 o                         
  -5   6   3         17.54         15.75         0.75 o                         
  -4   6   3         57.58         54.73         1.99 o                         
  -3   6   3        114.53        114.53         2.60 o                         
  -2   6   3          1.73          3.70         1.30 o                         
  -1   6   3        278.71        284.29        12.86 o                         
   0   6   3        353.64        360.22        10.76 o                         
   1   6   3         22.23         27.47         1.30 o                         
   2   6   3        153.80        148.98         6.37 o                         
   3   6   3         19.67         18.09         0.70 o                         
   4   6   3         97.56         97.22         1.79 o                         
  -5   7   3          5.38          3.79         0.94 o                         
  -4   7   3         51.96         51.52         1.54 o                         
  -3   7   3         25.65         25.67         1.13 o                         
  -2   7   3         16.75         15.99         2.60 o                         
  -1   7   3        129.26        139.27         7.15 o                         
   0   7   3        186.55        198.28         6.01 o                         
   1   7   3        255.66        281.78        11.76 o                         
   2   7   3         67.07         63.18         1.38 o                         
   3   7   3        457.45        458.63         7.87 o                         
   4   7   3         53.65         54.33         1.11 o                         
  -4   8   3         14.01         14.74         1.04 o                         
  -3   8   3        136.70        135.67         4.26 o                         
  -2   8   3        149.71        143.55         6.76 o                         
  -1   8   3         99.72         99.34         5.55 o                         
   0   8   3         92.99        106.57         4.98 o                         
   1   8   3        267.96        280.55        11.53 o                         
   2   8   3         15.45         16.00         0.65 o                         
   3   8   3        351.19        373.50         6.45 o                         
   4   8   3         14.03         14.23         0.59 o                         
  -4   9   3         33.98         37.12         3.02 o                         
  -3   9   3        145.78        140.50         3.85 o                         
  -2   9   3         36.75         33.29         2.42 o                         
  -1   9   3          4.00          4.32         1.14 o                         
   1   9   3          0.77          0.84         0.27 o                         
   2   9   3          0.71          0.95         0.27 o                         
   3   9   3         27.11         28.25         0.92 o                         
   4   9   3         17.90         18.25         0.56 o                         
  -4  10   3         13.01         12.50         2.01 o                         
  -3  10   3         35.65         34.31         3.55 o                         
  -2  10   3         79.46         74.37         5.30 o                         
  -1  10   3        119.75        118.63         4.72 o                         
   0  10   3         26.20         24.84         1.69 o                         
   1  10   3        126.25        122.66         2.89 o                         
   2  10   3         84.36         87.60         1.79 o                         
   3  10   3          6.09          6.68         0.40 o                         
   4  10   3        145.89        153.65         2.93 o                         
  -4  11   3          5.06          4.71         1.24 o                         
  -3  11   3         13.01         13.95         1.50 o                         
  -2  11   3         16.56         16.01         2.74 o                         
  -1  11   3         84.56         84.27         5.56 o                         
   0  11   3         11.54         12.25         1.05 o                         
   1  11   3          5.02          5.46         0.40 o                         
   2  11   3          0.56          0.71         0.27 o                         
   3  11   3          9.41          9.88         0.51 o                         
   4  11   3         17.72         17.88         0.60 o                         
  -4  12   3         21.64         21.82         1.79 o                         
  -3  12   3         10.03         10.79         1.28 o                         
  -2  12   3         24.72         21.91         3.08 o                         
  -1  12   3          0.12          0.44         1.23 o                         
   0  12   3         45.29         44.38         1.85 o                         
   1  12   3          8.27          7.64         0.56 o                         
   2  12   3         18.74         19.92         0.75 o                         
   3  12   3          0.91          1.34         0.30 o                         
  -3  13   3          9.58         11.80         1.63 o                         
  -2  13   3         36.19         35.75         3.38 o                         
  -1  13   3         88.59         93.24         5.79 o                         
   0  13   3         51.18         54.32         2.58 o                         
   1  13   3         14.96         14.91         0.72 o                         
   2  13   3          8.25          9.28         0.52 o                         
   3  13   3         18.17         19.43         0.61 o                         
  -3  14   3         26.66         29.43         3.24 o                         
  -2  14   3          5.01          5.24         1.40 o                         
  -1  14   3         47.04         50.86         3.96 o                         
   0  14   3        219.06        241.97        11.38 o                         
   1  14   3         10.42         11.28         1.25 o                         
   2  14   3          1.56          1.18         0.29 o                         
  -2  15   3         19.63         20.97         2.07 o                         
  -1  15   3         52.01         52.03         3.93 o                         
   0  15   3         60.89         61.59         4.18 o                         
   1  15   3         12.99         13.11         0.79 o                         
   2  15   3          6.20          6.89         0.70 o                         
  -2  16   3          6.71          7.30         1.28 o                         
  -1  16   3         15.19         16.14         2.01 o                         
   0  16   3         76.77         82.76         4.52 o                         
   1  16   3         46.81         53.55         4.44 o                         
   0  17   3          0.81          0.61         0.88 o                         
  -4   0   4        160.08        156.71         4.59 o                         
  -2   0   4        463.51        472.27        20.89 o                         
   0   0   4       1647.38       1683.28        68.40 o                         
   2   0   4        214.19        217.41         5.46 o                         
   4   0   4        276.19        276.58         6.62 o                         
  -5   1   4         58.43         51.28         1.37 o                         
  -4   1   4         95.55         93.67         2.22 o                         
  -3   1   4         50.04         45.98         2.11 o                         
  -2   1   4         30.91         39.25         2.07 o                         
  -1   1   4        830.32        848.90        34.72 o                         
   0   1   4       1030.03       1031.30        42.01 o                         
   1   1   4        350.16        371.49        10.84 o                         
   2   1   4        187.20        184.59         3.69 o                         
   3   1   4        118.23        116.75         1.98 o                         
   4   1   4         39.18         39.85         0.93 o                         
   5   1   4         34.17         34.43         1.17 o                         
  -5   2   4         15.35         11.39         1.10 o                         
  -4   2   4        174.21        169.59         3.45 o                         
  -3   2   4        116.37        117.66         3.39 o                         
  -2   2   4        487.03        510.05        21.57 o                         
  -1   2   4        305.78        316.80        13.52 o                         
   0   2   4        111.04        108.43         4.57 o                         
   1   2   4        133.06        148.95         4.58 o                         
   2   2   4        132.76        135.83         3.18 o                         
   3   2   4         21.51         20.77         0.76 o                         
   4   2   4         32.55         33.06         0.84 o                         
   5   2   4         61.76         60.75         1.91 o                         
  -5   3   4         71.66         71.17         2.02 o                         
  -4   3   4         37.48         38.47         1.28 o                         
  -3   3   4          5.48          6.62         1.02 o                         
  -2   3   4        132.59        149.30         7.52 o                         
  -1   3   4        422.17        431.27        17.63 o                         
   0   3   4        159.42        170.02         7.12 o                         
   1   3   4        162.57        164.04         4.17 o                         
   2   3   4        337.65        342.48         8.46 o                         
   3   3   4         40.87         41.72         1.00 o                         
   4   3   4         18.71         18.87         0.61 o                         
   5   3   4        131.92        134.56         3.93 o                         
  -5   4   4         60.90         59.14         3.74 o                         
  -4   4   4         37.48         35.72         1.34 o                         
  -3   4   4         19.05         17.10         1.26 o                         
  -2   4   4         11.30         11.58         2.14 o                         
  -1   4   4        229.87        244.89        10.87 o                         
   0   4   4        358.70        373.57        11.05 o                         
   1   4   4        814.21        793.67        18.85 o                         
   2   4   4         30.34         28.24         1.36 o                         
   3   4   4         18.38         18.41         0.68 o                         
   4   4   4         35.06         35.43         0.82 o                         
  -5   5   4         41.84         39.23         1.55 o                         
  -4   5   4          2.06          1.58         0.52 o                         
  -3   5   4        211.32        206.23         4.64 o                         
  -2   5   4        161.83        165.87         8.71 o                         
  -1   5   4        456.64        446.02        19.44 o                         
   0   5   4        153.48        167.27         5.19 o                         
   1   5   4        290.68        301.96         7.45 o                         
   2   5   4         55.05         57.48         2.17 o                         
   3   5   4        197.11        203.59         5.14 o                         
   4   5   4         41.33         42.75         0.94 o                         
  -5   6   4          5.59          4.91         1.46 o                         
  -4   6   4          9.16          8.06         0.69 o                         
  -3   6   4        120.58        118.23         2.69 o                         
  -2   6   4        127.90        122.77         7.14 o                         
  -1   6   4        128.20        141.18         7.19 o                         
   0   6   4        216.90        225.38         6.90 o                         
   1   6   4        188.47        186.44         4.76 o                         
   2   6   4        259.23        245.29         4.37 o                         
   3   6   4        153.31        156.12         2.68 o                         
   4   6   4         44.48         46.92         1.01 o                         
  -4   7   4          3.44          2.31         0.42 o                         
  -3   7   4         26.37         23.94         1.29 o                         
  -2   7   4         19.19         19.53         1.05 o                         
   0   7   4        380.26        399.15        14.93 o                         
   1   7   4         62.10         63.70         2.29 o                         
   2   7   4         44.19         45.09         1.10 o                         
   3   7   4         55.33         56.23         1.20 o                         
   4   7   4          0.72          0.63         0.24 o                         
  -4   8   4         30.90         32.59         1.94 o                         
  -3   8   4         27.16         23.61         1.18 o                         
  -2   8   4        152.00        144.66         6.06 o                         
  -1   8   4         51.62         53.58         3.89 o                         
   1   8   4         72.12         70.90         1.50 o                         
   2   8   4         81.87         76.41         1.59 o                         
   3   8   4         99.30        101.96         2.20 o                         
   4   8   4         16.76         15.16         0.48 o                         
  -4   9   4          1.30          2.32         0.72 o                         
  -3   9   4          9.53          6.74         1.74 o                         
  -2   9   4        159.93        152.23         6.91 o                         
  -1   9   4         17.83         18.75         2.77 o                         
   0   9   4        274.56        247.19        12.33 o                         
   1   9   4         49.77         48.23         1.12 o                         
   2   9   4        220.63        222.22         4.00 o                         
   3   9   4          1.60          1.78         0.27 o                         
   4   9   4         57.14         56.33         1.26 o                         
  -4  10   4          4.76          5.09         1.21 o                         
  -3  10   4          0.55          1.10         1.29 o                         
  -2  10   4        134.20        120.18         5.80 o                         
  -1  10   4        106.02        104.83         5.84 o                         
   0  10   4         29.32         28.48         1.47 o                         
   1  10   4        148.17        151.02         2.67 o                         
   2  10   4         39.46         36.29         0.97 o                         
   3  10   4         18.89         20.29         0.62 o                         
   4  10   4         82.99         95.45         2.09 o                         
  -4  11   4          2.21          2.48         0.92 o                         
  -3  11   4          7.88          7.71         1.22 o                         
  -2  11   4        189.91        173.14         9.32 o                         
  -1  11   4        112.14        119.53         6.65 o                         
   0  11   4          8.47          6.82         0.75 o                         
   1  11   4         59.56         58.43         1.42 o                         
   2  11   4         22.16         25.62         0.81 o                         
   3  11   4          7.44         10.37         0.47 o                         
  -3  12   4          7.89          8.46         1.32 o                         
  -2  12   4        106.81         94.76         6.63 o                         
  -1  12   4          2.08          0.79         1.28 o                         
   0  12   4        205.33        210.36         5.51 o                         
   1  12   4        190.38        188.08         3.47 o                         
   2  12   4         19.49         18.99         0.80 o                         
   3  12   4          4.27          2.53         0.26 o                         
  -3  13   4         11.81         11.49         1.38 o                         
  -2  13   4         22.16         20.88         2.61 o                         
  -1  13   4         23.69         30.59         4.55 o                         
   1  13   4         66.12         68.63         2.24 o                         
   2  13   4         22.06         20.44         0.72 o                         
   3  13   4         22.41         27.69         1.14 o                         
  -3  14   4         86.01         95.66         4.55 o                         
  -2  14   4          7.87          6.56         1.41 o                         
  -1  14   4        139.40        148.83         7.67 o                         
   0  14   4         21.88         22.13         2.70 o                         
   1  14   4          5.40          4.68         0.69 o                         
   2  14   4          1.05          1.39         0.40 o                         
  -2  15   4          3.16          2.65         0.88 o                         
  -1  15   4         30.06         31.45         2.71 o                         
   0  15   4          5.34          7.03         1.42 o                         
   1  15   4          4.04          6.58         2.07 o                         
   2  15   4          3.76          3.65         0.59 o                         
  -1  16   4         22.43         22.22         2.10 o                         
   0  16   4          5.33          6.37         1.39 o                         
  -5   0   5         40.62         47.40         3.21 o                         
  -3   0   5        209.97        204.69         6.00 o                         
   1   0   5        170.65        171.71         5.34 o                         
   3   0   5        350.81        373.94         7.88 o                         
  -5   1   5         97.33         94.76         2.73 o                         
  -4   1   5        279.21        270.76         5.11 o                         
  -3   1   5        112.05        100.83         3.02 o                         
  -2   1   5         64.57         76.75         3.48 o                         
  -1   1   5         27.37         29.23         2.32 o                         
   0   1   5        117.02        121.38         5.15 o                         
   1   1   5         78.58         84.45         2.01 o                         
   2   1   5        166.34        179.60         4.04 o                         
   3   1   5        203.54        209.02         3.27 o                         
   4   1   5         46.82         48.66         1.03 o                         
  -5   2   5         11.04         11.51         0.76 o                         
  -4   2   5        293.80        286.93         6.70 o                         
  -3   2   5        225.82        223.68         5.62 o                         
  -2   2   5         10.20         11.32         2.14 o                         
  -1   2   5        208.29        201.10         9.39 o                         
   0   2   5         53.74         56.09         2.68 o                         
   1   2   5        216.56        219.21         4.75 o                         
   2   2   5         60.20         58.02         1.62 o                         
   3   2   5         58.04         58.45         1.22 o                         
   4   2   5         56.19         58.74         1.49 o                         
  -4   3   5         14.13         14.81         1.13 o                         
  -3   3   5         35.83         38.56         1.70 o                         
  -2   3   5        142.48        138.92         7.55 o                         
  -1   3   5         92.56         99.40         5.22 o                         
   0   3   5        526.86        554.48        22.54 o                         
   1   3   5        227.18        224.22         4.90 o                         
   2   3   5        168.34        182.11         4.94 o                         
   3   3   5         10.59         11.01         0.58 o                         
   4   3   5         42.42         42.92         0.91 o                         
  -4   4   5         25.63         25.28         1.75 o                         
  -3   4   5         82.04         80.99         2.41 o                         
  -2   4   5        120.77        124.72         7.02 o                         
  -1   4   5         57.27         48.47         5.15 o                         
   0   4   5        120.16        120.85         5.21 o                         
   1   4   5        117.27        115.31         2.70 o                         
   2   4   5         22.37         21.47         0.69 o                         
   3   4   5        223.56        228.18         3.78 o                         
   4   4   5         59.66         61.56         1.18 o                         
  -4   5   5         35.93         33.48         1.41 o                         
  -3   5   5         11.18         10.21         0.89 o                         
  -2   5   5        113.10        119.20         7.03 o                         
  -1   5   5        205.54        231.10         7.79 o                         
   0   5   5         98.27         94.12         5.53 o                         
   1   5   5        166.17        170.32         5.68 o                         
   2   5   5         36.78         35.10         1.00 o                         
   3   5   5         10.00         10.51         0.65 o                         
   4   5   5          1.45          2.17         0.26 o                         
  -4   6   5         38.08         37.60         1.41 o                         
  -3   6   5         32.42         33.38         1.59 o                         
  -2   6   5         43.02         42.30         1.80 o                         
  -1   6   5         20.79         18.22         2.46 o                         
   0   6   5         58.55         59.59         3.03 o                         
   1   6   5        142.62        144.98         3.33 o                         
   2   6   5        178.16        173.47         2.96 o                         
   3   6   5          0.34          0.65         0.25 o                         
   4   6   5          5.31          5.14         0.32 o                         
  -4   7   5          9.25          9.81         1.74 o                         
  -3   7   5          9.66         10.28         0.85 o                         
  -2   7   5         40.30         39.67         2.41 o                         
  -1   7   5         74.17         69.40         4.65 o                         
   0   7   5         64.87         53.12         2.18 o                         
   1   7   5         10.32          7.83         0.41 o                         
   2   7   5        131.95        132.09         2.32 o                         
   3   7   5         59.95         58.32         1.21 o                         
   4   7   5         25.43         23.78         0.66 o                         
  -4   8   5         59.77         63.44         3.22 o                         
  -3   8   5         50.98         47.36         2.83 o                         
  -2   8   5         11.83         10.64         1.42 o                         
  -1   8   5        201.28        199.80        10.08 o                         
   0   8   5        111.10         98.02         5.46 o                         
   1   8   5        247.47        252.80         4.12 o                         
   2   8   5         24.03         25.54         0.76 o                         
   3   8   5          5.70          4.43         0.32 o                         
   4   8   5          0.25          0.33         0.19 o                         
  -4   9   5          3.74          4.18         0.75 o                         
  -3   9   5         44.89         42.39         4.03 o                         
  -2   9   5         74.78         69.80         3.90 o                         
  -1   9   5        234.00        234.22        10.69 o                         
   0   9   5         16.87         14.76         1.21 o                         
   1   9   5        107.30        109.37         2.18 o                         
   2   9   5          7.26          5.45         0.37 o                         
   3   9   5         23.66         24.17         0.67 o                         
   4   9   5         10.82         12.84         0.46 o                         
  -4  10   5          0.23         -0.80         0.80 o                         
  -3  10   5         19.96         24.16         2.53 o                         
  -2  10   5         11.37          8.73         1.64 o                         
  -1  10   5        156.84        167.94         8.53 o                         
   0  10   5         38.74         38.47         1.62 o                         
   1  10   5        230.67        225.90         4.14 o                         
   2  10   5         31.46         27.27         0.83 o                         
   3  10   5         18.98         20.27         0.60 o                         
  -3  11   5        125.87        142.11         6.76 o                         
  -2  11   5         38.62         40.39         3.35 o                         
  -1  11   5         51.19         57.20         3.97 o                         
   0  11   5          5.14          4.33         0.86 o                         
   1  11   5         11.65         13.49         0.63 o                         
   2  11   5         34.05         36.57         1.00 o                         
   3  11   5          6.67          6.67         0.41 o                         
  -3  12   5         27.29         33.59         3.59 o                         
  -2  12   5         82.58         81.86         5.06 o                         
  -1  12   5         40.52         46.34         3.63 o                         
   0  12   5         30.85         29.94         2.99 o                         
   1  12   5          1.89          2.78         0.50 o                         
   2  12   5         56.23         60.74         1.83 o                         
   3  12   5          1.01          1.47         0.26 o                         
  -3  13   5         19.50         21.20         1.24 o                         
  -2  13   5         33.50         33.51         2.87 o                         
  -1  13   5         11.88         14.93         2.32 o                         
   0  13   5         66.47         66.71         4.24 o                         
   1  13   5         26.13         24.45         1.17 o                         
   2  13   5         35.79         37.18         2.20 o                         
  -2  14   5          4.20          4.32         0.78 o                         
  -1  14   5         37.29         39.07         3.03 o                         
   0  14   5        111.40        118.47         5.89 o                         
   1  14   5         16.33         16.44         1.32 o                         
   2  14   5         12.50         12.68         0.76 o                         
  -2  15   5          3.22          3.01         0.62 o                         
  -1  15   5          2.76          2.26         1.00 o                         
   0  15   5         22.69         25.56         2.19 o                         
   1  15   5          6.10          8.09         1.35 o                         
  -1  16   5          7.63          8.43         1.25 o                         
   0  16   5         23.72         25.30         1.97 o                         
  -4   0   6        121.89        104.49         4.81 o                         
   2   0   6         14.25         14.96         1.06 o                         
   4   0   6        148.88        153.03         4.61 o                         
  -5   1   6         34.49         33.22         1.47 o                         
  -4   1   6         65.16         59.21         3.04 o                         
  -3   1   6        367.90        362.84         8.45 o                         
  -2   1   6        115.00        117.91         6.47 o                         
  -1   1   6        155.75        153.23         8.87 o                         
   1   1   6          6.46          8.14         0.59 o                         
   2   1   6         12.91         13.91         0.85 o                         
   3   1   6         11.17         10.91         0.54 o                         
   4   1   6         15.93         16.19         0.68 o                         
  -5   2   6          8.27          8.85         1.40 o                         
  -4   2   6         99.04         99.39         4.54 o                         
  -3   2   6        359.09        353.83         8.39 o                         
  -2   2   6          6.45          3.66         1.53 o                         
  -1   2   6         47.60         51.84         3.01 o                         
   0   2   6         52.72         53.30         1.98 o                         
   1   2   6        224.01        232.66         5.03 o                         
   2   2   6         35.49         34.18         0.86 o                         
   3   2   6         13.10         14.15         0.64 o                         
   4   2   6         66.39         71.50         1.32 o                         
  -4   3   6         18.10         16.68         1.46 o                         
  -3   3   6         38.82         37.51         2.24 o                         
  -2   3   6        172.87        171.60         9.13 o                         
  -1   3   6          6.14          5.64         0.97 o                         
   0   3   6        280.62        283.97         7.08 o                         
   1   3   6         94.32        104.82         2.53 o                         
   2   3   6         91.08         94.28         1.65 o                         
   3   3   6         12.06         12.53         0.54 o                         
   4   3   6         19.49         19.13         0.63 o                         
  -4   4   6          9.10          7.41         0.81 o                         
  -3   4   6         37.41         40.22         4.85 o                         
  -2   4   6        379.16        371.32        12.27 o                         
  -1   4   6        238.69        231.52         7.66 o                         
   0   4   6         48.41         46.37         1.53 o                         
   1   4   6         13.67         11.73         0.67 o                         
   2   4   6         13.75         13.94         0.56 o                         
   3   4   6         14.85         14.45         0.58 o                         
   4   4   6          4.05          4.62         0.27 o                         
  -4   5   6          7.85          6.86         1.12 o                         
  -3   5   6         23.47         24.44         1.78 o                         
  -2   5   6         48.85         43.90         2.32 o                         
  -1   5   6         21.43         19.84         1.55 o                         
   0   5   6          3.61          1.08         0.48 o                         
   1   5   6         42.42         41.50         1.38 o                         
   2   5   6         18.20         18.40         0.61 o                         
   3   5   6         84.06         85.90         1.61 o                         
   4   5   6         17.75         17.69         0.58 o                         
  -4   6   6         12.97         12.97         1.43 o                         
  -3   6   6         67.20         73.54         3.60 o                         
  -2   6   6         29.17         25.03         1.59 o                         
  -1   6   6        254.91        243.61        12.39 o                         
   0   6   6        332.96        322.60        10.07 o                         
   1   6   6          3.39          4.43         0.45 o                         
   2   6   6        230.58        245.81         4.20 o                         
   3   6   6         29.45         29.49         0.77 o                         
   4   6   6         25.37         24.24         0.66 o                         
  -4   7   6         13.18         14.30         2.17 o                         
  -3   7   6          5.07          3.71         0.96 o                         
  -2   7   6          4.52          5.25         0.82 o                         
  -1   7   6         30.39         29.49         3.13 o                         
   0   7   6         92.76         86.63         4.49 o                         
   1   7   6         51.85         48.73         1.17 o                         
   2   7   6         30.79         31.56         0.83 o                         
   3   7   6         22.88         21.70         0.67 o                         
   4   7   6          2.84          2.82         0.32 o                         
  -4   8   6          1.32          0.68         0.74 o                         
  -3   8   6         19.04         14.39         2.22 o                         
  -2   8   6          7.26          4.62         1.41 o                         
  -1   8   6         33.00         33.32         2.75 o                         
   0   8   6         19.15         15.21         1.45 o                         
   1   8   6         69.95         66.59         1.57 o                         
   2   8   6         63.11         59.99         1.33 o                         
   3   8   6         21.00         20.58         0.60 o                         
   4   8   6          2.15          2.51         0.19 o                         
  -4   9   6          1.98          2.10         0.78 o                         
  -3   9   6          8.00          7.58         1.20 o                         
  -2   9   6        182.46        180.12         9.39 o                         
  -1   9   6        264.93        270.86        12.14 o                         
   0   9   6        126.97        125.17         3.56 o                         
   1   9   6          4.68          3.86         0.51 o                         
   2   9   6         67.08         60.88         1.25 o                         
   3   9   6         11.02         10.02         0.56 o                         
  -3  10   6          4.59          8.18         1.59 o                         
  -2  10   6         92.79         87.63         5.16 o                         
  -1  10   6        100.78        100.64         5.48 o                         
   0  10   6          0.03          0.51         0.83 o                         
   1  10   6         26.16         26.58         1.17 o                         
   2  10   6         39.14         37.18         1.00 o                         
   3  10   6          3.01          2.87         0.25 o                         
  -3  11   6          0.19          0.32         0.70 o                         
  -2  11   6        228.73        210.13        10.07 o                         
  -1  11   6          6.39          3.64         1.23 o                         
   0  11   6         14.23         13.39         2.00 o                         
   1  11   6         45.44         45.01         1.91 o                         
   2  11   6          8.04          7.73         0.57 o                         
   3  11   6          6.74          5.85         1.35 o                         
  -3  12   6          8.06          6.92         1.35 o                         
  -2  12   6         97.31         98.15         5.08 o                         
  -1  12   6         12.26         12.95         2.08 o                         
   0  12   6         37.88         37.83         3.03 o                         
   1  12   6         79.42         76.22         2.31 o                         
   2  12   6         15.18         14.02         0.72 o                         
  -3  13   6         35.62         36.67         2.28 o                         
  -2  13   6          0.82          0.93         0.69 o                         
  -1  13   6         25.58         29.30         2.64 o                         
   0  13   6         34.10         39.51         2.96 o                         
   1  13   6          3.79          1.87         0.48 o                         
   2  13   6         26.05         26.76         1.08 o                         
  -1  14   6        105.62        108.12         5.32 o                         
   0  14   6          7.22          6.29         1.27 o                         
   1  14   6          3.00          2.89         1.06 o                         
  -1  15   6         10.01          7.55         1.66 o                         
   0  15   6          9.62          9.43         1.79 o                         
  -5   0   7         27.87         24.45         1.97 o                         
  -3   0   7        337.58        335.48        16.07 o                         
  -1   0   7        126.60        122.84         6.02 o                         
   1   0   7         84.76         79.97         4.14 o                         
   3   0   7         88.42         90.44         2.21 o                         
  -4   1   7        248.51        275.03         9.30 o                         
  -3   1   7        249.45        259.56         9.16 o                         
  -2   1   7         58.44         52.28         4.14 o                         
  -1   1   7         29.56         28.07         1.50 o                         
   0   1   7        187.77        190.87         6.00 o                         
   1   1   7         39.11         37.23         1.09 o                         
   2   1   7         87.46         82.91         1.50 o                         
   3   1   7         21.11         22.62         0.62 o                         
   4   1   7          7.73          8.03         0.43 o                         
  -4   2   7        130.16        143.26         9.23 o                         
  -3   2   7        125.65        129.11         5.41 o                         
  -2   2   7          5.79          5.37         2.62 o                         
  -1   2   7         49.54         49.47         2.11 o                         
   0   2   7         97.08         91.49         3.20 o                         
   1   2   7         46.31         46.32         1.13 o                         
   2   2   7         41.93         44.57         1.02 o                         
   3   2   7          0.22          0.50         0.24 o                         
   4   2   7          0.50          0.26         0.27 o                         
  -4   3   7         11.60          8.60         1.24 o                         
  -3   3   7          6.46          6.32         1.73 o                         
  -2   3   7        255.82        247.98         7.17 o                         
  -1   3   7         45.84         43.40         1.93 o                         
   0   3   7         46.36         47.50         1.98 o                         
   1   3   7        182.25        187.50         3.17 o                         
   2   3   7          1.12          0.64         0.26 o                         
   3   3   7          9.70         10.09         0.56 o                         
   4   3   7         14.02         14.79         0.52 o                         
  -4   4   7          3.02          3.22         0.91 o                         
  -3   4   7         67.01         72.93         3.65 o                         
  -2   4   7        542.08        514.29        11.64 o                         
  -1   4   7         15.59         12.74         1.46 o                         
   0   4   7         60.14         59.39         2.37 o                         
   1   4   7        703.90        696.04        14.12 o                         
   2   4   7         52.76         56.05         1.11 o                         
   3   4   7         10.13         10.72         0.50 o                         
   4   4   7         55.04         56.70         1.33 o                         
  -4   5   7          0.60          0.48         0.65 o                         
  -3   5   7          2.53          1.48         0.98 o                         
  -2   5   7         21.74         22.20         1.44 o                         
  -1   5   7         54.99         53.85         3.37 o                         
   0   5   7         59.54         62.92         2.62 o                         
   1   5   7         33.72         33.63         0.91 o                         
   2   5   7        144.92        147.00         2.54 o                         
   3   5   7         15.91         16.44         0.55 o                         
   4   5   7         30.23         31.40         0.80 o                         
  -4   6   7          9.11          9.72         1.46 o                         
  -3   6   7         48.46         51.21         2.85 o                         
  -2   6   7          2.32          1.24         0.67 o                         
   0   6   7        456.55        447.44         9.54 o                         
   1   6   7         72.84         66.10         1.44 o                         
   2   6   7         56.34         55.36         1.09 o                         
   3   6   7          3.88          3.49         0.35 o                         
   4   6   7          8.27          7.63         0.33 o                         
  -4   7   7          0.44          1.19         0.67 o                         
  -3   7   7          9.97          9.61         1.63 o                         
  -2   7   7          7.53          6.95         1.30 o                         
   0   7   7        312.50        301.90         9.56 o                         
   1   7   7         43.20         44.29         1.37 o                         
   2   7   7         27.85         28.24         0.77 o                         
   3   7   7         63.61         59.48         1.16 o                         
  -4   8   7         47.79         52.52         2.99 o                         
  -3   8   7          2.38          3.84         1.37 o                         
  -1   8   7        145.47        157.50         7.85 o                         
   0   8   7          4.40          3.78         0.86 o                         
   1   8   7         11.97         10.56         0.87 o                         
   2   8   7         34.02         33.87         1.65 o                         
   3   8   7        139.36        141.80         2.79 o                         
  -4   9   7         22.70         22.47         1.48 o                         
  -3   9   7         32.09         34.74         2.89 o                         
  -2   9   7         16.14         16.18         2.12 o                         
  -1   9   7        265.40        264.34        11.38 o                         
   0   9   7        102.24        100.45         5.40 o                         
   1   9   7         60.34         60.88         1.72 o                         
   2   9   7         26.08         26.00         0.78 o                         
   3   9   7          7.88          7.87         0.47 o                         
  -3  10   7         38.85         38.95         3.15 o                         
  -2  10   7         17.66         19.51         2.03 o                         
  -1  10   7         94.76        100.84         5.25 o                         
   0  10   7         45.23         44.43         3.16 o                         
   1  10   7          2.75          2.54         0.45 o                         
   2  10   7         13.18         13.20         0.75 o                         
   3  10   7         16.13         16.72         0.80 o                         
  -3  11   7         26.76         29.96         2.12 o                         
  -2  11   7         43.80         47.63         2.95 o                         
  -1  11   7         24.44         24.28         2.48 o                         
   0  11   7         32.62         36.04         2.71 o                         
   1  11   7          8.64          8.73         0.75 o                         
   2  11   7          2.17          1.92         0.35 o                         
  -3  12   7          2.79          3.15         0.64 o                         
  -2  12   7         76.53         79.77         3.72 o                         
  -1  12   7          1.35         -0.05         0.78 o                         
   0  12   7         42.01         44.05         3.00 o                         
   1  12   7          3.57          4.49         1.17 o                         
   2  12   7          3.96          3.81         0.41 o                         
  -2  13   7         34.55         35.94         2.30 o                         
  -1  13   7          3.22          2.89         1.03 o                         
   0  13   7         14.07         16.70         1.82 o                         
   1  13   7         17.00         21.43         2.35 o                         
  -1  14   7         16.46         17.35         1.61 o                         
   0  14   7          6.56          5.23         1.04 o                         
   1  14   7          5.01          5.59         1.44 o                         
  -4   0   8         78.67         92.93         5.39 o                         
  -2   0   8         32.13         29.59         3.29 o                         
   0   0   8        103.64        104.45         4.99 o                         
   2   0   8         43.47         43.38         1.32 o                         
   4   0   8          7.15          6.97         0.44 o                         
  -4   1   8         43.08         46.38         2.45 o                         
  -3   1   8        214.40        226.80         7.98 o                         
  -2   1   8          0.36         -0.26         0.87 o                         
  -1   1   8         87.52         79.28         9.49 o                         
   0   1   8         76.53         75.76         2.92 o                         
   1   1   8         71.11         69.60         1.47 o                         
   2   1   8         76.25         75.24         1.41 o                         
   3   1   8        143.36        148.59         2.36 o                         
   4   1   8          0.62          0.42         0.15 o                         
  -4   2   8         30.66         34.51         2.08 o                         
  -3   2   8        113.86        113.40         4.87 o                         
  -2   2   8         25.03         25.24         2.16 o                         
  -1   2   8        101.97         95.44         3.93 o                         
   0   2   8         16.19         16.36         1.22 o                         
   1   2   8         37.54         34.75         0.93 o                         
   2   2   8        236.42        234.54         4.17 o                         
   3   2   8         17.63         17.44         0.50 o                         
   4   2   8         26.65         27.82         0.69 o                         
  -4   3   8          0.83          0.72         0.80 o                         
  -3   3   8          3.59          5.70         1.18 o                         
  -2   3   8        417.60        405.13        13.07 o                         
  -1   3   8         30.42         29.87         1.63 o                         
   0   3   8         26.56         27.88         1.56 o                         
   1   3   8         54.58         55.37         1.24 o                         
   2   3   8          9.23          8.54         0.53 o                         
   3   3   8          3.86          3.47         0.27 o                         
  -4   4   8          3.34          2.97         0.90 o                         
  -3   4   8         57.36         65.32         3.43 o                         
  -2   4   8        684.04        650.46        32.28 o                         
  -1   4   8         14.81         15.25         1.11 o                         
   0   4   8        111.76        120.80         4.17 o                         
   1   4   8        498.35        496.85         8.61 o                         
   2   4   8         46.12         47.52         1.11 o                         
   3   4   8          2.96          2.63         0.25 o                         
  -4   5   8         13.23         15.70         1.27 o                         
  -3   5   8         46.07         47.29         3.49 o                         
  -2   5   8         36.45         35.57         1.71 o                         
  -1   5   8        210.07        204.95         9.49 o                         
   0   5   8         50.64         52.14         2.24 o                         
   1   5   8        326.87        330.44         7.21 o                         
   2   5   8          8.46          8.32         0.48 o                         
   3   5   8          5.35          5.57         0.51 o                         
  -4   6   8          5.09          7.23         1.20 o                         
  -3   6   8         73.11         76.67         3.40 o                         
  -2   6   8         77.61         73.36         2.59 o                         
   0   6   8        175.44        168.52         5.62 o                         
   1   6   8          8.72          7.44         0.61 o                         
   2   6   8         89.12         93.79         2.59 o                         
   3   6   8         13.36         13.08         0.49 o                         
  -4   7   8         44.08         43.65         3.35 o                         
  -3   7   8         60.01         70.29         4.45 o                         
  -2   7   8        118.81        115.56         7.84 o                         
  -1   7   8        165.02        167.00         7.95 o                         
   0   7   8        292.75        295.33        13.23 o                         
   1   7   8         10.60          9.39         0.70 o                         
   2   7   8         23.91         23.17         0.72 o                         
   3   7   8         12.81         13.17         0.49 o                         
  -4   8   8         58.57         61.00         2.94 o                         
  -3   8   8         37.38         43.61         3.20 o                         
  -2   8   8         17.44         17.43         3.54 o                         
  -1   8   8         31.75         34.40         2.64 o                         
   0   8   8        358.49        346.49        15.47 o                         
   1   8   8          3.50          3.05         0.79 o                         
   2   8   8         39.22         41.16         1.26 o                         
   3   8   8         14.61         15.56         0.66 o                         
  -3   9   8         22.10         29.46         2.34 o                         
  -2   9   8          8.17          8.42         1.10 o                         
  -1   9   8        292.20        302.61        12.76 o                         
   0   9   8        248.56        255.63        11.23 o                         
   1   9   8          7.10          6.45         0.54 o                         
   2   9   8         39.74         42.52         2.98 o                         
   3   9   8         21.01         20.81         0.81 o                         
  -3  10   8         36.85         45.60         2.73 o                         
  -2  10   8          7.76          9.31         1.83 o                         
  -1  10   8         21.60         21.56         2.16 o                         
   0  10   8          3.09          2.74         0.92 o                         
   1  10   8          7.78          5.72         0.82 o                         
   2  10   8          4.43          4.51         0.40 o                         
  -3  11   8          2.15          2.08         0.68 o                         
  -2  11   8         39.44         42.15         2.81 o                         
  -1  11   8          5.86          6.22         1.20 o                         
   0  11   8          4.36          4.93         1.10 o                         
   1  11   8         43.61         42.93         2.82 o                         
  -2  12   8         27.49         31.04         2.13 o                         
  -1  12   8          2.08          2.25         0.95 o                         
   0  12   8          2.14          1.92         0.88 o                         
   1  12   8         21.93         22.35         2.08 o                         
  -2  13   8          7.22          7.18         1.15 o                         
  -1  13   8         26.59         28.56         1.61 o                         
   0  13   8          9.00         11.00         1.42 o                         
   1  13   8          0.14         -0.10         0.67 o                         
  -3   0   9         25.96         23.29         2.80 o                         
  -1   0   9        118.86        127.39         6.20 o                         
   1   0   9          9.23         10.07         1.08 o                         
   3   0   9        297.89        308.66         7.46 o                         
  -4   1   9          7.48          8.47         1.06 o                         
  -3   1   9          6.96          6.78         1.13 o                         
  -2   1   9         48.37         50.74         2.67 o                         
  -1   1   9        173.01        160.22         5.39 o                         
   0   1   9        105.66        111.43         3.86 o                         
   1   1   9         47.18         47.82         1.43 o                         
   2   1   9        391.09        396.98         8.56 o                         
   3   1   9         47.92         51.45         1.02 o                         
  -4   2   9         28.41         29.28         1.60 o                         
  -3   2   9         47.29         48.01         2.67 o                         
  -2   2   9         48.28         44.76         2.61 o                         
  -1   2   9         46.47         42.03         1.75 o                         
   0   2   9        135.97        134.00         4.53 o                         
   1   2   9         17.17         17.86         0.84 o                         
   2   2   9        171.92        174.86         3.17 o                         
   3   2   9         20.57         20.82         0.54 o                         
  -4   3   9          3.96          3.16         0.65 o                         
  -3   3   9         44.02         45.50         2.55 o                         
  -2   3   9          0.25          1.52         0.81 o                         
  -1   3   9         89.96         90.35         3.39 o                         
   0   3   9         14.60         15.30         1.22 o                         
   1   3   9         47.42         47.81         1.40 o                         
   2   3   9         29.33         28.65         0.75 o                         
   3   3   9          2.35          2.16         0.28 o                         
  -4   4   9          0.68          0.98         0.47 o                         
  -3   4   9         50.45         58.70         2.80 o                         
  -2   4   9         93.91        101.83         3.16 o                         
  -1   4   9         22.25         23.44         1.77 o                         
   0   4   9         89.82        115.70         6.20 o                         
   1   4   9        572.64        562.00        11.71 o                         
   2   4   9          0.63          0.86         0.23 o                         
   3   4   9         14.81         14.70         0.65 o                         
  -4   5   9         17.32         17.18         2.12 o                         
  -3   5   9         63.03         65.71         2.91 o                         
  -2   5   9         50.95         49.44         4.10 o                         
  -1   5   9         64.26         64.96         4.78 o                         
   0   5   9         36.24         40.33         1.88 o                         
   1   5   9         38.07         36.82         1.18 o                         
   2   5   9         60.96         58.51         1.54 o                         
   3   5   9          1.56          1.86         0.32 o                         
  -4   6   9         18.93         19.28         1.35 o                         
  -3   6   9         72.72         77.71         4.59 o                         
  -2   6   9         22.88         20.99         1.77 o                         
  -1   6   9        188.82        188.65         9.75 o                         
   0   6   9        139.81        140.84         4.75 o                         
   1   6   9          7.80          7.05         0.59 o                         
   2   6   9         34.84         34.17         1.03 o                         
   3   6   9          1.00          0.72         0.22 o                         
  -3   7   9          8.33          9.52         1.76 o                         
  -2   7   9         10.04          8.36         1.07 o                         
  -1   7   9        121.41        127.28         5.99 o                         
   0   7   9         81.60         77.19         4.01 o                         
   1   7   9          8.16          6.71         0.59 o                         
   2   7   9         11.82         11.36         0.60 o                         
   3   7   9          2.06          2.59         0.36 o                         
  -3   8   9         48.45         57.35         3.26 o                         
  -2   8   9         13.90         15.10         2.13 o                         
  -1   8   9         16.56         17.81         2.66 o                         
   0   8   9        120.31        121.95         6.20 o                         
   1   8   9         43.82         42.90         2.83 o                         
   2   8   9         24.08         25.57         1.03 o                         
  -3   9   9          1.13          0.73         0.65 o                         
  -2   9   9         18.11         22.99         2.80 o                         
  -1   9   9         49.21         51.83         2.53 o                         
   0   9   9        150.40        155.80         7.24 o                         
   1   9   9         43.28         38.87         2.24 o                         
   2   9   9         14.08         12.18         1.05 o                         
  -3  10   9         14.82         18.65         1.34 o                         
  -2  10   9          0.28          0.90         0.86 o                         
  -1  10   9          4.12          3.20         0.70 o                         
   0  10   9         61.41         62.98         3.52 o                         
   1  10   9         53.43         56.52         3.28 o                         
  -1  11   9          0.62          0.92         0.48 o                         
   0  11   9          2.54          2.44         0.84 o                         
   1  11   9        238.21        285.05        11.47 o                         
  -1  12   9          4.34          3.99         1.10 o                         
   0  12   9          4.03          4.85         0.86 o                         
   1  12   9         35.12         33.58         2.55 o                         
  -4   0  10        126.96        127.54         5.74 o                         
  -2   0  10         50.94         49.89         3.48 o                         
   0   0  10         38.21         35.71         2.62 o                         
   2   0  10         26.55         25.69         1.19 o                         
  -4   1  10         40.61         40.90         1.59 o                         
  -3   1  10         28.13         29.73         1.90 o                         
  -2   1  10          3.97          2.36         0.98 o                         
  -1   1  10        148.28        132.43         4.61 o                         
   0   1  10         22.86         22.45         1.42 o                         
   1   1  10         14.60         15.83         0.73 o                         
   2   1  10         50.14         52.44         1.37 o                         
   3   1  10        186.82        187.06         5.73 o                         
  -4   2  10         10.63         10.44         0.82 o                         
  -3   2  10          8.75          7.80         1.61 o                         
  -2   2  10         15.37         14.23         1.48 o                         
  -1   2  10         94.76         95.86         3.47 o                         
   0   2  10         29.18         29.97         1.57 o                         
   1   2  10         11.29         10.64         0.65 o                         
   2   2  10        135.52        134.18         2.99 o                         
   3   2  10         64.05         63.67         2.05 o                         
  -3   3  10         21.82         24.22         2.25 o                         
  -2   3  10        236.06        231.93         7.71 o                         
  -1   3  10         13.97         13.46         1.45 o                         
   0   3  10         32.86         33.77         1.67 o                         
   1   3  10          4.37          3.62         0.40 o                         
   2   3  10          2.87          3.20         0.44 o                         
   3   3  10          2.29          2.35         0.39 o                         
  -3   4  10         32.68         32.54         1.74 o                         
  -2   4  10        183.58        178.48         6.08 o                         
  -1   4  10         55.74         54.46         2.39 o                         
   0   4  10         54.72         54.42         2.29 o                         
   1   4  10         73.39         66.15         4.41 o                         
   2   4  10         31.39         31.29         0.93 o                         
  -3   5  10          3.18          2.47         0.89 o                         
  -2   5  10          1.56          1.80         0.98 o                         
  -1   5  10         44.68         44.34         3.28 o                         
   0   5  10          5.60          6.97         0.84 o                         
   1   5  10         68.93         65.72         2.47 o                         
   2   5  10          7.76          8.17         0.53 o                         
  -3   6  10        107.02        105.76         5.06 o                         
  -2   6  10         22.34         22.94         2.30 o                         
  -1   6  10         68.53         67.30         2.76 o                         
   0   6  10          9.00          6.72         1.09 o                         
   1   6  10         13.01         12.34         1.44 o                         
   2   6  10         27.88         25.34         1.05 o                         
  -3   7  10         50.69         54.90         3.49 o                         
  -2   7  10         73.93         76.57         4.26 o                         
  -1   7  10         13.84         13.95         1.35 o                         
   0   7  10          1.55          1.72         0.84 o                         
   1   7  10          8.80          7.54         1.24 o                         
   2   7  10          0.01          0.37         0.38 o                         
  -3   8  10         47.61         48.10         2.42 o                         
  -2   8  10         28.30         32.64         2.32 o                         
  -1   8  10          4.70          3.42         0.67 o                         
   0   8  10        156.27        149.64         7.01 o                         
   1   8  10          6.25          5.37         0.66 o                         
  -1   9  10          8.25          6.96         1.18 o                         
   0   9  10        110.70        107.15         5.21 o                         
   1   9  10          1.96          1.95         0.65 o                         
  -2  10  10         22.80         23.67         1.58 o                         
  -1  10  10          7.60          7.40         1.04 o                         
   0  10  10          0.62          0.64         0.53 o                         
   1  10  10          4.14          2.46         0.69 o                         
   0  11  10         15.08         16.86         1.33 o                         
  -3   0  11         11.47         11.30         1.63 o                         
  -1   0  11        142.61        132.30         6.45 o                         
   1   0  11         91.10         91.58         4.48 o                         
  -3   1  11         14.33         15.45         1.34 o                         
  -2   1  11          3.49          3.71         0.99 o                         
  -1   1  11        182.86        173.28         5.68 o                         
   0   1  11        146.58        147.35         4.98 o                         
   1   1  11         32.27         34.70         1.54 o                         
   2   1  11         71.04         72.00         2.45 o                         
  -3   2  11         74.92         75.06         2.81 o                         
  -2   2  11         19.66         20.28         1.86 o                         
  -1   2  11         24.76         24.98         1.78 o                         
   0   2  11        200.68        194.47         6.32 o                         
   1   2  11         13.00         14.11         0.94 o                         
   2   2  11         27.55         28.80         1.22 o                         
  -3   3  11         56.50         56.72         3.40 o                         
  -2   3  11         49.74         48.31         2.92 o                         
  -1   3  11         19.67         18.37         1.56 o                         
   0   3  11         54.26         53.43         2.19 o                         
   1   3  11          5.72          6.41         0.69 o                         
   2   3  11         25.59         25.56         1.55 o                         
  -3   4  11         15.59         16.76         1.33 o                         
  -2   4  11        123.42        134.89         6.29 o                         
   0   4  11          3.27          3.80         0.59 o                         
   1   4  11         73.83         67.05         2.39 o                         
   2   4  11          7.61          6.80         1.02 o                         
  -3   5  11         22.44         22.54         1.54 o                         
  -2   5  11         81.67         87.38         4.56 o                         
  -1   5  11          7.48          7.51         1.10 o                         
   0   5  11         11.76          9.73         1.37 o                         
   1   5  11         21.34         20.68         1.03 o                         
  -2   6  11         55.24         54.61         3.08 o                         
  -1   6  11         82.87         66.40         4.52 o                         
   0   6  11         21.83         19.89         1.46 o                         
   1   6  11          0.67          0.01         0.46 o                         
  -2   7  11         13.37         16.05         1.87 o                         
  -1   7  11         77.36         77.03         3.86 o                         
   0   7  11         10.36         10.52         1.19 o                         
   1   7  11          9.59          6.47         1.15 o                         
  -1   8  11        107.47        108.45         4.99 o                         
   0   8  11         40.31         38.37         2.20 o                         
   1   8  11         14.33         13.42         1.13 o                         
   0   9  11         18.02         16.13         1.36 o                         
   0   0  12         41.45         47.18         2.69 o                         
   0   1  12         27.46         27.16         1.29 o                         
   1   1  12         46.82         46.92         1.75 o                         
   0   2  12         29.46         26.50         1.72 o                         
   1   2  12          3.30          2.65         0.41 o                         
   0   3  12         49.83         55.09         2.75 o                         
   1   3  12         94.11         96.52         3.08 o                         
  -1   4  12          4.49          5.01         0.72 o                         
   0   4  12         56.29         54.54         2.97 o                         
   0   5  12         41.45         41.99         2.31 o                         
   1   5  12         45.82         45.82         2.31 o                         
   0   6  12         46.10         49.31         2.84 o                         
   0   7  12         21.67         17.24         1.12 o                         
                                                                                
