# Supplementary material for: Syntheses and crystal structures of benzyl N′-[(E)-2-hydroxybenzylidene]hydrazinecarboxylate and benzyl N′-[(E)-5-bromo-2-hydroxybenzylidene]hydrazinecarboxylate
Source: Acta Crystallogr E Crystallogr Commun. 2022 Sep 22;78(Pt 10):1010–5. doi: 10.1107/S2056989022009100 (PMC9535825; doi:10.1107/S2056989022009100)
Supplement: Supplementary file 3 [file e-78-01010-IIsup5.hkl]

data_II                                                                         
_shelx_title ' m22116 space group P21/c'                                        
_shelx_refln_list_code          4                                               
_shelx_F_calc_maximum      719.41                                               
_exptl_crystal_F_000      1408.00                                               
_reflns_d_resolution_high  0.7688                                               
                                                                                
loop_                                                                           
 _space_group_symop_operation_xyz                                               
 'x, y, z'                                                                      
 '-x, y+1/2, -z+1/2'                                                            
 '-x, -y, -z'                                                                   
 'x, -y-1/2, z-1/2'                                                             
                                                                                
_cell_length_a    27.9044                                                       
_cell_length_b    11.1207                                                       
_cell_length_c     9.0648                                                       
_cell_angle_alpha  90.000                                                       
_cell_angle_beta   94.485                                                       
_cell_angle_gamma  90.000                                                       
                                                                                
_shelx_F_squared_multiplier     1.000                                           
                                                                                
loop_                                                                           
 _refln_index_h                                                                 
 _refln_index_k                                                                 
 _refln_index_l                                                                 
 _refln_F_squared_calc                                                          
 _refln_F_squared_meas                                                          
 _refln_F_squared_sigma                                                         
 _refln_observed_status                                                         
   3   0   0         19.83         23.52         3.60 o                         
   4   0   0       7312.33       6472.06       136.29 o                         
   5   0   0       1066.87        962.05        23.72 o                         
   6   0   0       9409.16       8257.73       173.98 o                         
   7   0   0       1220.92       1157.49        29.60 o                         
   8   0   0      10961.62      10957.94       231.14 o                         
   9   0   0        137.59        158.38        12.28 o                         
  10   0   0      43154.65      42859.50       891.69 o                         
  11   0   0       7989.94       7895.76       186.21 o                         
  12   0   0      33221.62      35240.11       786.51 o                         
  13   0   0       3807.74       4007.81        91.34 o                         
  14   0   0      12020.05      12961.76       294.08 o                         
  15   0   0        192.80        208.41        21.56 o                         
  16   0   0       3667.68       3482.03        88.58 o                         
  17   0   0       6219.29       6475.38       144.56 o                         
  18   0   0      16722.08      17704.05       401.50 o                         
  19   0   0       4444.43       4595.57       117.17 o                         
  20   0   0        895.70        938.52        44.98 o                         
  21   0   0       2380.26       2486.50        83.78 o                         
  22   0   0       6725.41       6878.74       183.28 o                         
  23   0   0       7392.03       7646.04       221.27 o                         
  24   0   0       4344.29       4597.53       145.92 o                         
  25   0   0       1182.45       1274.36        73.14 o                         
  26   0   0        186.56        119.30        58.04 o                         
  27   0   0       5241.01       5386.36       221.43 o                         
  28   0   0       6557.57       6933.03       271.92 o                         
  29   0   0       6064.67       6913.20       507.76 o                         
  30   0   0       2461.97       2647.91       145.60 o                         
  31   0   0         12.21         98.20        75.14 o                         
  32   0   0       4976.12       5033.19       215.85 o                         
  33   0   0       1260.31       1489.55       141.90 o                         
  34   0   0        393.68        470.59       125.44 o                         
  35   0   0       4855.06       4779.07       256.09 o                         
  36   0   0       2392.36       2430.36       149.60 o                         
   1   1   0       7343.52       7049.85       423.45 o                         
   2   1   0       4231.54       4273.63        80.74 o                         
   3   1   0        208.51        185.84         6.46 o                         
   4   1   0       1062.35       1093.84        20.05 o                         
   5   1   0      18243.73      17845.92       291.96 o                         
   6   1   0       7943.07       8243.54       142.21 o                         
   7   1   0      15130.62      15171.73       249.40 o                         
   8   1   0       8248.13       7826.32       121.70 o                         
   9   1   0       1071.22       1002.07        20.77 o                         
  10   1   0       2435.94       2143.20        37.86 o                         
  11   1   0      12218.65      11684.60       187.15 o                         
  12   1   0        277.18        282.41        13.27 o                         
  13   1   0       4035.83       3866.86        67.25 o                         
  14   1   0       2367.67       2115.78        41.71 o                         
  15   1   0        126.90        127.31        13.36 o                         
  16   1   0       1920.75       1819.14        37.73 o                         
  17   1   0       6935.24       7206.74       116.76 o                         
  18   1   0         71.70         80.52        15.68 o                         
  19   1   0       8862.99       9065.79       150.49 o                         
  20   1   0       3835.88       4099.26        85.65 o                         
  21   1   0          2.33          7.46        26.82 o                         
  22   1   0       4706.53       5008.71        98.79 o                         
  23   1   0        596.44        653.96        34.66 o                         
  24   1   0        656.46        678.84        42.34 o                         
  25   1   0       4822.38       5131.10       137.24 o                         
  26   1   0       2201.40       2374.03        88.65 o                         
  27   1   0        204.84        213.73        38.44 o                         
  28   1   0       6411.77       6722.48       173.45 o                         
  29   1   0        505.69        570.71        58.18 o                         
  30   1   0         15.09         28.21        46.22 o                         
  31   1   0        755.75        808.38        57.75 o                         
  32   1   0        684.57        638.38        54.77 o                         
  33   1   0        503.45        492.75        48.65 o                         
  34   1   0         32.04         88.61        53.51 o                         
  35   1   0       1677.20       1683.50        97.02 o                         
  36   1   0        721.58        564.22        70.82 o                         
   0   2   0        972.45        981.85        39.80 o                         
   1   2   0        926.24        898.84        26.58 o                         
   2   2   0        118.85        143.32         6.71 o                         
   3   2   0      50423.31      50849.93      1523.35 o                         
   4   2   0        522.38        520.37        15.48 o                         
   5   2   0      19150.00      19011.52       375.22 o                         
   6   2   0         60.43         78.02         7.45 o                         
   7   2   0      28737.54      28666.67       510.05 o                         
   8   2   0       2781.36       2706.28        53.01 o                         
   9   2   0      20247.01      20103.60       330.56 o                         
  10   2   0       2513.66       2478.63        46.44 o                         
  11   2   0      14868.65      14846.11       245.69 o                         
  12   2   0        278.82        291.62        13.32 o                         
  13   2   0      22273.79      21464.36       368.98 o                         
  14   2   0       8415.44       7982.68       131.83 o                         
  15   2   0      26884.09      27386.79       491.17 o                         
  16   2   0       1646.68       1576.16        38.40 o                         
  17   2   0       4351.24       4827.53        92.24 o                         
  18   2   0       2187.51       2169.14        48.34 o                         
  19   2   0        839.89        733.55        30.53 o                         
  20   2   0       5804.02       5813.69       110.68 o                         
  21   2   0       9851.97      10100.43       182.45 o                         
  22   2   0       2311.95       2436.65        64.66 o                         
  23   2   0         86.82        158.78        30.15 o                         
  24   2   0       3730.31       3857.07        90.09 o                         
  25   2   0      10013.39      10470.85       221.36 o                         
  26   2   0       7286.57       7585.56       177.10 o                         
  27   2   0       1522.65       1690.50        69.08 o                         
  28   2   0        711.18        711.16        56.98 o                         
  29   2   0        251.69        272.45        42.43 o                         
  30   2   0       2588.54       2687.01        91.44 o                         
  31   2   0        412.64        498.07        48.32 o                         
  32   2   0       4603.81       4786.45       164.15 o                         
  33   2   0       1116.62       1065.38        83.79 o                         
  34   2   0         63.22         93.42        67.69 o                         
  35   2   0         16.90         32.95        59.36 o                         
   1   3   0      11480.09      11707.39       313.05 o                         
   2   3   0      26438.27      26561.64       702.79 o                         
   3   3   0       2882.42       2927.01        62.19 o                         
   4   3   0       2571.83       2732.34        55.48 o                         
   5   3   0       7563.51       7480.41       151.26 o                         
   6   3   0          6.51          4.72        10.10 o                         
   7   3   0      14329.91      14746.02       312.16 o                         
   8   3   0       8365.16       8187.95       157.55 o                         
   9   3   0         52.69         72.57        10.93 o                         
  10   3   0       7979.40       7952.17       154.04 o                         
  11   3   0       1746.31       1643.78        38.28 o                         
  12   3   0       1789.25       1911.05        47.73 o                         
  13   3   0      10828.55      10816.48       208.37 o                         
  14   3   0      11527.12      11636.95       214.12 o                         
  15   3   0        195.53        200.47        17.08 o                         
  16   3   0       3606.89       3506.06        72.74 o                         
  17   3   0      12724.15      12716.89       214.75 o                         
  18   3   0          2.52        -13.84        16.67 o                         
  19   3   0       5879.64       5575.30       105.99 o                         
  20   3   0       1388.07       1369.05        41.50 o                         
  21   3   0        430.91        465.62        29.80 o                         
  22   3   0       6888.92       6868.13       150.71 o                         
  23   3   0        767.90        829.87        42.52 o                         
  24   3   0        162.62        175.65        33.09 o                         
  25   3   0       4647.60       4752.46       126.93 o                         
  26   3   0        496.38        480.21        43.99 o                         
  27   3   0         22.01         26.50        34.77 o                         
  28   3   0       2693.98       2720.89        85.24 o                         
  29   3   0       1170.67       1200.33        71.49 o                         
  30   3   0        170.29         93.07        50.23 o                         
  31   3   0        427.08        413.66        52.40 o                         
  32   3   0       2241.15       2222.95       125.78 o                         
  33   3   0       1658.85       1670.89       117.55 o                         
  34   3   0        503.14        481.81        86.63 o                         
  35   3   0        421.69        299.98        82.31 o                         
   0   4   0      37457.03      37240.12      1567.97 o                         
   1   4   0        250.57        292.30        22.34 o                         
   2   4   0      31630.02      33557.96       886.91 o                         
   3   4   0        299.75        333.77        16.43 o                         
   4   4   0      17010.72      17511.77       347.77 o                         
   5   4   0        968.43        920.38        24.29 o                         
   6   4   0      26940.17      26230.12       518.40 o                         
   7   4   0       2732.88       2755.71        70.77 o                         
   8   4   0      14742.39      15033.24       301.19 o                         
   9   4   0        128.42        138.32        16.86 o                         
  10   4   0      16430.82      15539.47       295.30 o                         
  11   4   0       4009.93       3843.79        83.87 o                         
  12   4   0      15521.22      15135.90       274.97 o                         
  13   4   0       2916.81       2823.45        60.92 o                         
  14   4   0       1090.48       1038.91        29.91 o                         
  15   4   0       1147.83       1185.09        32.87 o                         
  16   4   0      10501.35      10538.61       196.82 o                         
  17   4   0       4419.93       4175.27        86.71 o                         
  18   4   0       7299.76       6939.74       149.19 o                         
  19   4   0       2226.22       2249.12        60.22 o                         
  20   4   0        111.98        158.03        23.71 o                         
  21   4   0        938.15        939.54        43.42 o                         
  22   4   0       1728.84       1805.89        65.50 o                         
  23   4   0       3355.43       3425.45       100.23 o                         
  24   4   0        101.27         83.50        37.91 o                         
  25   4   0        628.99        687.15        54.12 o                         
  26   4   0        302.49        263.34        42.70 o                         
  27   4   0       2069.31       2162.47       101.75 o                         
  28   4   0       5136.16       4988.12       165.89 o                         
  29   4   0       5597.35       5507.71       199.16 o                         
  30   4   0       1331.70       1281.36       100.76 o                         
  31   4   0        227.59        282.04        71.28 o                         
  32   4   0         26.19         88.95        70.39 o                         
  33   4   0       1755.81       1709.01       119.78 o                         
  34   4   0        923.41        759.58       176.87 o                         
   1   5   0       4369.96       4419.98       144.66 o                         
   2   5   0       8455.69       8817.82       189.65 o                         
   3   5   0        193.87        236.19        19.38 o                         
   4   5   0       2184.40       2192.78        54.55 o                         
   5   5   0       3262.42       2962.34        70.27 o                         
   6   5   0       5943.41       6416.66       141.31 o                         
   7   5   0      10727.35      10735.80       215.92 o                         
   8   5   0       4720.19       4779.48       108.14 o                         
   9   5   0        182.38        186.38        15.63 o                         
  10   5   0      12744.50      12936.28       298.40 o                         
  11   5   0       7315.32       7148.81       149.28 o                         
  12   5   0          3.84          7.82        13.15 o                         
  13   5   0       4393.67       4318.14        90.61 o                         
  14   5   0       5977.64       6135.24       131.05 o                         
  15   5   0        174.65        198.58        19.39 o                         
  16   5   0        575.09        585.80        31.45 o                         
  17   5   0       2242.88       2162.55        60.32 o                         
  18   5   0          2.28         21.93        24.74 o                         
  19   5   0       2174.10       2101.41        64.26 o                         
  20   5   0       8657.14       8288.39       203.92 o                         
  21   5   0        791.79        842.62        52.41 o                         
  22   5   0       7214.41       6950.93       190.95 o                         
  23   5   0       1883.17       1864.28        89.61 o                         
  24   5   0        169.98        165.16        42.81 o                         
  25   5   0       3374.05       3305.79       123.21 o                         
  26   5   0       2438.05       2356.71       119.22 o                         
  27   5   0        291.11        309.73        68.29 o                         
  28   5   0       1702.82       1727.50       108.87 o                         
  29   5   0         79.51        119.31        62.04 o                         
  30   5   0         42.13         87.92        66.79 o                         
  31   5   0       1793.01       1856.36       118.22 o                         
  32   5   0        535.21        557.81        79.97 o                         
  33   5   0        196.07        131.97        87.31 o                         
   0   6   0        236.55        417.13        86.68 o                         
   1   6   0       1062.71        749.11        40.88 o                         
   2   6   0        929.53       1031.78        35.26 o                         
   3   6   0      36677.27      37950.48       917.67 o                         
   4   6   0        708.54        724.75        29.45 o                         
   5   6   0      13072.67      13806.44       295.15 o                         
   6   6   0         21.39         37.74        16.53 o                         
   7   6   0      16194.95      16875.86       383.52 o                         
   8   6   0       1516.80       1461.03        51.71 o                         
   9   6   0      11994.46      11900.33       255.82 o                         
  10   6   0       1950.94       1997.40        51.38 o                         
  11   6   0        378.70        362.62        24.97 o                         
  12   6   0        181.70        217.47        25.42 o                         
  13   6   0       9266.24       9244.22       192.05 o                         
  14   6   0       5166.30       4888.58       108.29 o                         
  15   6   0      25027.83      24696.92       522.72 o                         
  16   6   0       2786.33       2693.88        69.00 o                         
  17   6   0        522.72        607.94        35.60 o                         
  18   6   0        131.46        100.16        22.00 o                         
  19   6   0      12918.81      12755.31       324.34 o                         
  20   6   0       7994.49       7671.35       190.50 o                         
  21   6   0        684.09        701.00        63.68 o                         
  22   6   0        717.41        752.31        59.25 o                         
  23   6   0          5.02         -2.37        49.11 o                         
  24   6   0       1298.95       1281.98        97.05 o                         
  25   6   0       6041.42       6032.24       192.48 o                         
  26   6   0       4717.83       4774.63       182.69 o                         
  27   6   0        945.44        846.70        84.24 o                         
  28   6   0        550.23        460.09        89.89 o                         
  29   6   0         31.08        -42.28        60.43 o                         
  30   6   0       1249.94       1258.32       100.20 o                         
  31   6   0        668.40        642.79        96.15 o                         
  32   6   0       3390.36       3307.91       158.31 o                         
   1   7   0       2447.06       2325.57        92.08 o                         
   2   7   0       2613.94       2590.17        77.86 o                         
   3   7   0         24.51         85.36        21.25 o                         
   4   7   0       7911.52       7714.48       182.07 o                         
   5   7   0        392.13        429.60        27.84 o                         
   6   7   0          2.67         17.54        17.67 o                         
   7   7   0       6454.75       6358.95       154.48 o                         
   8   7   0       1122.30       1052.81        42.61 o                         
   9   7   0        522.17        570.78        31.57 o                         
  10   7   0       3896.31       3766.83       118.86 o                         
  11   7   0       3421.88       3294.93        81.10 o                         
  12   7   0        148.60        174.26        23.92 o                         
  13   7   0      14372.67      14566.51       365.82 o                         
  14   7   0       2267.13       2149.32        55.20 o                         
  15   7   0       1273.86       1332.25        44.36 o                         
  16   7   0       2904.32       2849.62        76.75 o                         
  17   7   0       1952.19       1962.73        66.25 o                         
  18   7   0        198.53        225.56        32.68 o                         
  19   7   0        228.68        209.31        30.58 o                         
  20   7   0       1497.05       1396.21        74.85 o                         
  21   7   0       1845.80       1866.28        84.08 o                         
  22   7   0        613.79        740.25        65.67 o                         
  23   7   0       2800.87       2618.09       118.61 o                         
  24   7   0        262.75        238.75        55.79 o                         
  25   7   0       1679.01       1705.01        96.37 o                         
  26   7   0         94.09         78.33        97.79 o                         
  27   7   0        808.90        734.51        86.02 o                         
  28   7   0        520.22        365.93        80.50 o                         
  29   7   0         25.18         77.06        85.09 o                         
  30   7   0         15.68         28.12        73.84 o                         
  31   7   0       2008.40       1994.84       137.66 o                         
   0   8   0      22597.64      22776.64       794.12 o                         
   1   8   0         54.93         44.58        27.84 o                         
   2   8   0       4449.28       4320.98       112.33 o                         
   3   8   0          7.76         13.19        18.82 o                         
   4   8   0       8534.94       8246.94       210.71 o                         
   5   8   0        535.43        537.78        40.33 o                         
   6   8   0      16944.79      16538.70       410.59 o                         
   7   8   0       1505.63       1476.86        57.20 o                         
   8   8   0       2808.94       2698.27        82.61 o                         
   9   8   0         18.36          6.97        23.24 o                         
  10   8   0      12306.39      12470.86       291.67 o                         
  11   8   0       2783.28       2718.11        81.03 o                         
  12   8   0      18074.68      18430.69       504.08 o                         
  13   8   0       1049.43       1057.65        70.74 o                         
  14   8   0       1329.31       1327.14        54.93 o                         
  15   8   0        267.03        310.69        26.58 o                         
  16   8   0        114.36        118.34        24.90 o                         
  17   8   0       5139.71       5015.43       152.07 o                         
  18   8   0      20806.67      21152.36       742.76 o                         
  19   8   0        449.67        477.71        42.56 o                         
  20   8   0        917.31        892.46        48.45 o                         
  21   8   0        244.43        257.33        31.16 o                         
  22   8   0       4770.86       4627.91       139.23 o                         
  23   8   0       3519.72       3444.68       126.22 o                         
  24   8   0       2305.64       2406.07       122.47 o                         
  25   8   0       1093.48       1061.97        74.82 o                         
  26   8   0         16.58         -8.02        92.65 o                         
  27   8   0       1608.08       1598.99       137.19 o                         
  28   8   0       1752.68       1813.03       151.68 o                         
  29   8   0       2767.20       2602.21       195.99 o                         
  30   8   0        859.49        770.77       111.04 o                         
   1   9   0       2538.88       2415.65        75.40 o                         
   2   9   0       3002.37       2866.23        90.85 o                         
   3   9   0        334.11        349.74        28.41 o                         
   4   9   0        300.41        396.86        29.02 o                         
   5   9   0       3372.25       3214.62        99.58 o                         
   6   9   0        419.08        377.79        34.62 o                         
   7   9   0       3412.95       3460.61       102.48 o                         
   8   9   0       3711.17       3741.51       118.82 o                         
   9   9   0        182.02        211.91        34.32 o                         
  10   9   0       3015.79       3079.35       112.14 o                         
  11   9   0        992.50       1058.49        59.93 o                         
  12   9   0       1243.53       1271.09        72.57 o                         
  13   9   0        491.42        545.95        57.94 o                         
  14   9   0         65.52         79.36        44.25 o                         
  15   9   0       1077.51       1078.75        97.35 o                         
  16   9   0       1533.30       1513.65        66.90 o                         
  17   9   0       2028.13       2123.57        91.74 o                         
  18   9   0        757.28        770.94        67.75 o                         
  19   9   0       2663.50       2729.78        93.92 o                         
  20   9   0       3169.04       3033.47       103.73 o                         
  21   9   0         42.22         -8.55        31.19 o                         
  22   9   0       2157.45       2177.03       100.25 o                         
  23   9   0        435.46        477.94        55.20 o                         
  24   9   0         97.27         46.35        66.13 o                         
  25   9   0       1299.11       1341.48        83.63 o                         
  26   9   0        279.75        163.95       110.65 o                         
  27   9   0          5.08         41.88        85.25 o                         
  28   9   0       1284.99       1287.94       114.29 o                         
   0  10   0          5.16        -21.60        97.07 o                         
   1  10   0       2076.49       2142.12        77.37 o                         
   2  10   0        117.57        149.99        31.07 o                         
   3  10   0      14986.82      13774.64       321.57 o                         
   4  10   0        383.89        457.74        47.92 o                         
   5  10   0       1076.39       1144.10        51.72 o                         
   6  10   0         50.93         90.47        28.49 o                         
   7  10   0       4268.44       4137.57       120.00 o                         
   8  10   0        610.97        661.00        47.16 o                         
   9  10   0       4596.55       4659.70       181.31 o                         
  10  10   0        983.83        977.65        61.41 o                         
  11  10   0        160.90        231.50        41.04 o                         
  12  10   0        200.28        211.79        35.17 o                         
  13  10   0       4079.42       4120.55       154.55 o                         
  14  10   0       1646.45       1523.03       252.18 o                         
  15  10   0       7968.48       8396.14       540.31 o                         
  16  10   0       1642.32       1914.54       178.46 o                         
  17  10   0        133.93        140.13        32.86 o                         
  18  10   0        192.35        167.15        60.78 o                         
  19  10   0        577.63        654.31        53.37 o                         
  20  10   0       2010.53       1975.03        82.19 o                         
  21  10   0       2993.77       2910.30       122.74 o                         
  22  10   0       1786.25       1668.91        68.58 o                         
  23  10   0         77.82         60.91        52.48 o                         
  24  10   0        964.02        974.36       126.14 o                         
  25  10   0       2063.74       2029.27       143.88 o                         
  26  10   0       1361.59       1297.65       176.80 o                         
   1  11   0        892.07        900.16        51.93 o                         
   2  11   0        556.66        571.20        42.12 o                         
   3  11   0          5.63        -45.27        47.30 o                         
   4  11   0       4694.79       4551.69       156.24 o                         
   5  11   0       9433.18       9151.94       287.91 o                         
   6  11   0          6.45         11.10        33.97 o                         
   7  11   0        902.27        933.90        58.75 o                         
   8  11   0       1029.51       1039.24        60.90 o                         
   9  11   0        412.72        457.69        46.38 o                         
  10  11   0       1459.41       1485.81       102.89 o                         
  11  11   0        430.87        591.26        58.51 o                         
  12  11   0          8.30        -15.41        37.36 o                         
  13  11   0        894.49        870.18       115.07 o                         
  14  11   0        947.86        841.03        90.99 o                         
  15  11   0       1164.61       1015.92       157.04 o                         
  16  11   0        768.64        885.82       147.50 o                         
  17  11   0       2127.36       2162.17        83.33 o                         
  18  11   0        429.98        412.72        71.79 o                         
  19  11   0       1953.01       1846.67        79.76 o                         
  20  11   0        482.19        527.95        51.54 o                         
  21  11   0        405.74        378.95        74.33 o                         
  22  11   0       1149.85       1077.78       106.88 o                         
  23  11   0        127.79         54.58       153.50 o                         
   0  12   0       7699.86       7529.50       279.84 o                         
   1  12   0        351.54        305.20        71.58 o                         
   2  12   0        196.05        203.23        37.14 o                         
   3  12   0          5.39         -2.31        33.33 o                         
   4  12   0       1434.22       1696.68        83.47 o                         
   5  12   0         18.26         31.49        36.07 o                         
   6  12   0       4227.12       4325.13       141.31 o                         
   7  12   0       1213.67       1170.32        66.32 o                         
   8  12   0        737.24        785.41        67.55 o                         
   9  12   0          1.80         27.43        38.51 o                         
  10  12   0       8235.11       8006.37       304.95 o                         
  11  12   0        460.82        489.50       162.04 o                         
  12  12   0       1434.86       1555.58       153.95 o                         
  13  12   0        271.69        341.04        93.22 o                         
  14  12   0        300.25        288.49        87.61 o                         
  15  12   0          9.65         -0.80        72.64 o                         
  16  12   0       2527.47       2357.66       144.36 o                         
  17  12   0       2100.86       1961.01       150.25 o                         
  18  12   0       1465.67       1113.95       236.60 o                         
  19  12   0        875.95        871.27       136.87 o                         
  20  12   0        234.56        171.59        68.95 o                         
   1  13   0        737.75        755.01        49.75 o                         
   2  13   0        375.51        486.20        52.12 o                         
   3  13   0          0.93         -3.35        38.46 o                         
   4  13   0       3364.67       3345.25       130.03 o                         
   5  13   0        297.39        352.61        49.84 o                         
   6  13   0         55.78          2.69        57.69 o                         
   7  13   0        421.21        480.71        49.40 o                         
   8  13   0       2047.42       2087.60        92.56 o                         
   9  13   0          0.22          5.85        66.51 o                         
  10  13   0        786.31        693.67        85.10 o                         
  11  13   0        546.36        552.57       103.90 o                         
  12  13   0          0.57         32.42       102.33 o                         
  13  13   0        663.32        699.78       138.08 o                         
  14  13   0         25.85        182.88        98.74 o                         
  15  13   0          0.67         -3.46        94.48 o                         
   0  14   0          6.02         56.95        59.58 o                         
   1  14   0       1240.25       1276.15        83.34 o                         
   2  14   0         30.10         32.98        57.76 o                         
   3  14   0       5011.93       5247.45       222.14 o                         
   4  14   0         38.54          8.50        61.19 o                         
   5  14   0       1423.43       1501.16       112.93 o                         
   6  14   0        474.21        505.14        74.87 o                         
   7  14   0       4473.67       4567.86       337.12 o                         
   8  14   0         61.61        -94.67        94.67 o                         
 -36   1   1         42.09         50.81        67.72 o                         
 -35   1   1        214.04        156.59        62.00 o                         
 -34   1   1       1873.30       1955.11       101.24 o                         
 -33   1   1       3369.32       3403.42       123.60 o                         
 -32   1   1        163.02        163.30        60.51 o                         
 -31   1   1       1017.86       1111.58        85.03 o                         
 -30   1   1       2710.90       2873.39       121.21 o                         
 -29   1   1         88.94        111.07        68.24 o                         
 -28   1   1        154.47        169.20        40.05 o                         
 -27   1   1        805.22        896.65        47.49 o                         
 -26   1   1        373.40        343.97        32.39 o                         
 -25   1   1        351.29        401.65        33.37 o                         
 -24   1   1       5419.98       5597.76       115.18 o                         
 -23   1   1        557.88        591.59        31.49 o                         
 -22   1   1         10.29         39.33        21.14 o                         
 -21   1   1       2410.16       2417.55        56.86 o                         
 -20   1   1       2567.85       2628.76        56.29 o                         
 -19   1   1        545.65        567.32        25.71 o                         
 -18   1   1       4758.21       4906.22        89.71 o                         
 -17   1   1       8131.99       7977.44       137.62 o                         
 -16   1   1        671.14        705.72        24.72 o                         
 -15   1   1       7441.79       7599.87       126.13 o                         
 -14   1   1       8924.10       8454.97       144.67 o                         
 -13   1   1       2030.81       2235.53        42.51 o                         
 -12   1   1       1674.46       1660.17        33.24 o                         
 -11   1   1       6501.93       6370.28       118.08 o                         
 -10   1   1        280.62        301.85        13.30 o                         
  -9   1   1      17141.34      17067.83       281.11 o                         
  -8   1   1      13439.82      12815.06       211.65 o                         
  -7   1   1       3868.47       3702.61        69.42 o                         
  -6   1   1       1463.75       1478.91        28.69 o                         
  -5   1   1      41687.62      41321.26       768.11 o                         
  -4   1   1       3153.15       3137.71        61.09 o                         
  -3   1   1       9751.79       9722.33       173.80 o                         
  -2   1   1       6374.04       6279.35       118.54 o                         
  -1   1   1        604.50        642.95        13.39 o                         
   0   1   1       1516.23       1425.25        27.44 o                         
   1   1   1       6888.20       6810.10       128.21 o                         
   2   1   1      13457.40      12847.21       228.90 o                         
   3   1   1        156.38        179.61         7.69 o                         
   4   1   1       4365.26       4394.66        77.19 o                         
   5   1   1       2756.25       2688.38        49.01 o                         
   6   1   1        856.27        858.35        19.95 o                         
   7   1   1        163.32        186.52        10.17 o                         
   8   1   1      31088.57      30198.43       513.86 o                         
   9   1   1        695.47        735.06        19.96 o                         
  10   1   1       2155.47       2137.81        39.69 o                         
  11   1   1       7109.40       6606.59       108.96 o                         
  12   1   1       1975.74       1958.71        40.36 o                         
  13   1   1        226.24        227.60        15.20 o                         
  14   1   1       5258.54       5171.41        91.77 o                         
  15   1   1       1619.65       1545.88        35.64 o                         
  16   1   1       2745.87       2680.50        52.52 o                         
  17   1   1       2804.80       2579.26        54.13 o                         
  18   1   1       9976.38       9886.26       169.42 o                         
  19   1   1        199.90        251.00        23.10 o                         
  20   1   1       3593.85       3618.39        71.94 o                         
  21   1   1       2905.23       2956.40        63.42 o                         
  22   1   1        598.08        615.51        30.09 o                         
  23   1   1       2644.40       2701.82        69.34 o                         
  24   1   1       4349.32       4378.65        98.81 o                         
  25   1   1         77.73        102.58        31.52 o                         
  26   1   1       1315.19       1299.16        52.48 o                         
  27   1   1       5284.34       5526.39       126.51 o                         
  28   1   1       1854.55       1920.86        71.02 o                         
  29   1   1        849.07        915.31        63.59 o                         
  30   1   1        215.27        217.70        54.23 o                         
  31   1   1       1253.48       1251.33        77.01 o                         
  32   1   1        652.21        686.67        61.59 o                         
  33   1   1        456.22        476.18        58.85 o                         
  34   1   1        192.84          6.56        77.24 o                         
  35   1   1        167.01        197.37        59.73 o                         
 -35   2   1         66.63        -27.72        72.65 o                         
 -34   2   1          4.47         15.00        65.16 o                         
 -33   2   1         13.29         69.13        58.72 o                         
 -32   2   1          3.60        -17.89        51.08 o                         
 -31   2   1        319.32        272.35        48.54 o                         
 -30   2   1         10.03         19.03        40.49 o                         
 -29   2   1        179.95        163.13        40.16 o                         
 -28   2   1          0.63         32.82        36.85 o                         
 -27   2   1         13.56         20.12        34.81 o                         
 -26   2   1        115.93        133.80        32.42 o                         
 -25   2   1        509.45        474.38        34.71 o                         
 -24   2   1         61.68         51.66        27.20 o                         
 -23   2   1        216.55        239.10        29.50 o                         
 -22   2   1         33.89         26.46        23.71 o                         
 -21   2   1        837.51        882.25        36.13 o                         
 -20   2   1         10.53         14.01        19.12 o                         
 -19   2   1       3812.43       4002.71        82.58 o                         
 -18   2   1        112.99        108.53        16.92 o                         
 -17   2   1       1399.98       1474.67        39.02 o                         
 -16   2   1         61.25         80.56        17.00 o                         
 -15   2   1         35.23         55.14        14.87 o                         
 -14   2   1        532.74        554.70        22.51 o                         
 -13   2   1       1960.69       2118.77        46.63 o                         
 -12   2   1        477.64        526.18        20.21 o                         
 -11   2   1        897.63        985.66        26.28 o                         
 -10   2   1        264.21        291.58        14.28 o                         
  -9   2   1         64.52         99.86         8.91 o                         
  -8   2   1        261.31        265.52        12.16 o                         
  -7   2   1        257.72        291.93        11.74 o                         
  -6   2   1        185.91        194.30        10.15 o                         
  -5   2   1      36921.48      36102.18       750.34 o                         
  -4   2   1          1.09          7.67         5.07 o                         
  -3   2   1      43216.75      42402.29      1113.11 o                         
  -2   2   1          0.89          3.69         5.73 o                         
  -1   2   1      33001.46      32343.55      1097.93 o                         
   0   2   1       1165.79       1094.78        23.89 o                         
   1   2   1      33404.28      32899.68      1116.04 o                         
   2   2   1        485.04        455.47        12.37 o                         
   3   2   1       6645.91       6728.88       121.92 o                         
   4   2   1         10.78         10.48         6.37 o                         
   5   2   1        285.13        328.59        13.85 o                         
   6   2   1         40.02         41.07         8.88 o                         
   7   2   1       1419.80       1526.05        31.53 o                         
   8   2   1        344.49        360.99        14.81 o                         
   9   2   1          1.26         12.67         9.40 o                         
  10   2   1         19.34         30.60        10.97 o                         
  11   2   1       6867.09       7270.25       124.23 o                         
  12   2   1        172.08        206.20        14.56 o                         
  13   2   1       2684.99       3180.33        65.70 o                         
  14   2   1         11.05          7.04        12.62 o                         
  15   2   1        880.11       1077.30        29.59 o                         
  16   2   1          7.38         -1.08        15.01 o                         
  17   2   1       1796.65       1942.18        42.87 o                         
  18   2   1        221.41        236.16        19.70 o                         
  19   2   1        114.56        130.17        19.25 o                         
  20   2   1         36.04         36.98        17.98 o                         
  21   2   1        486.82        512.37        28.98 o                         
  22   2   1         23.42         44.80        21.30 o                         
  23   2   1        435.94        417.11        27.45 o                         
  24   2   1         56.27         57.18        24.39 o                         
  25   2   1        996.64       1077.21        48.60 o                         
  26   2   1          1.67         16.84        26.63 o                         
  27   2   1        399.01        339.21        39.98 o                         
  28   2   1         90.00        101.60        44.95 o                         
  29   2   1       1058.32       1021.98        68.77 o                         
  30   2   1        100.19         90.72        45.88 o                         
  31   2   1       2355.09       2266.29        87.62 o                         
  32   2   1         68.83         50.75        46.06 o                         
  33   2   1        917.76        853.26        65.78 o                         
  34   2   1         67.40        135.70        58.28 o                         
  35   2   1       1117.98       1027.89        67.23 o                         
 -35   3   1        232.10        140.92        78.27 o                         
 -34   3   1       1107.29        936.02       106.79 o                         
 -33   3   1         83.78         84.06        63.10 o                         
 -32   3   1          5.54        126.92        70.51 o                         
 -31   3   1        417.24        380.21        57.20 o                         
 -30   3   1       1551.15       1566.61        81.42 o                         
 -29   3   1         46.37         38.64        46.46 o                         
 -28   3   1       1141.99       1215.00        71.43 o                         
 -27   3   1       4010.41       4028.10       115.78 o                         
 -26   3   1         41.52         66.21        35.42 o                         
 -25   3   1         20.63         62.12        35.44 o                         
 -24   3   1       4590.97       4548.03       115.53 o                         
 -23   3   1        336.47        358.89        34.60 o                         
 -22   3   1       2334.02       2459.47        74.82 o                         
 -21   3   1       5360.05       5259.21       125.14 o                         
 -20   3   1       4041.32       3988.67        84.74 o                         
 -19   3   1          3.95         14.61        21.19 o                         
 -18   3   1       3957.81       3963.75        83.02 o                         
 -17   3   1      15595.41      15588.56       284.40 o                         
 -16   3   1          4.37         -5.71        16.38 o                         
 -15   3   1       1687.76       1631.88        40.71 o                         
 -14   3   1       3640.86       3632.31        82.71 o                         
 -13   3   1        999.24       1061.09        36.80 o                         
 -12   3   1       4719.47       4607.72       105.30 o                         
 -11   3   1       9347.79       8957.90       183.06 o                         
 -10   3   1        524.62        553.37        21.21 o                         
  -9   3   1        357.36        359.58        17.36 o                         
  -8   3   1       4024.52       3863.63        91.81 o                         
  -7   3   1        720.36        828.59        21.20 o                         
  -6   3   1       7969.22       7919.83       160.25 o                         
  -5   3   1      33355.77      32837.14       684.73 o                         
  -4   3   1       2997.10       3041.19        64.30 o                         
  -3   3   1       6367.20       6313.62       120.60 o                         
  -2   3   1       8744.48       8428.23       190.84 o                         
  -1   3   1      34357.93      32846.03       967.65 o                         
   0   3   1        611.07        638.42        19.64 o                         
   1   3   1       4709.86       4678.90       102.62 o                         
   2   3   1       3428.03       3240.25        73.29 o                         
   3   3   1        723.11        783.19        21.33 o                         
   4   3   1       3878.30       3791.88        80.11 o                         
   5   3   1      15029.41      14452.98       305.90 o                         
   6   3   1       3759.94       3736.06        71.74 o                         
   7   3   1       3083.03       2895.09        57.75 o                         
   8   3   1      10321.38      10010.99       192.77 o                         
   9   3   1         22.59         46.00        12.75 o                         
  10   3   1       3523.27       3573.88        75.43 o                         
  11   3   1      30946.75      32018.62       632.88 o                         
  12   3   1        998.03        995.74        34.15 o                         
  13   3   1       1592.72       1561.50        41.98 o                         
  14   3   1       8042.85       8202.37       153.13 o                         
  15   3   1       9502.99       9994.05       177.65 o                         
  16   3   1          9.83          7.28        15.25 o                         
  17   3   1       1477.63       1510.79        36.49 o                         
  18   3   1       8730.30       8761.66       151.84 o                         
  19   3   1        797.35        803.41        29.41 o                         
  20   3   1       3806.33       3794.36        72.05 o                         
  21   3   1      10148.67       9939.65       172.61 o                         
  22   3   1         14.12         31.81        21.85 o                         
  23   3   1       4463.78       4519.00       100.67 o                         
  24   3   1       2025.35       2016.60        60.45 o                         
  25   3   1        153.63        160.41        34.87 o                         
  26   3   1        617.14        693.18        45.62 o                         
  27   3   1        891.94        885.53        49.59 o                         
  28   3   1        730.08        770.57        58.05 o                         
  29   3   1       1333.07       1301.00        73.41 o                         
  30   3   1        755.60        712.46        57.46 o                         
  31   3   1        679.65        661.56        62.75 o                         
  32   3   1          2.10          4.99        46.56 o                         
  33   3   1       1614.17       1708.71        87.40 o                         
  34   3   1        954.62        906.16        90.55 o                         
  35   3   1        613.44        622.91       100.40 o                         
 -34   4   1        134.49          3.91       152.20 o                         
 -33   4   1          1.33        -28.32        69.94 o                         
 -32   4   1          1.12         48.73        66.96 o                         
 -31   4   1          6.39        -50.88        56.20 o                         
 -30   4   1        125.99        131.17        58.41 o                         
 -29   4   1         14.08         -2.74        55.65 o                         
 -28   4   1          0.18         -2.93        52.47 o                         
 -27   4   1         61.82         50.69        52.84 o                         
 -26   4   1        119.73        158.93        50.10 o                         
 -25   4   1        112.77        139.31        63.92 o                         
 -24   4   1         60.44         96.74        43.67 o                         
 -23   4   1         11.36         37.32        38.75 o                         
 -22   4   1       3529.30       3732.76       107.08 o                         
 -21   4   1        254.94        269.30        33.74 o                         
 -20   4   1       4629.16       4892.82       112.82 o                         
 -19   4   1         22.22         48.75        24.24 o                         
 -18   4   1       1398.97       1522.63        51.23 o                         
 -17   4   1         35.33         23.75        21.19 o                         
 -16   4   1        166.92        152.77        22.59 o                         
 -15   4   1          3.68         17.80        20.85 o                         
 -14   4   1        386.13        362.60        22.91 o                         
 -13   4   1        239.05        286.57        21.63 o                         
 -12   4   1        113.35        148.85        14.83 o                         
 -11   4   1        355.82        339.51        19.02 o                         
 -10   4   1       2636.57       3003.42        67.22 o                         
  -9   4   1        180.63        206.69        14.44 o                         
  -8   4   1        693.45        699.27        28.89 o                         
  -7   4   1        142.07        168.94        15.14 o                         
  -6   4   1       8483.73       8758.89       177.50 o                         
  -5   4   1        340.96        341.64        17.12 o                         
  -4   4   1      21176.70      23125.76       457.00 o                         
  -3   4   1        157.61        168.42        12.75 o                         
  -2   4   1      16173.70      16743.73       351.63 o                         
  -1   4   1        177.17        202.72        12.65 o                         
   0   4   1       4459.49       4341.70       124.21 o                         
   1   4   1        247.46        257.13        15.32 o                         
   2   4   1         43.54         43.31        10.98 o                         
   3   4   1        353.36        355.28        19.23 o                         
   4   4   1       9572.74      10377.26       221.20 o                         
   5   4   1        983.28        981.43        30.40 o                         
   6   4   1       1106.82       1182.00        33.31 o                         
   7   4   1         87.26        100.34        14.25 o                         
   8   4   1          1.23         19.99        10.06 o                         
   9   4   1        200.46        226.45        15.65 o                         
  10   4   1       2089.69       2350.32        56.75 o                         
  11   4   1         32.71         38.23        14.10 o                         
  12   4   1       9014.34      10068.65       186.66 o                         
  13   4   1         11.95         27.59        16.23 o                         
  14   4   1       8376.90       9281.08       173.81 o                         
  15   4   1        526.59        551.48        27.45 o                         
  16   4   1       6630.77       6989.72       142.14 o                         
  17   4   1        422.91        459.18        27.30 o                         
  18   4   1        748.58        825.32        35.92 o                         
  19   4   1          0.90         -2.31        17.98 o                         
  20   4   1         27.51         15.70        19.33 o                         
  21   4   1         72.79         76.39        21.24 o                         
  22   4   1         42.65         47.52        34.18 o                         
  23   4   1        121.27         99.56        32.43 o                         
  24   4   1        655.18        681.69        44.00 o                         
  25   4   1          0.60        -18.25        44.50 o                         
  26   4   1         41.17         76.52        48.56 o                         
  27   4   1          2.13        -12.76        40.98 o                         
  28   4   1        381.81        368.12        52.16 o                         
  29   4   1         81.42         88.81        49.05 o                         
  30   4   1        625.65        584.80        63.63 o                         
  31   4   1        182.90        143.87        53.32 o                         
  32   4   1         29.70         37.11        55.92 o                         
  33   4   1          1.58        -45.18        50.80 o                         
  34   4   1          1.64         86.35       105.63 o                         
 -34   5   1         12.51         45.73       143.50 o                         
 -33   5   1       1182.49       1062.66       115.24 o                         
 -32   5   1         47.27         97.19        71.92 o                         
 -31   5   1       1423.68       1399.02       111.80 o                         
 -30   5   1       1619.53       1697.44       114.53 o                         
 -29   5   1          3.75         98.10        64.59 o                         
 -28   5   1       1326.33       1284.58        96.64 o                         
 -27   5   1        947.75        878.68       100.21 o                         
 -26   5   1       1214.42       1309.60       111.97 o                         
 -25   5   1        157.85        173.44        46.78 o                         
 -24   5   1       1031.39       1081.33        67.54 o                         
 -23   5   1       1000.66       1035.11        75.23 o                         
 -22   5   1          3.78         25.74        35.51 o                         
 -21   5   1       1257.55       1221.44        59.66 o                         
 -20   5   1       2450.36       2336.10        84.56 o                         
 -19   5   1        491.62        514.02        34.54 o                         
 -18   5   1       9295.20       9096.09       191.99 o                         
 -17   5   1       2530.93       2485.51        73.09 o                         
 -16   5   1       1076.32       1035.30        52.53 o                         
 -15   5   1       6602.16       6367.50       145.61 o                         
 -14   5   1       8958.69       8621.81       178.90 o                         
 -13   5   1         34.33         56.66        15.51 o                         
 -12   5   1       3092.30       3122.11        71.21 o                         
 -11   5   1       3842.85       3958.45        86.48 o                         
 -10   5   1       7712.67       7913.92       186.21 o                         
  -9   5   1       3810.80       3700.72        86.07 o                         
  -8   5   1       7672.59       7606.61       166.18 o                         
  -7   5   1       1954.85       2118.23        50.23 o                         
  -6   5   1        449.13        423.98        25.08 o                         
  -5   5   1      12142.19      12529.93       309.36 o                         
  -4   5   1       1504.11       1378.84        39.75 o                         
  -3   5   1       4324.56       4406.06        93.74 o                         
  -2   5   1       8978.90       8875.61       190.98 o                         
  -1   5   1       3906.94       4175.69       110.84 o                         
   0   5   1        706.97        780.93        35.68 o                         
   1   5   1       5855.85       5741.18       126.49 o                         
   2   5   1       5178.70       4647.25       122.57 o                         
   3   5   1        613.25        667.23        30.63 o                         
   4   5   1      14959.58      15316.90       348.88 o                         
   5   5   1        988.43        906.08        37.82 o                         
   6   5   1        116.03        128.29        17.74 o                         
   7   5   1       1150.92       1091.99        37.46 o                         
   8   5   1      15615.24      14832.59       298.73 o                         
   9   5   1       3588.73       3605.99        87.73 o                         
  10   5   1       3667.25       3484.44        75.11 o                         
  11   5   1       7083.07       7141.42       135.56 o                         
  12   5   1       3994.16       4021.49        82.01 o                         
  13   5   1        127.12        149.59        19.24 o                         
  14   5   1       7303.36       7073.01       136.37 o                         
  15   5   1       1006.64       1018.58        40.34 o                         
  16   5   1        367.04        412.19        25.87 o                         
  17   5   1       1961.72       2011.70        49.63 o                         
  18   5   1        209.98        182.10        24.53 o                         
  19   5   1         43.83         93.12        24.38 o                         
  20   5   1       2897.01       2958.09        78.36 o                         
  21   5   1       3897.77       3856.13        88.70 o                         
  22   5   1        241.88        257.22        34.60 o                         
  23   5   1       2540.76       2533.11        82.24 o                         
  24   5   1       3720.40       3787.85       109.61 o                         
  25   5   1        730.99        753.05        53.47 o                         
  26   5   1        701.87        836.21        69.01 o                         
  27   5   1       3432.40       3495.19       137.95 o                         
  28   5   1         55.77         47.63        47.17 o                         
  29   5   1        148.68        154.72        67.28 o                         
  30   5   1        842.16        989.28        91.96 o                         
  31   5   1        726.68        624.97        82.42 o                         
  32   5   1        777.30        764.62        93.41 o                         
  33   5   1       1534.63       1492.13       132.38 o                         
 -33   6   1        524.45        346.54       143.01 o                         
 -32   6   1         53.50        114.32        78.55 o                         
 -31   6   1        111.50         39.32       108.85 o                         
 -30   6   1         99.36         52.63        77.63 o                         
 -29   6   1         55.53         67.47        76.14 o                         
 -28   6   1         90.23         18.18        75.73 o                         
 -27   6   1         19.34          7.53        98.65 o                         
 -26   6   1         26.33          6.98        73.64 o                         
 -25   6   1        459.14        466.31        59.94 o                         
 -24   6   1         18.52        -15.64        46.55 o                         
 -23   6   1         21.11         12.56        66.31 o                         
 -22   6   1        217.65        145.41        65.64 o                         
 -21   6   1       9355.45       9358.68       294.20 o                         
 -20   6   1        456.83        505.86        53.94 o                         
 -19   6   1         18.34         29.10        35.80 o                         
 -18   6   1        356.80        358.56        34.36 o                         
 -17   6   1         40.74         76.46        28.41 o                         
 -16   6   1         40.12         55.68        19.19 o                         
 -15   6   1       1110.74       1099.21        40.48 o                         
 -14   6   1        920.42        905.91        34.78 o                         
 -13   6   1        465.69        536.14        27.93 o                         
 -12   6   1        372.97        377.57        22.86 o                         
 -11   6   1       1748.60       2003.48        56.92 o                         
 -10   6   1        216.31        252.75        19.27 o                         
  -9   6   1       1973.47       2180.68        57.22 o                         
  -8   6   1        320.34        323.76        21.25 o                         
  -7   6   1         54.32         50.39        17.06 o                         
  -6   6   1        956.02        985.56        37.88 o                         
  -5   6   1       3947.48       4388.87       118.20 o                         
  -4   6   1         73.65        136.38        18.82 o                         
  -3   6   1      12701.47      13610.40       310.88 o                         
  -2   6   1        124.04        126.34        15.19 o                         
  -1   6   1        181.80        298.92        25.04 o                         
   0   6   1        910.66        933.98        41.43 o                         
   1   6   1        617.81        649.17        25.69 o                         
   2   6   1        679.33        661.69        27.60 o                         
   3   6   1        374.13        521.58        25.43 o                         
   4   6   1        550.98        566.70        30.22 o                         
   5   6   1          3.97         14.21        18.61 o                         
   6   6   1        590.71        638.21        34.38 o                         
   7   6   1        515.54        597.70        42.22 o                         
   8   6   1        217.05        244.52        22.99 o                         
   9   6   1        246.25        305.85        26.06 o                         
  10   6   1        106.26        127.99        24.12 o                         
  11   6   1       1131.02       1271.00        42.51 o                         
  12   6   1        490.21        487.12        25.16 o                         
  13   6   1         59.73         68.28        19.05 o                         
  14   6   1         67.25         97.97        22.62 o                         
  15   6   1       5027.20       5119.42       116.13 o                         
  16   6   1        229.41        222.01        24.10 o                         
  17   6   1       1732.01       1754.01        55.15 o                         
  18   6   1        565.74        583.98        34.10 o                         
  19   6   1         91.63        111.70        22.34 o                         
  20   6   1        191.35        201.16        24.69 o                         
  21   6   1         32.40         37.17        23.24 o                         
  22   6   1        262.64        244.77        25.41 o                         
  23   6   1        517.91        522.75        46.93 o                         
  24   6   1        397.92        395.51        53.14 o                         
  25   6   1        286.88        247.10        43.87 o                         
  26   6   1        138.33        108.42        73.70 o                         
  27   6   1       1107.94       1109.14        67.84 o                         
  28   6   1         82.98         53.55        66.35 o                         
  29   6   1         16.62         -4.78        63.39 o                         
  30   6   1        234.94        161.35        68.79 o                         
  31   6   1         82.04        118.77        80.70 o                         
  32   6   1         60.54          5.19        75.25 o                         
 -31   7   1        223.78        209.22        83.29 o                         
 -30   7   1        498.36        506.33       110.63 o                         
 -29   7   1         30.30         56.87       101.50 o                         
 -28   7   1       3523.06       3765.92       182.78 o                         
 -27   7   1       1385.82       1412.50       119.24 o                         
 -26   7   1          2.31        -20.06        72.38 o                         
 -25   7   1       1407.19       1364.83        84.35 o                         
 -24   7   1        579.67        652.34        60.61 o                         
 -23   7   1       3041.19       3114.70       136.55 o                         
 -22   7   1       2601.09       2651.62       106.99 o                         
 -21   7   1       2114.11       2252.86        86.20 o                         
 -20   7   1        199.68        209.10        46.18 o                         
 -19   7   1        369.80        367.14        39.34 o                         
 -18   7   1       6734.73       6777.24       180.57 o                         
 -17   7   1        596.91        604.09        36.93 o                         
 -16   7   1          6.35         30.01        21.92 o                         
 -15   7   1       3646.34       3569.82        84.20 o                         
 -14   7   1       1188.13       1166.60        38.31 o                         
 -13   7   1       1364.11       1365.71        42.68 o                         
 -12   7   1       1284.65       1258.54        46.53 o                         
 -11   7   1       4283.87       4071.57        97.96 o                         
 -10   7   1        197.35        229.40        27.70 o                         
  -9   7   1       4643.18       4712.92       110.72 o                         
  -8   7   1       1592.49       1570.40        51.73 o                         
  -7   7   1       5111.25       4972.25       115.31 o                         
  -6   7   1       1484.60       1408.60        45.47 o                         
  -5   7   1       4338.09       4230.19       117.29 o                         
  -4   7   1        152.88        190.56        22.28 o                         
  -3   7   1          6.55         -2.61        17.63 o                         
  -2   7   1       1505.49       1479.10        51.53 o                         
  -1   7   1       2963.88       2883.52        71.87 o                         
   0   7   1         10.02         21.98        23.88 o                         
   1   7   1      14378.70      14114.81       285.68 o                         
   2   7   1        862.77        864.35        33.29 o                         
   3   7   1        622.61        627.37        31.74 o                         
   4   7   1       2463.21       2558.39        64.62 o                         
   5   7   1       8170.06       8137.51       182.37 o                         
   6   7   1          6.68          4.96        23.24 o                         
   7   7   1      12456.81      12572.26       274.38 o                         
   8   7   1       2362.96       2357.32        67.56 o                         
   9   7   1        506.84        576.93        41.50 o                         
  10   7   1       4877.09       4971.04       130.69 o                         
  11   7   1       5224.18       5135.13       115.67 o                         
  12   7   1       4568.86       4588.32       106.45 o                         
  13   7   1       2259.98       2306.38        63.17 o                         
  14   7   1       4559.14       4439.92       103.57 o                         
  15   7   1        521.29        545.59        33.47 o                         
  16   7   1       1336.00       1252.60        55.13 o                         
  17   7   1       7903.18       7761.83       206.19 o                         
  18   7   1        517.20        562.85        38.40 o                         
  19   7   1        103.97        160.92        31.92 o                         
  20   7   1       1816.69       1897.16        68.17 o                         
  21   7   1       1221.72       1379.74        59.24 o                         
  22   7   1        454.25        478.46        40.20 o                         
  23   7   1        956.73       1101.27        85.24 o                         
  24   7   1        954.11        907.50        67.86 o                         
  25   7   1         78.37         45.25        58.32 o                         
  26   7   1        271.26        220.78        81.95 o                         
  27   7   1        616.31        600.76        73.39 o                         
  28   7   1         22.45         57.37        63.51 o                         
  29   7   1       1333.69       1189.30       189.35 o                         
  30   7   1        806.77        928.40       116.12 o                         
  31   7   1        427.04        231.05        76.72 o                         
 -30   8   1         48.13         83.57        78.33 o                         
 -29   8   1        172.51        142.41        70.75 o                         
 -28   8   1        511.47        354.24        86.99 o                         
 -27   8   1        721.51        751.94        90.22 o                         
 -26   8   1         27.56        105.63        80.68 o                         
 -25   8   1         10.94        -16.88        46.70 o                         
 -24   8   1       3254.52       3201.28       141.82 o                         
 -23   8   1         40.82         55.83        44.61 o                         
 -22   8   1       2841.05       2849.54       101.82 o                         
 -21   8   1        955.65        832.79        60.18 o                         
 -20   8   1         24.65         18.59        34.85 o                         
 -19   8   1          5.57         -3.48        25.02 o                         
 -18   8   1         32.20         38.10        40.08 o                         
 -17   8   1         14.41          6.63        25.92 o                         
 -16   8   1          1.03         13.13        23.62 o                         
 -15   8   1       1315.16       1254.32        50.63 o                         
 -14   8   1        579.91        574.15        28.92 o                         
 -13   8   1        464.46        486.15        61.52 o                         
 -12   8   1        137.02         94.88        35.08 o                         
 -11   8   1        210.67        211.13        29.06 o                         
 -10   8   1        605.02        615.09        38.77 o                         
  -9   8   1        752.33        792.24        37.08 o                         
  -8   8   1        155.12        213.10        23.69 o                         
  -7   8   1        138.07        153.13        25.00 o                         
  -6   8   1        304.88        269.52        27.96 o                         
  -5   8   1        268.51        262.29        24.66 o                         
  -4   8   1        328.21        407.21        42.71 o                         
  -3   8   1       1012.65        988.05        44.66 o                         
  -2   8   1         61.77         88.78        23.31 o                         
  -1   8   1        328.76        337.57        26.08 o                         
   0   8   1        168.43        130.24        33.52 o                         
   1   8   1        295.22        326.74        26.04 o                         
   2   8   1          2.80         34.16        19.39 o                         
   3   8   1        661.36        638.25        33.94 o                         
   4   8   1       1390.99       1460.35        51.57 o                         
   5   8   1        312.05        366.56        32.21 o                         
   6   8   1        220.02        245.77        28.84 o                         
   7   8   1        269.12        294.63        28.29 o                         
   8   8   1        228.53        245.71        38.03 o                         
   9   8   1        889.04        938.44        44.59 o                         
  10   8   1          4.23         38.72        25.80 o                         
  11   8   1        105.03         69.03        27.94 o                         
  12   8   1       1389.96       1498.90        62.82 o                         
  13   8   1         63.03         91.97        33.27 o                         
  14   8   1        466.07        455.70        28.40 o                         
  15   8   1       2211.59       2098.62        60.43 o                         
  16   8   1       3093.11       3086.65        83.04 o                         
  17   8   1          9.46        -32.80        37.96 o                         
  18   8   1       3096.35       3242.68       107.74 o                         
  19   8   1         34.49         35.93        36.60 o                         
  20   8   1        639.50        608.47        58.31 o                         
  21   8   1        262.75        235.22        38.32 o                         
  22   8   1       2438.54       2416.78        86.16 o                         
  23   8   1        250.18        232.67        40.93 o                         
  24   8   1        329.74        308.89        58.80 o                         
  25   8   1         47.51         99.38        65.94 o                         
  26   8   1       1352.16       1564.12       163.99 o                         
  27   8   1         32.45         44.21        67.45 o                         
  28   8   1         23.39         99.01        84.90 o                         
  29   8   1          4.74        -43.64        67.84 o                         
 -28   9   1        127.57         30.14        76.74 o                         
 -27   9   1        897.88        917.04       100.73 o                         
 -26   9   1        545.42        566.17       116.48 o                         
 -25   9   1       1542.68       1535.11        89.88 o                         
 -24   9   1       2618.24       2704.48       131.37 o                         
 -23   9   1         92.82        114.34        45.92 o                         
 -22   9   1         31.15         99.18        42.67 o                         
 -21   9   1       2990.40       3096.28       114.20 o                         
 -20   9   1       5752.88       5829.25       160.42 o                         
 -19   9   1        126.31        139.91        29.28 o                         
 -18   9   1        353.01        339.17        58.93 o                         
 -17   9   1        199.47        162.36        33.68 o                         
 -16   9   1         10.34          6.65        27.34 o                         
 -15   9   1       3313.32       3369.68       108.62 o                         
 -14   9   1       1774.59       1724.46        89.52 o                         
 -13   9   1        215.92        184.87        47.64 o                         
 -12   9   1       5650.75       5803.19       275.93 o                         
 -11   9   1       2234.20       2366.18        88.82 o                         
 -10   9   1       2119.56       2226.81        84.71 o                         
  -9   9   1        961.89        997.89        47.80 o                         
  -8   9   1       5441.07       5528.40       151.34 o                         
  -7   9   1         14.11         15.10        30.78 o                         
  -6   9   1       1198.92       1233.44        59.28 o                         
  -5   9   1       3187.68       3086.38       107.48 o                         
  -4   9   1       9900.68      10294.17       264.59 o                         
  -3   9   1       1359.67       1340.37        55.50 o                         
  -2   9   1      15843.05      16254.33       403.86 o                         
  -1   9   1        813.97        760.44        39.52 o                         
   0   9   1         13.96          5.44        35.53 o                         
   1   9   1        713.19        746.72        39.39 o                         
   2   9   1       5666.88       5357.98       149.02 o                         
   3   9   1        158.67        170.74        26.97 o                         
   4   9   1       8683.99       8526.24       223.34 o                         
   5   9   1       1541.76       1549.59        65.20 o                         
   6   9   1       4017.48       3984.16       106.92 o                         
   7   9   1        672.66        726.50        42.06 o                         
   8   9   1       6954.40       6750.79       180.78 o                         
   9   9   1       1184.25       1186.28        63.15 o                         
  10   9   1         49.18         25.80        39.27 o                         
  11   9   1        166.10        150.55        42.93 o                         
  12   9   1       1956.51       1888.77        87.84 o                         
  13   9   1        204.12        207.28        38.36 o                         
  14   9   1       5385.69       5270.56       185.55 o                         
  15   9   1       1118.60       1156.83        49.79 o                         
  16   9   1       3474.34       3448.30       124.93 o                         
  17   9   1        999.08        936.07        86.67 o                         
  18   9   1       3557.26       3653.25       108.56 o                         
  19   9   1        484.81        502.36        43.02 o                         
  20   9   1       1929.96       1910.81        74.73 o                         
  21   9   1       1145.42       1211.14        65.98 o                         
  22   9   1         62.88         18.73        43.86 o                         
  23   9   1        278.37        327.42        43.43 o                         
  24   9   1       2430.14       2412.47       105.26 o                         
  25   9   1        844.97        736.77        88.56 o                         
  26   9   1       1813.15       1810.06       143.13 o                         
  27   9   1       1040.44       1052.87        94.41 o                         
 -26  10   1         83.02         89.08        87.71 o                         
 -25  10   1        111.31        -42.07       142.30 o                         
 -24  10   1        292.17        264.77        88.27 o                         
 -23  10   1        548.34        589.24        60.06 o                         
 -22  10   1         37.77         69.07        49.46 o                         
 -21  10   1        161.20        193.87        50.53 o                         
 -20  10   1        140.61        119.09        44.13 o                         
 -19  10   1       1346.64       1274.08        64.49 o                         
 -18  10   1        367.45        368.51        60.77 o                         
 -17  10   1        507.06        541.78        44.03 o                         
 -16  10   1         90.30        106.31        28.82 o                         
 -15  10   1        368.65        421.70        79.97 o                         
 -14  10   1        127.99        130.59        62.06 o                         
 -13  10   1        420.92        461.47        54.89 o                         
 -12  10   1        757.36        796.42        66.06 o                         
 -11  10   1        510.73        604.24        57.74 o                         
 -10  10   1        237.74        284.63        54.85 o                         
  -9  10   1        385.68        410.98        38.76 o                         
  -8  10   1          3.29        -18.96        37.18 o                         
  -7  10   1        420.93        491.96        38.30 o                         
  -6  10   1       1011.30        979.78        51.28 o                         
  -5  10   1        193.34        220.28        30.55 o                         
  -4  10   1         54.29         79.08        37.58 o                         
  -3  10   1        530.66        586.69        44.10 o                         
  -2  10   1         51.78         58.31        40.73 o                         
  -1  10   1        601.04        631.32        41.05 o                         
   0  10   1        842.36        818.12        34.14 o                         
   1  10   1          3.13          6.71        25.85 o                         
   2  10   1        124.09         96.87        29.40 o                         
   3  10   1        157.22        246.27        38.85 o                         
   4  10   1        135.14        157.42        37.85 o                         
   5  10   1        471.66        571.77        42.59 o                         
   6  10   1        253.17        282.17        42.66 o                         
   7  10   1         24.47         34.88        32.71 o                         
   8  10   1        142.90        156.40        39.58 o                         
   9  10   1         79.97        103.90        36.47 o                         
  10  10   1         48.10         23.09        39.61 o                         
  11  10   1        688.59        734.04        65.07 o                         
  12  10   1        808.22        740.51        80.69 o                         
  13  10   1        476.85        498.44        52.83 o                         
  14  10   1         13.16          2.28        41.12 o                         
  15  10   1         23.36         -7.99        27.51 o                         
  16  10   1         56.87         12.67        40.74 o                         
  17  10   1         73.63         53.63        56.45 o                         
  18  10   1        637.44        621.05        52.25 o                         
  19  10   1        844.37        867.54        57.52 o                         
  20  10   1        520.78        607.06        51.96 o                         
  21  10   1         98.94        129.44        40.04 o                         
  22  10   1        316.03        312.34        44.70 o                         
  23  10   1        403.65        319.20       104.04 o                         
  24  10   1        362.08        289.94       122.79 o                         
  25  10   1        300.23        360.85       182.95 o                         
 -23  11   1       1365.84       1334.37       129.36 o                         
 -22  11   1        485.09        468.35        86.05 o                         
 -21  11   1       1105.94       1312.41       118.07 o                         
 -20  11   1        104.04        123.14        38.98 o                         
 -19  11   1        111.83         79.74        36.79 o                         
 -18  11   1        905.22        786.46        86.69 o                         
 -17  11   1       2413.45       2352.26        89.54 o                         
 -16  11   1        168.33        185.03        66.06 o                         
 -15  11   1        407.59        377.24        70.80 o                         
 -14  11   1        513.45        619.08       104.67 o                         
 -13  11   1        846.49        906.64       111.77 o                         
 -12  11   1        822.80        856.17        92.08 o                         
 -11  11   1       2261.28       2276.89        93.96 o                         
 -10  11   1        572.22        573.95        49.36 o                         
  -9  11   1       2088.23       2135.52       101.64 o                         
  -8  11   1       1931.99       1883.50        74.42 o                         
  -7  11   1      10410.06      10373.83       291.99 o                         
  -6  11   1        198.14        207.03        38.58 o                         
  -5  11   1        738.59        822.02        54.00 o                         
  -4  11   1        648.89        692.19        54.08 o                         
  -3  11   1        432.93        446.56        48.86 o                         
  -2  11   1       1339.67       1329.09        88.20 o                         
  -1  11   1        673.04        858.27        40.98 o                         
   0  11   1        508.81        537.93        32.61 o                         
   1  11   1      14975.22      14621.44       338.72 o                         
   2  11   1       1131.71       1138.67        84.33 o                         
   3  11   1        902.40        848.49        52.12 o                         
   4  11   1         49.86         74.08        40.02 o                         
   5  11   1       8652.12       8533.14       332.63 o                         
   6  11   1        375.67        370.64        45.51 o                         
   7  11   1       4247.65       4394.53       154.12 o                         
   8  11   1       1156.71       1143.71        81.47 o                         
   9  11   1        121.49        214.81        57.23 o                         
  10  11   1         55.19         82.11        45.41 o                         
  11  11   1       7969.69       7704.74       253.76 o                         
  12  11   1        311.64        347.75        97.51 o                         
  13  11   1       1255.84       1255.60       174.28 o                         
  14  11   1        685.45        772.93        95.76 o                         
  15  11   1        453.48        503.90       125.26 o                         
  16  11   1          8.23         32.86        33.66 o                         
  17  11   1       4938.32       5011.43       363.77 o                         
  18  11   1       2125.97       2252.38       135.39 o                         
  19  11   1        475.22        451.48        47.62 o                         
  20  11   1        214.18        262.96        91.07 o                         
  21  11   1       1468.83       1657.13       123.29 o                         
  22  11   1        266.15        287.74        85.18 o                         
  23  11   1        748.49        777.99       123.81 o                         
 -20  12   1          4.88        -43.60        65.59 o                         
 -19  12   1         94.28         47.39        86.29 o                         
 -18  12   1       1378.00       1107.32       261.58 o                         
 -17  12   1        580.19        624.81       143.44 o                         
 -16  12   1          4.08        -55.82        84.95 o                         
 -15  12   1         63.97         59.46        64.57 o                         
 -14  12   1        242.20        258.69        70.30 o                         
 -13  12   1        985.24        769.67       145.73 o                         
 -12  12   1         32.82        119.22        88.01 o                         
 -11  12   1        143.63        137.54        70.76 o                         
 -10  12   1        262.41        330.53        73.10 o                         
  -9  12   1        661.89        640.33        50.12 o                         
  -8  12   1       1397.14       1349.25        80.21 o                         
  -7  12   1         47.66         21.51        36.43 o                         
  -6  12   1        472.49        521.42        46.74 o                         
  -5  12   1         55.09         50.10        37.58 o                         
  -4  12   1        803.54        756.36        56.24 o                         
  -3  12   1        558.26        613.52        54.04 o                         
  -2  12   1       1156.28       1099.41        53.62 o                         
  -1  12   1        106.86         98.74        32.07 o                         
   0  12   1         55.28         87.84        47.79 o                         
   1  12   1         24.50         25.13        36.75 o                         
   2  12   1        410.52        379.69        42.51 o                         
   3  12   1        290.51        285.75        40.78 o                         
   4  12   1       2023.75       2057.68        86.83 o                         
   5  12   1        524.19        534.88        49.46 o                         
   6  12   1        180.55        196.70        41.77 o                         
   7  12   1        381.10        394.40        53.14 o                         
   8  12   1         21.32         63.83        46.50 o                         
   9  12   1         12.99          2.81        44.73 o                         
  10  12   1        135.87         36.78        55.38 o                         
  11  12   1        207.48        179.96        71.53 o                         
  12  12   1       1792.71       1745.27       118.95 o                         
  13  12   1        164.40        149.54       106.07 o                         
  14  12   1          1.45        -10.15       100.60 o                         
  15  12   1        285.14        523.39       125.64 o                         
  16  12   1         13.03         53.18       101.78 o                         
  17  12   1        668.95        728.02       145.09 o                         
  18  12   1        505.19        538.35        76.27 o                         
  19  12   1        552.48        531.79        67.87 o                         
 -15  13   1        768.08        776.27       166.03 o                         
 -14  13   1       1700.28       1636.86       357.58 o                         
 -13  13   1        280.80        332.21       127.91 o                         
 -12  13   1        682.98        833.33       146.00 o                         
 -11  13   1        731.03        728.78       116.54 o                         
 -10  13   1        794.79        778.96        86.37 o                         
  -9  13   1       1088.20        938.69       115.77 o                         
  -8  13   1       3355.33       3409.96       136.42 o                         
  -7  13   1         44.41         78.97        39.52 o                         
  -6  13   1       1274.52       1089.96        86.66 o                         
  -5  13   1        231.58        287.56        50.95 o                         
  -4  13   1       1585.64       1576.78        85.77 o                         
  -3  13   1         98.20        122.81        41.75 o                         
  -2  13   1       3646.16       3603.96       109.66 o                         
  -1  13   1         38.81         56.18        41.22 o                         
   0  13   1          4.39         -7.18        32.12 o                         
   1  13   1        559.94        575.14        55.74 o                         
   2  13   1       3136.49       3431.02       115.10 o                         
   3  13   1          3.15         83.09        42.48 o                         
   4  13   1       3175.88       3089.47       125.92 o                         
   5  13   1        726.36        724.60        60.72 o                         
   6  13   1        222.12        171.77        63.35 o                         
   7  13   1        123.34        187.38        52.64 o                         
   8  13   1       1337.01       1370.11       137.72 o                         
   9  13   1        215.39        219.66        81.55 o                         
  10  13   1       2228.84       2262.41       165.65 o                         
  11  13   1        139.05        145.10       105.84 o                         
  12  13   1        637.65        816.50       134.20 o                         
  13  13   1          1.14         91.18       105.14 o                         
  14  13   1       1875.80       1632.13       365.99 o                         
  15  13   1        444.96        429.91       104.47 o                         
  -8  14   1        212.57        131.03        81.28 o                         
  -7  14   1         49.48         96.32        97.65 o                         
  -6  14   1        484.62        467.88        95.89 o                         
  -5  14   1        208.91        212.31        66.31 o                         
  -4  14   1         60.18         91.65        62.12 o                         
  -3  14   1        147.41        129.66        78.18 o                         
  -2  14   1        115.28         70.55        50.97 o                         
  -1  14   1          1.75        -41.79        41.79 o                         
   0  14   1        440.18        507.68        53.50 o                         
   1  14   1        288.60        436.15        51.44 o                         
   2  14   1        195.51        202.24        46.54 o                         
   3  14   1        729.76        778.82        81.12 o                         
   4  14   1        731.46        664.01        79.85 o                         
   5  14   1        312.18        412.23       112.87 o                         
   6  14   1         46.97        198.96       142.36 o                         
   7  14   1        308.68        193.92       169.96 o                         
   8  14   1         55.15        -48.78        94.57 o                         
 -36   0   2        438.89        456.00        92.21 o                         
 -35   0   2       2938.18       3035.04       208.26 o                         
 -34   0   2        890.86        891.25       114.82 o                         
 -33   0   2       3803.50       4039.08       236.11 o                         
 -32   0   2        225.64         99.24        76.44 o                         
 -31   0   2        537.22        528.15        78.55 o                         
 -30   0   2       1129.73       1062.95        86.71 o                         
 -29   0   2       6714.85       6870.16       237.08 o                         
 -28   0   2       2709.60       2839.23       151.29 o                         
 -27   0   2       5666.61       5729.72       201.13 o                         
 -26   0   2         48.64         55.75        35.56 o                         
 -25   0   2       1868.18       1863.74       101.99 o                         
 -24   0   2       6457.86       6229.57       184.81 o                         
 -23   0   2      10991.34      10913.29       303.46 o                         
 -22   0   2       4703.81       4630.38       121.46 o                         
 -21   0   2       3478.55       3290.36        91.43 o                         
 -20   0   2         15.24         13.86        24.99 o                         
 -19   0   2        683.33        618.31        35.45 o                         
 -18   0   2       1047.26        966.96        41.40 o                         
 -17   0   2      11485.18      10657.76       246.88 o                         
 -16   0   2      15101.54      14464.86       329.98 o                         
 -15   0   2       1731.68       1622.62        52.87 o                         
 -14   0   2       1174.26       1258.15        41.43 o                         
 -13   0   2       2678.99       2611.52        81.04 o                         
 -12   0   2       5440.87       4891.42       126.76 o                         
 -11   0   2       3173.46       3047.53        91.04 o                         
 -10   0   2       1942.91       2262.30        58.49 o                         
  -9   0   2       1805.77       1741.67        50.78 o                         
  -8   0   2     113256.34     112280.88      3804.34 o                         
  -7   0   2       4006.29       3921.00       123.10 o                         
  -6   0   2     517554.88     518077.25     21548.18 o                         
  -5   0   2      10045.42       9651.08       259.37 o                         
  -4   0   2       1343.82       1559.33        54.80 o                         
  -3   0   2         62.17         75.91        15.56 o                         
  -2   0   2      41435.12      42354.36      1765.87 o                         
  -1   0   2       1762.84       1675.35        57.15 o                         
   0   0   2       1041.66        904.99        34.38 o                         
   1   0   2         87.15        103.76        12.95 o                         
   2   0   2        712.37        769.28        31.73 o                         
   3   0   2        213.73        225.36        19.56 o                         
   4   0   2      83538.05      81528.11      3387.76 o                         
   5   0   2        148.74        137.56        16.09 o                         
   6   0   2      48519.51      48212.65      1419.80 o                         
   7   0   2         17.21          5.78        15.19 o                         
   8   0   2      11889.44      11698.09       314.34 o                         
   9   0   2         57.95         86.56        17.25 o                         
  10   0   2       6761.71       6721.97       185.71 o                         
  11   0   2       1063.63       1024.91        39.51 o                         
  12   0   2      24355.82      24565.31       653.20 o                         
  13   0   2       1821.33       1808.49        64.65 o                         
  14   0   2       1800.70       1807.73        66.05 o                         
  15   0   2        311.42        328.79        29.30 o                         
  16   0   2      14659.60      14182.00       351.31 o                         
  17   0   2       3945.02       3859.99       109.47 o                         
  18   0   2      27337.36      26584.47       710.69 o                         
  19   0   2       2504.14       2412.15        87.29 o                         
  20   0   2       1468.95       1373.83        61.20 o                         
  21   0   2       1937.33       2054.22        95.06 o                         
  22   0   2      12999.01      12697.19       394.18 o                         
  23   0   2       7071.70       7048.51       206.67 o                         
  24   0   2      10782.26      10571.50       297.94 o                         
  25   0   2        191.71        319.95        50.47 o                         
  26   0   2      11916.82      11767.27       367.79 o                         
  27   0   2        598.83        638.02        65.44 o                         
  28   0   2        281.41        277.94        53.11 o                         
  29   0   2       4435.89       4157.26       157.37 o                         
  30   0   2       5452.05       5203.51       259.12 o                         
  31   0   2       1081.66        983.56        80.85 o                         
  32   0   2        203.16        230.87        57.21 o                         
  33   0   2       2005.38       2049.94       152.27 o                         
  34   0   2       1295.30       1353.53       115.67 o                         
  35   0   2       2459.65       2553.11       145.64 o                         
 -36   1   2         86.20        100.84        83.39 o                         
 -35   1   2        449.62        447.29        84.57 o                         
 -34   1   2       2098.35       2075.23       181.60 o                         
 -33   1   2         49.89         11.71        69.26 o                         
 -32   1   2       1275.50       1201.93        90.76 o                         
 -31   1   2       3446.67       3586.26       141.81 o                         
 -30   1   2        118.58        154.64        63.18 o                         
 -29   1   2        566.65        605.10        50.65 o                         
 -28   1   2       1710.57       1830.54        66.32 o                         
 -27   1   2         38.43         89.77        34.65 o                         
 -26   1   2        765.66        783.40        49.25 o                         
 -25   1   2       1747.63       1810.32        69.81 o                         
 -24   1   2       1523.02       1471.03        52.99 o                         
 -23   1   2       2890.87       2824.02        68.89 o                         
 -22   1   2       3499.64       3504.14        71.75 o                         
 -21   1   2        381.68        395.43        24.27 o                         
 -20   1   2       1737.62       1644.02        44.38 o                         
 -19   1   2       3652.13       3529.41        66.70 o                         
 -18   1   2       1152.19       1194.60        32.12 o                         
 -17   1   2       4826.82       4569.51        80.74 o                         
 -16   1   2       7244.77       7040.56       117.65 o                         
 -15   1   2        218.04        198.87        13.60 o                         
 -14   1   2       5184.17       5078.15        95.44 o                         
 -13   1   2       9844.10       9780.12       180.84 o                         
 -12   1   2       5749.26       6232.94       117.22 o                         
 -11   1   2       7444.48       7243.40       134.60 o                         
 -10   1   2       4793.76       4415.77        80.90 o                         
  -9   1   2       2481.50       2531.97        51.00 o                         
  -8   1   2      38358.16      38937.95       726.13 o                         
  -7   1   2       5752.11       5616.55       104.17 o                         
  -6   1   2       5387.26       5289.46       103.03 o                         
  -5   1   2       6737.95       6557.94       141.11 o                         
  -4   1   2      20490.35      20605.21       406.96 o                         
  -3   1   2       1524.60       1483.70        34.83 o                         
  -2   1   2      21495.24      21165.54       443.04 o                         
  -1   1   2      10630.47      10076.43       213.38 o                         
   0   1   2       3979.75       3974.64        87.13 o                         
   1   1   2       5984.22       5720.73       123.33 o                         
   2   1   2       5351.45       5120.00       104.75 o                         
   3   1   2       1302.93       1280.44        31.08 o                         
   4   1   2       8207.01       8064.67       162.48 o                         
   5   1   2      12623.17      12589.74       250.69 o                         
   6   1   2       2568.29       2503.32        52.56 o                         
   7   1   2       1307.19       1199.42        30.28 o                         
   8   1   2       5071.31       4856.06        96.54 o                         
   9   1   2        358.86        422.09        20.35 o                         
  10   1   2       7490.03       7488.18       146.15 o                         
  11   1   2       3955.23       3832.64        75.81 o                         
  12   1   2       1668.91       1892.08        44.56 o                         
  13   1   2      13469.36      13378.28       243.97 o                         
  14   1   2       4576.31       4566.26        86.63 o                         
  15   1   2        516.76        562.49        25.98 o                         
  16   1   2       5659.44       5399.05       111.88 o                         
  17   1   2       1283.86       1204.69        37.81 o                         
  18   1   2        387.61        416.53        26.18 o                         
  19   1   2       3790.10       3591.74        74.99 o                         
  20   1   2       2306.32       2249.53        56.02 o                         
  21   1   2        200.53        234.56        25.39 o                         
  22   1   2       9739.06       9435.59       180.11 o                         
  23   1   2       3289.50       3244.72        80.18 o                         
  24   1   2         42.15         53.99        30.30 o                         
  25   1   2       1415.32       1359.47        58.53 o                         
  26   1   2       3343.03       3347.69        94.71 o                         
  27   1   2       1367.89       1388.30        62.02 o                         
  28   1   2        482.61        525.24        46.59 o                         
  29   1   2       3072.24       2907.02        96.03 o                         
  30   1   2        100.95         62.88        42.90 o                         
  31   1   2       2089.26       1983.04        80.87 o                         
  32   1   2         69.64        105.12        48.80 o                         
  33   1   2        100.58        144.22        72.34 o                         
  34   1   2       3680.39       3584.67       137.86 o                         
  35   1   2        221.73        296.07        59.71 o                         
 -35   2   2         55.05         28.24        71.15 o                         
 -34   2   2          5.29        -75.17        75.17 o                         
 -33   2   2          9.55         42.92        48.55 o                         
 -32   2   2       3621.43       3707.04       126.76 o                         
 -31   2   2       1213.02       1173.91        69.34 o                         
 -30   2   2       4829.97       4955.94       152.95 o                         
 -29   2   2        240.44        220.46        48.85 o                         
 -28   2   2        774.94        872.43        63.74 o                         
 -27   2   2       3904.70       4054.71       109.69 o                         
 -26   2   2       6379.26       6390.78       153.05 o                         
 -25   2   2        277.75        344.78        36.18 o                         
 -24   2   2       4291.58       4266.80       103.40 o                         
 -23   2   2       2716.21       2787.83        76.06 o                         
 -22   2   2        295.36        322.60        29.51 o                         
 -21   2   2       3048.53       3223.07        76.50 o                         
 -20   2   2      10600.96      10439.76       187.52 o                         
 -19   2   2      10307.67      10197.64       191.07 o                         
 -18   2   2       2008.76       1969.08        50.77 o                         
 -17   2   2       2314.01       2314.17        51.55 o                         
 -16   2   2       2882.84       2835.26        65.11 o                         
 -15   2   2       7888.58       7696.82       145.14 o                         
 -14   2   2       9307.17       8854.60       157.69 o                         
 -13   2   2      16452.11      16106.79       279.13 o                         
 -12   2   2       1022.09        987.04        28.14 o                         
 -11   2   2       3602.23       3691.27        71.82 o                         
 -10   2   2       4812.57       4726.55        93.91 o                         
  -9   2   2      40740.80      41210.38       732.82 o                         
  -8   2   2       7290.99       7029.42       129.66 o                         
  -7   2   2       3604.21       3375.19        65.15 o                         
  -6   2   2        975.05        961.13        24.72 o                         
  -5   2   2        410.06        379.10        14.58 o                         
  -4   2   2       3272.79       3213.52        61.52 o                         
  -3   2   2      37399.06      37389.22       734.56 o                         
  -2   2   2       2040.24       2036.01        45.11 o                         
  -1   2   2      25896.07      26010.59       511.16 o                         
   0   2   2        168.61        204.09        10.89 o                         
   1   2   2      51121.25      50660.36      1490.96 o                         
   2   2   2       2175.25       2141.90        42.73 o                         
   3   2   2      72418.48      71417.39      2099.18 o                         
   4   2   2        353.18        349.45        14.84 o                         
   5   2   2      86377.04      85705.71      2518.49 o                         
   6   2   2         16.66         16.26         9.28 o                         
   7   2   2       3217.23       2858.38        57.25 o                         
   8   2   2        279.27        284.25        16.82 o                         
   9   2   2      83538.15      85230.30      2237.84 o                         
  10   2   2        854.57        894.36        29.13 o                         
  11   2   2       1488.21       1975.00        50.64 o                         
  12   2   2        163.16        187.69        16.93 o                         
  13   2   2       3421.91       3119.51        69.63 o                         
  14   2   2       1875.35       1875.50        48.84 o                         
  15   2   2      29112.29      29191.82       524.16 o                         
  16   2   2       2437.11       2541.68        55.52 o                         
  17   2   2       8060.41       8405.16       146.18 o                         
  18   2   2        305.06        367.09        25.30 o                         
  19   2   2      10281.87      10195.22       183.42 o                         
  20   2   2       3971.27       3846.96        87.56 o                         
  21   2   2       7251.26       7062.24       134.03 o                         
  22   2   2       1222.19       1228.30        47.69 o                         
  23   2   2          0.94         10.54        27.50 o                         
  24   2   2        759.87        718.84        43.38 o                         
  25   2   2        429.65        467.89        37.56 o                         
  26   2   2       3701.71       3754.95        96.32 o                         
  27   2   2       2176.77       2198.39        77.36 o                         
  28   2   2        619.21        678.39        44.57 o                         
  29   2   2         21.88         61.88        33.31 o                         
  30   2   2       1851.17       1810.42        65.10 o                         
  31   2   2       4304.05       4209.17       119.21 o                         
  32   2   2       3336.70       3402.50       108.32 o                         
  33   2   2        817.66        840.26        79.51 o                         
  34   2   2        424.59        349.70        59.48 o                         
 -35   3   2        142.21         -1.35        76.51 o                         
 -34   3   2       2798.34       2767.28       280.96 o                         
 -33   3   2         23.26         17.58        78.00 o                         
 -32   3   2         28.61         16.29        66.04 o                         
 -31   3   2       1941.84       1878.67        90.65 o                         
 -30   3   2         20.73         17.84        46.33 o                         
 -29   3   2        372.67        412.52        50.75 o                         
 -28   3   2       2283.77       2294.75        94.01 o                         
 -27   3   2        759.69        790.92        59.39 o                         
 -26   3   2        522.77        569.39        50.69 o                         
 -25   3   2       1409.21       1333.29        72.00 o                         
 -24   3   2        568.88        574.78        38.27 o                         
 -23   3   2       4775.55       4904.31       137.63 o                         
 -22   3   2       3835.94       3808.93       108.56 o                         
 -21   3   2         57.27         54.06        25.44 o                         
 -20   3   2       4040.41       4093.31        92.50 o                         
 -19   3   2      10375.36      10583.03       198.34 o                         
 -18   3   2       1618.46       1677.61        45.03 o                         
 -17   3   2       1440.06       1441.52        39.37 o                         
 -16   3   2       6945.18       6869.72       131.34 o                         
 -15   3   2         78.00         88.76        15.24 o                         
 -14   3   2       4361.02       4066.14        85.03 o                         
 -13   3   2       5213.49       5181.64       110.30 o                         
 -12   3   2       1601.79       1637.93        38.78 o                         
 -11   3   2       1540.11       1435.22        39.82 o                         
 -10   3   2       4373.73       4453.34        95.34 o                         
  -9   3   2        567.43        621.32        25.85 o                         
  -8   3   2       7326.36       7131.38       155.22 o                         
  -7   3   2       7305.86       7047.19       152.83 o                         
  -6   3   2          2.26          6.86        10.31 o                         
  -5   3   2      13280.01      12941.46       244.70 o                         
  -4   3   2      27514.59      26394.11       520.01 o                         
  -3   3   2        219.33        242.88        12.20 o                         
  -2   3   2       6076.43       6093.37       111.82 o                         
  -1   3   2        598.05        507.96        16.61 o                         
   0   3   2        250.42        313.47        11.71 o                         
   1   3   2       4826.70       4636.61        91.04 o                         
   2   3   2      10685.52      10168.37       193.32 o                         
   3   3   2         13.01         19.04         9.37 o                         
   4   3   2       3313.90       3058.74        60.79 o                         
   5   3   2       1409.53       1167.91        30.87 o                         
   6   3   2       2012.85       2076.18        50.16 o                         
   7   3   2       1341.13       1268.84        36.37 o                         
   8   3   2      16650.73      16623.06       332.22 o                         
   9   3   2        556.63        589.38        26.24 o                         
  10   3   2       4410.43       4199.21        93.12 o                         
  11   3   2      11671.99      12296.64       235.93 o                         
  12   3   2       1782.12       2014.61        49.24 o                         
  13   3   2       7707.83       7558.35       136.68 o                         
  14   3   2        566.73        573.15        26.80 o                         
  15   3   2        128.93        146.76        17.61 o                         
  16   3   2       9360.00       9350.88       161.80 o                         
  17   3   2       1542.81       1527.68        42.18 o                         
  18   3   2        118.02        140.58        20.16 o                         
  19   3   2       1966.08       1989.79        51.73 o                         
  20   3   2       2152.50       2190.63        52.64 o                         
  21   3   2        740.70        754.36        36.30 o                         
  22   3   2       2510.97       2567.16        63.81 o                         
  23   3   2       7927.00       7797.77       159.73 o                         
  24   3   2        223.56        256.74        33.77 o                         
  25   3   2       2016.91       1985.77        70.58 o                         
  26   3   2       2899.49       2777.96        83.09 o                         
  27   3   2       1032.76       1102.24        55.09 o                         
  28   3   2        643.55        640.21        43.41 o                         
  29   3   2        895.31        921.82        52.06 o                         
  30   3   2        527.48        558.42        41.69 o                         
  31   3   2       3074.90       2978.67        94.06 o                         
  32   3   2        437.56        343.06        51.44 o                         
  33   3   2        149.53        180.40        63.03 o                         
  34   3   2        428.62        352.37        63.54 o                         
 -34   4   2       1660.59       1954.61       248.41 o                         
 -33   4   2       3798.49       3811.10       173.04 o                         
 -32   4   2         64.38         80.62        74.37 o                         
 -31   4   2        127.41         42.01        63.36 o                         
 -30   4   2        158.24        206.45        59.04 o                         
 -29   4   2       4209.38       4285.84       207.28 o                         
 -28   4   2        949.05       1041.31        83.87 o                         
 -27   4   2       3074.73       3027.65       124.07 o                         
 -26   4   2         36.08         48.59        55.06 o                         
 -25   4   2        484.92        560.79        77.73 o                         
 -24   4   2       1404.97       1388.26        72.83 o                         
 -23   4   2       8454.23       8449.07       269.09 o                         
 -22   4   2      11310.46      11845.78       335.51 o                         
 -21   4   2       6799.40       6718.73       158.76 o                         
 -20   4   2       1773.12       1762.34        58.16 o                         
 -19   4   2        631.17        660.13        38.73 o                         
 -18   4   2       2109.40       2157.78        69.18 o                         
 -17   4   2       6899.95       6748.51       165.49 o                         
 -16   4   2      10465.89      10328.88       227.07 o                         
 -15   4   2       2517.14       2489.38        65.21 o                         
 -14   4   2        365.03        419.58        28.84 o                         
 -13   4   2       3233.78       3129.40        74.24 o                         
 -12   4   2       9623.80       9415.17       194.09 o                         
 -11   4   2       9868.87       9615.08       186.54 o                         
 -10   4   2      38842.71      39753.57       742.98 o                         
  -9   4   2        387.58        401.07        20.39 o                         
  -8   4   2       1598.59       1534.13        39.15 o                         
  -7   4   2        687.76        665.54        22.12 o                         
  -6   4   2      12185.83      11391.98       206.53 o                         
  -5   4   2       4467.57       4291.59        85.44 o                         
  -4   4   2      14117.29      14271.05       256.78 o                         
  -3   4   2          3.33         14.76         8.80 o                         
  -2   4   2       8432.81       8407.25       180.41 o                         
  -1   4   2       1358.23       1334.84        35.27 o                         
   0   4   2      21067.18      20442.90       405.39 o                         
   1   4   2        792.68        812.59        25.80 o                         
   2   4   2      33558.86      33613.80       702.35 o                         
   3   4   2         57.88         75.77        10.48 o                         
   4   4   2      14671.55      13965.04       264.41 o                         
   5   4   2         28.98         36.49        10.84 o                         
   6   4   2      38592.12      38973.89       694.68 o                         
   7   4   2        500.54        489.92        22.70 o                         
   8   4   2       7425.44       7520.47       141.61 o                         
   9   4   2        610.51        634.82        27.87 o                         
  10   4   2      11463.78      11670.43       225.81 o                         
  11   4   2        507.49        511.75        27.07 o                         
  12   4   2      28065.18      28282.38       533.74 o                         
  13   4   2       1585.44       1665.37        51.56 o                         
  14   4   2       3046.83       3184.04        79.31 o                         
  15   4   2        196.25        228.25        26.52 o                         
  16   4   2      13088.63      13256.95       288.35 o                         
  17   4   2       3356.65       3271.82        74.31 o                         
  18   4   2       5191.98       5312.97       109.30 o                         
  19   4   2       1698.13       1648.31        51.81 o                         
  20   4   2       5247.40       5238.44       119.29 o                         
  21   4   2        294.91        317.45        35.02 o                         
  22   4   2       6767.87       6860.21       150.86 o                         
  23   4   2       5130.01       5312.46       123.36 o                         
  24   4   2       8149.58       8121.38       199.66 o                         
  25   4   2       1800.30       1863.56        76.69 o                         
  26   4   2        370.58        324.95        37.58 o                         
  27   4   2        682.16        698.13        51.03 o                         
  28   4   2       6139.83       5794.90       193.77 o                         
  29   4   2       4543.76       4432.77       139.81 o                         
  30   4   2        388.98        409.66        58.83 o                         
  31   4   2        589.89        590.20        57.98 o                         
  32   4   2         63.27        -12.64        55.38 o                         
  33   4   2       1253.43       1219.88       129.79 o                         
 -33   5   2         98.78         12.19        89.67 o                         
 -32   5   2        390.12        356.10        97.40 o                         
 -31   5   2       1005.04       1063.93       115.45 o                         
 -30   5   2        215.67        256.56        82.24 o                         
 -29   5   2       1070.85       1061.20       108.51 o                         
 -28   5   2       2233.61       2441.59       145.95 o                         
 -27   5   2         33.92         -5.12        74.33 o                         
 -26   5   2       1100.95       1247.18       200.77 o                         
 -25   5   2        631.87        695.51        70.49 o                         
 -24   5   2       1815.30       1953.25        88.02 o                         
 -23   5   2        328.68        307.78        46.19 o                         
 -22   5   2       1984.67       1942.24        97.70 o                         
 -21   5   2        809.00        792.73        55.10 o                         
 -20   5   2       1707.28       1818.18        81.52 o                         
 -19   5   2       1617.62       1651.26        58.11 o                         
 -18   5   2        606.71        648.89        38.61 o                         
 -17   5   2       2380.65       2452.35        67.15 o                         
 -16   5   2      14670.34      14398.03       333.77 o                         
 -15   5   2         13.07        -25.41        25.66 o                         
 -14   5   2       2494.84       2393.32        62.77 o                         
 -13   5   2       6931.12       6718.74       151.80 o                         
 -12   5   2          9.94         27.92        17.37 o                         
 -11   5   2       1767.04       1677.77        43.56 o                         
 -10   5   2       5324.13       5346.76       108.15 o                         
  -9   5   2        985.44       1105.72        31.02 o                         
  -8   5   2       4877.74       4970.62        99.93 o                         
  -7   5   2       4417.65       4202.53        84.72 o                         
  -6   5   2         44.12         69.19        10.35 o                         
  -5   5   2       3138.36       2877.32        75.29 o                         
  -4   5   2      15543.81      15967.33       336.88 o                         
  -3   5   2         20.02         13.42        20.55 o                         
  -2   5   2      15360.40      15446.71       307.96 o                         
  -1   5   2       4588.44       4491.24        90.95 o                         
   0   5   2       1148.07       1203.23        32.62 o                         
   1   5   2       7740.03       7736.74       150.70 o                         
   2   5   2       1981.55       1777.09        42.86 o                         
   3   5   2        359.73        374.98        19.41 o                         
   4   5   2       6347.88       6100.52       135.69 o                         
   5   5   2       7408.48       7300.35       143.26 o                         
   6   5   2         22.08         36.52        12.09 o                         
   7   5   2       7397.29       7288.19       137.36 o                         
   8   5   2       6624.01       6602.84       132.22 o                         
   9   5   2         52.87         56.94        16.42 o                         
  10   5   2        155.14        126.76        17.69 o                         
  11   5   2       5302.57       5156.66       102.66 o                         
  12   5   2        340.35        338.90        24.27 o                         
  13   5   2       1487.47       1447.63        43.69 o                         
  14   5   2       3484.45       3525.66        85.49 o                         
  15   5   2        315.72        380.33        29.89 o                         
  16   5   2       4166.63       4176.04        94.07 o                         
  17   5   2       2388.02       2436.29        62.30 o                         
  18   5   2        224.90        254.67        26.70 o                         
  19   5   2       4234.87       4408.44       111.51 o                         
  20   5   2       3017.27       3017.40        81.11 o                         
  21   5   2        104.45         85.35        37.97 o                         
  22   5   2        942.30        971.54        54.36 o                         
  23   5   2        563.90        610.30        43.76 o                         
  24   5   2        415.13        371.54        40.13 o                         
  25   5   2       2192.27       2122.78        81.50 o                         
  26   5   2        686.69        685.86        48.85 o                         
  27   5   2         72.15         33.95        44.80 o                         
  28   5   2       2823.93       2676.95       101.23 o                         
  29   5   2       1563.10       1504.05        79.91 o                         
  30   5   2         96.18         61.02        46.40 o                         
  31   5   2       1404.40       1363.34        85.61 o                         
  32   5   2        511.45        467.42        64.70 o                         
 -32   6   2       2472.21       2491.34       147.62 o                         
 -31   6   2        759.88        609.57        99.43 o                         
 -30   6   2       1497.06       1610.07       123.03 o                         
 -29   6   2        493.15        469.71        81.58 o                         
 -28   6   2          5.44        -11.50        65.16 o                         
 -27   6   2         99.36        154.26        67.33 o                         
 -26   6   2       6481.96       6598.27       279.78 o                         
 -25   6   2       4271.60       4582.53       207.80 o                         
 -24   6   2       2353.65       2409.96       104.88 o                         
 -23   6   2        537.39        601.78        70.89 o                         
 -22   6   2        710.53        813.21        68.09 o                         
 -21   6   2       8382.15       8677.93       233.31 o                         
 -20   6   2       5954.27       5925.06       154.11 o                         
 -19   6   2       4199.15       4239.40       118.89 o                         
 -18   6   2        956.71       1015.05        52.16 o                         
 -17   6   2        628.85        668.35        39.77 o                         
 -16   6   2       2395.25       2318.57        70.28 o                         
 -15   6   2       3937.71       3906.41       107.08 o                         
 -14   6   2       3532.98       3451.82        93.60 o                         
 -13   6   2       8892.51       9048.60       178.56 o                         
 -12   6   2        680.57        657.01        30.08 o                         
 -11   6   2       1720.76       1747.53        48.36 o                         
 -10   6   2       2535.79       2494.07        57.63 o                         
  -9   6   2      27122.94      28018.34       527.08 o                         
  -8   6   2       5556.47       5521.64       125.75 o                         
  -7   6   2       3245.39       2878.81        86.77 o                         
  -6   6   2         59.76         87.75        19.59 o                         
  -5   6   2         17.68         60.76        18.99 o                         
  -4   6   2        717.35        697.40        33.99 o                         
  -3   6   2      16616.26      16109.12       342.06 o                         
  -2   6   2       1478.56       1422.66        39.43 o                         
  -1   6   2      19407.10      18992.07       429.89 o                         
   0   6   2         25.48         46.93        14.05 o                         
   1   6   2      12127.02      12186.13       247.11 o                         
   2   6   2        532.70        547.21        26.01 o                         
   3   6   2      32025.98      30748.34       690.78 o                         
   4   6   2         43.45         46.32        23.03 o                         
   5   6   2       5161.38       4772.03       138.21 o                         
   6   6   2          0.71          2.05        23.00 o                         
   7   6   2       6569.61       6507.33       137.58 o                         
   8   6   2        635.58        668.02        26.13 o                         
   9   6   2      26025.18      24971.55       449.95 o                         
  10   6   2        331.93        329.42        23.15 o                         
  11   6   2       6126.10       6456.65       132.25 o                         
  12   6   2        105.12        127.96        22.40 o                         
  13   6   2      12386.74      12167.12       238.29 o                         
  14   6   2       3084.94       3090.54        79.79 o                         
  15   6   2       7421.96       7242.44       150.12 o                         
  16   6   2        966.79       1013.54        43.47 o                         
  17   6   2        584.29        609.14        36.48 o                         
  18   6   2        396.17        460.64        39.58 o                         
  19   6   2      10131.06       9991.08       211.21 o                         
  20   6   2       3541.14       3552.71       103.64 o                         
  21   6   2       3445.62       3733.38       104.87 o                         
  22   6   2       1260.59       1274.97        59.79 o                         
  23   6   2        624.26        624.18        44.52 o                         
  24   6   2        314.74        378.57        37.74 o                         
  25   6   2       1323.75       1348.38        75.04 o                         
  26   6   2       3713.08       3557.08       116.39 o                         
  27   6   2       2831.37       2640.50       128.15 o                         
  28   6   2        390.99        412.80        64.20 o                         
  29   6   2        694.75        545.66        77.80 o                         
  30   6   2        952.76        851.56       101.55 o                         
  31   6   2       1364.10       1133.12       131.73 o                         
 -31   7   2        582.75        507.70        82.45 o                         
 -30   7   2        309.27        297.19        80.78 o                         
 -29   7   2       1841.26       2073.82       149.13 o                         
 -28   7   2        965.00        913.64        90.65 o                         
 -27   7   2        649.07        583.75        78.08 o                         
 -26   7   2       1653.72       1775.90       151.89 o                         
 -25   7   2        112.51        103.69        63.09 o                         
 -24   7   2         12.47        -15.22        47.01 o                         
 -23   7   2        420.29        476.85        68.83 o                         
 -22   7   2       1140.03       1139.95        74.92 o                         
 -21   7   2        437.57        421.33        45.73 o                         
 -20   7   2       1984.18       2065.02        83.82 o                         
 -19   7   2       8303.06       8421.46       309.40 o                         
 -18   7   2         95.41         85.71        34.71 o                         
 -17   7   2       6061.20       6076.40       183.69 o                         
 -16   7   2       4346.33       4380.12       141.44 o                         
 -15   7   2        371.97        388.47        28.14 o                         
 -14   7   2        938.99        910.05        39.90 o                         
 -13   7   2       4403.05       4369.85        99.48 o                         
 -12   7   2         35.45         35.25        18.26 o                         
 -11   7   2        631.01        622.86        24.89 o                         
 -10   7   2       4545.27       4481.38       126.81 o                         
  -9   7   2        668.45        755.75        50.50 o                         
  -8   7   2       2498.37       2562.61        89.53 o                         
  -7   7   2       2420.91       2366.18        87.15 o                         
  -6   7   2         73.69         81.22        27.26 o                         
  -5   7   2       5271.64       5233.42       131.28 o                         
  -4   7   2       2451.74       2342.27        60.30 o                         
  -3   7   2        504.11        650.17        31.77 o                         
  -2   7   2       5872.09       5684.46       125.96 o                         
  -1   7   2        152.86        153.83        16.58 o                         
   0   7   2         19.93         40.97        15.17 o                         
   1   7   2       2496.60       2590.05        62.74 o                         
   2   7   2       2734.84       2589.80        68.36 o                         
   3   7   2        445.47        454.63        32.54 o                         
   4   7   2       4411.88       4215.89       111.58 o                         
   5   7   2        495.23        514.13        39.84 o                         
   6   7   2         76.73         83.00        33.94 o                         
   7   7   2      18355.90      17634.57       480.81 o                         
   8   7   2       3799.87       3758.96       115.03 o                         
   9   7   2       1612.42       1636.10        53.17 o                         
  10   7   2       5150.78       4996.81       106.71 o                         
  11   7   2      12948.61      12857.74       250.53 o                         
  12   7   2        263.13        295.08        24.26 o                         
  13   7   2        763.92        751.96        36.35 o                         
  14   7   2       3796.06       3662.87        89.40 o                         
  15   7   2       1747.88       1835.99        83.79 o                         
  16   7   2       1649.49       1720.20        65.63 o                         
  17   7   2       2552.89       2568.13        87.27 o                         
  18   7   2         34.50         21.76        33.33 o                         
  19   7   2       2191.19       2286.07        76.25 o                         
  20   7   2        813.43        916.41        48.20 o                         
  21   7   2         10.37          1.05        33.75 o                         
  22   7   2       2148.09       2153.94        85.00 o                         
  23   7   2        642.47        725.24        49.92 o                         
  24   7   2        276.49        266.43        35.03 o                         
  25   7   2       5655.07       5506.16       153.89 o                         
  26   7   2        707.77        706.28        54.83 o                         
  27   7   2        113.75         71.40        39.92 o                         
  28   7   2       1435.13       1419.16       110.21 o                         
  29   7   2       1861.05       1644.26       144.51 o                         
  30   7   2        423.40        349.80        76.91 o                         
 -29   8   2       3705.05       3737.07       227.46 o                         
 -28   8   2        502.74        547.05        91.01 o                         
 -27   8   2        879.65        892.02        99.64 o                         
 -26   8   2       1335.45       1357.06       126.91 o                         
 -25   8   2         69.39         -0.60        60.06 o                         
 -24   8   2       8109.75       8434.96       252.86 o                         
 -23   8   2       4115.33       4338.57       173.13 o                         
 -22   8   2        427.89        444.83        48.98 o                         
 -21   8   2       1180.72       1249.69        75.93 o                         
 -20   8   2       1149.92       1193.77        70.67 o                         
 -19   8   2       1009.48       1030.29        58.77 o                         
 -18   8   2       3828.42       3903.06       142.55 o                         
 -17   8   2       6066.14       6006.95       204.96 o                         
 -16   8   2       7038.87       7175.60       204.32 o                         
 -15   8   2        629.78        649.67        44.40 o                         
 -14   8   2        677.57        741.06        38.21 o                         
 -13   8   2       3920.85       3886.73       120.68 o                         
 -12   8   2       8057.65       8187.49       193.80 o                         
 -11   8   2       3937.34       3859.50       122.76 o                         
 -10   8   2       7815.07       7891.96       206.57 o                         
  -9   8   2        280.30        336.43        31.20 o                         
  -8   8   2        328.12        361.68        36.19 o                         
  -7   8   2       1882.65       1843.91        69.04 o                         
  -6   8   2      11891.38      12463.39       388.49 o                         
  -5   8   2       1881.38       1889.92        68.45 o                         
  -4   8   2       6076.11       6085.75       141.56 o                         
  -3   8   2         18.78         15.73        20.44 o                         
  -2   8   2       3617.45       3808.68        79.50 o                         
  -1   8   2       1101.43       1108.02        36.71 o                         
   0   8   2      17452.50      16852.21       307.51 o                         
   1   8   2        337.73        382.39        22.97 o                         
   2   8   2       7484.27       7562.95       171.90 o                         
   3   8   2          6.07         11.65        23.62 o                         
   4   8   2       5763.74       5689.57       146.24 o                         
   5   8   2         68.34         92.98        32.54 o                         
   6   8   2      25780.95      24833.54       612.60 o                         
   7   8   2          2.13         41.08        35.82 o                         
   8   8   2        888.68        876.51        56.01 o                         
   9   8   2         72.63         60.89        37.22 o                         
  10   8   2        517.87        638.72        43.22 o                         
  11   8   2       1553.42       1504.88        71.72 o                         
  12   8   2      25940.43      25695.87       690.51 o                         
  13   8   2        251.85        265.32        24.99 o                         
  14   8   2        152.28        127.38        31.28 o                         
  15   8   2          0.37         53.40        39.95 o                         
  16   8   2       9713.92       9721.88       255.68 o                         
  17   8   2       1380.96       1365.56        71.66 o                         
  18   8   2       6586.93       6716.09       185.86 o                         
  19   8   2       2112.54       2122.50        72.30 o                         
  20   8   2        458.42        471.05        36.74 o                         
  21   8   2        252.37        294.27        31.57 o                         
  22   8   2       3520.10       3627.42       106.08 o                         
  23   8   2       2249.19       2236.96        93.13 o                         
  24   8   2       2318.43       2429.05       123.18 o                         
  25   8   2       1156.91       1097.66        89.26 o                         
  26   8   2        530.59        475.56        81.63 o                         
  27   8   2        517.78        452.73        92.79 o                         
  28   8   2       1863.69       1700.53       129.20 o                         
  29   8   2       1941.31       1822.06       157.44 o                         
 -28   9   2        205.20         78.44        83.80 o                         
 -27   9   2          3.75         96.27        76.34 o                         
 -26   9   2       1408.24       1238.15       216.60 o                         
 -25   9   2        997.52       1082.12        98.55 o                         
 -24   9   2       1126.60       1082.96        78.27 o                         
 -23   9   2       1024.08       1122.84        93.09 o                         
 -22   9   2       2129.93       2215.99        99.38 o                         
 -21   9   2       1256.97       1292.83        75.27 o                         
 -20   9   2         45.67         67.17        40.49 o                         
 -19   9   2       1252.73       1284.25        68.75 o                         
 -18   9   2        722.82        754.72        57.04 o                         
 -17   9   2        305.43        278.48        93.63 o                         
 -16   9   2       1197.41       1250.95        66.92 o                         
 -15   9   2         27.35         16.49        28.26 o                         
 -14   9   2       3243.95       3185.68        99.79 o                         
 -13   9   2       2474.03       2504.60        73.10 o                         
 -12   9   2        714.04        665.28        54.25 o                         
 -11   9   2       1896.63       1910.42        97.09 o                         
 -10   9   2       1182.93       1244.60        68.67 o                         
  -9   9   2          7.81         -8.80        30.96 o                         
  -8   9   2       3087.15       3101.06       120.50 o                         
  -7   9   2       2966.09       2940.67       104.35 o                         
  -6   9   2        108.13        148.03        44.92 o                         
  -5   9   2       2226.10       2073.32        82.18 o                         
  -4   9   2       5717.78       5428.18       167.51 o                         
  -3   9   2       1080.30       1014.58        59.78 o                         
  -2   9   2       1891.28       2017.08        58.21 o                         
  -1   9   2       4457.69       4327.13        93.77 o                         
   0   9   2       1140.11       1079.67        37.46 o                         
   1   9   2       5320.86       5286.95       106.81 o                         
   2   9   2       1954.56       1976.79        51.49 o                         
   3   9   2        135.65        131.75        33.80 o                         
   4   9   2       4466.40       4457.99       113.44 o                         
   5   9   2       2527.20       2500.47        81.43 o                         
   6   9   2       1484.28       1414.91        60.32 o                         
   7   9   2        132.47        129.59        33.20 o                         
   8   9   2        131.36        161.02        37.83 o                         
   9   9   2        773.11        768.61        58.15 o                         
  10   9   2       3917.31       3620.86       123.86 o                         
  11   9   2       1033.89        946.63        65.10 o                         
  12   9   2       1904.25       1831.36        65.62 o                         
  13   9   2       4297.38       4194.06       116.42 o                         
  14   9   2       1966.25       2011.31        75.34 o                         
  15   9   2         30.41         22.09        41.27 o                         
  16   9   2       2954.36       3104.60       120.71 o                         
  17   9   2        852.88        905.39        50.97 o                         
  18   9   2         88.75        115.16        33.93 o                         
  19   9   2       1355.19       1331.92        62.90 o                         
  20   9   2        580.08        568.26        39.53 o                         
  21   9   2         93.31        136.91        41.03 o                         
  22   9   2       1841.65       1930.50        99.11 o                         
  23   9   2        675.06        732.82        57.98 o                         
  24   9   2         17.06         68.08        70.07 o                         
  25   9   2        406.24        590.46       109.17 o                         
  26   9   2       1020.05       1027.42       139.97 o                         
  27   9   2          2.99          0.18        66.25 o                         
 -25  10   2        279.56        248.17       120.00 o                         
 -24  10   2       1090.39        950.73       196.29 o                         
 -23  10   2        193.57        188.27        80.90 o                         
 -22  10   2        519.92        475.85        58.52 o                         
 -21  10   2       1551.46       1642.42        94.72 o                         
 -20  10   2       1679.19       1661.62        93.82 o                         
 -19  10   2       2353.74       2515.21       112.05 o                         
 -18  10   2       1236.42       1284.60        66.93 o                         
 -17  10   2        291.99        302.86        60.12 o                         
 -16  10   2       1206.05       1198.83        63.72 o                         
 -15  10   2       1612.36       1672.40        73.26 o                         
 -14  10   2       3216.63       2983.55       111.90 o                         
 -13  10   2       5981.33       6064.10       206.60 o                         
 -12  10   2        452.74        480.97        44.65 o                         
 -11  10   2          1.06        -15.96        35.05 o                         
 -10  10   2       1434.92       1388.97       103.98 o                         
  -9  10   2      11258.09      11186.66       353.15 o                         
  -8  10   2       1924.58       1885.06        83.02 o                         
  -7  10   2       6140.58       6266.73       207.54 o                         
  -6  10   2          5.12         46.09        34.76 o                         
  -5  10   2        110.31        178.44        45.29 o                         
  -4  10   2       1415.57       1359.37        77.80 o                         
  -3  10   2      12014.87      11414.50       290.70 o                         
  -2  10   2        592.85        572.50        64.12 o                         
  -1  10   2       3367.62       3449.27       119.40 o                         
   0  10   2         10.32         -0.13        22.79 o                         
   1  10   2       2187.08       2120.17        67.60 o                         
   2  10   2        327.36        358.59        61.41 o                         
   3  10   2       6009.83       5929.11       162.72 o                         
   4  10   2         29.96         45.60        33.44 o                         
   5  10   2       3046.68       2942.06       104.75 o                         
   6  10   2          7.84         31.22        38.05 o                         
   7  10   2        784.43        764.66        54.08 o                         
   8  10   2          1.10         29.10        36.05 o                         
   9  10   2      17421.29      17010.52       471.90 o                         
  10  10   2        705.09        635.76        54.57 o                         
  11  10   2         56.01         76.75        37.63 o                         
  12  10   2          0.26        -28.23        28.23 o                         
  13  10   2       2039.24       2002.45        70.38 o                         
  14  10   2        292.67        324.67        34.76 o                         
  15  10   2       5155.33       5220.97       187.25 o                         
  16  10   2       1187.23       1343.86        93.54 o                         
  17  10   2       1382.85       1532.97        83.42 o                         
  18  10   2        331.19        367.05        43.24 o                         
  19  10   2       5133.22       5091.98       144.70 o                         
  20  10   2       1272.69       1299.48        74.69 o                         
  21  10   2       3220.63       3369.77       121.28 o                         
  22  10   2       1161.13        885.08       109.19 o                         
  23  10   2         25.90         26.35        79.12 o                         
  24  10   2        272.14        184.90       105.50 o                         
 -23  11   2       1495.20       1527.23       125.83 o                         
 -22  11   2        378.41        398.03       110.76 o                         
 -21  11   2        899.58        845.75        98.65 o                         
 -20  11   2        224.37        294.98        60.55 o                         
 -19  11   2       1748.33       1747.30        84.75 o                         
 -18  11   2          2.97         19.10        33.89 o                         
 -17  11   2        498.28        513.07        73.46 o                         
 -16  11   2        870.77        884.51        65.96 o                         
 -15  11   2        459.24        415.83        41.11 o                         
 -14  11   2        479.23        541.28        63.57 o                         
 -13  11   2         32.49         18.25        49.68 o                         
 -12  11   2         18.81        -65.44        79.32 o                         
 -11  11   2       3025.78       3005.41       126.24 o                         
 -10  11   2       2743.54       2811.95       105.91 o                         
  -9  11   2        251.66        277.43        52.81 o                         
  -8  11   2        442.42        516.25        54.89 o                         
  -7  11   2       1392.47       1407.35        80.42 o                         
  -6  11   2        215.30        234.97        43.89 o                         
  -5  11   2        391.42        460.53        41.99 o                         
  -4  11   2         92.82         57.50        43.51 o                         
  -3  11   2         16.65         -8.02        33.20 o                         
  -2  11   2       1786.73       1643.03        76.37 o                         
  -1  11   2       7322.75       6875.91       237.07 o                         
   0  11   2        115.46         80.19        37.13 o                         
   1  11   2        634.64        616.56        38.86 o                         
   2  11   2       1508.26       1498.23        56.58 o                         
   3  11   2          4.66        -23.92        23.92 o                         
   4  11   2        749.68        752.80        95.62 o                         
   5  11   2        926.48        998.60        79.12 o                         
   6  11   2          6.08        -40.95        40.95 o                         
   7  11   2         32.92         78.59        46.99 o                         
   8  11   2       1851.19       1718.44       106.50 o                         
   9  11   2        135.47        125.40        47.40 o                         
  10  11   2        644.68        620.13        65.05 o                         
  11  11   2       1651.76       1467.80       105.32 o                         
  12  11   2         13.79        -51.58        63.65 o                         
  13  11   2       4832.62       4592.91       142.25 o                         
  14  11   2       1025.33        984.24        57.00 o                         
  15  11   2        230.25        259.98        69.29 o                         
  16  11   2       1040.76        998.66        74.62 o                         
  17  11   2        161.12        179.18        40.78 o                         
  18  11   2          7.21         23.32        38.51 o                         
  19  11   2       1252.31       1320.47        86.19 o                         
  20  11   2        652.81        654.93        81.21 o                         
  21  11   2         79.25        166.28       109.79 o                         
  22  11   2        267.44        233.45       124.13 o                         
 -19  12   2        462.52        406.93       111.27 o                         
 -18  12   2        332.98        255.98        65.71 o                         
 -17  12   2       1373.98       1401.16       116.49 o                         
 -16  12   2       5747.12       5848.84       346.12 o                         
 -15  12   2        395.68        396.00        79.18 o                         
 -14  12   2        177.63        143.62        40.91 o                         
 -13  12   2       1396.25       1337.53       149.91 o                         
 -12  12   2       4653.58       4683.83       204.51 o                         
 -11  12   2       1307.81       1459.36       126.90 o                         
 -10  12   2       1510.57       1625.60       133.56 o                         
  -9  12   2        384.96        408.56        55.33 o                         
  -8  12   2        126.03        160.32        48.14 o                         
  -7  12   2        948.13        921.70       130.78 o                         
  -6  12   2       7367.19       7237.44       242.21 o                         
  -5  12   2        175.48        160.88        46.70 o                         
  -4  12   2       4118.69       4026.47       108.53 o                         
  -3  12   2         11.25         18.10        32.40 o                         
  -2  12   2        429.91        490.06        55.88 o                         
  -1  12   2        858.73        805.31        65.28 o                         
   0  12   2       6655.80       6637.37       178.35 o                         
   1  12   2          4.64          3.63        43.89 o                         
   2  12   2       5787.58       5460.81       164.11 o                         
   3  12   2          2.15         -4.27        38.85 o                         
   4  12   2       4002.17       3891.19       113.61 o                         
   5  12   2        112.25         48.29        48.53 o                         
   6  12   2       2757.29       2631.11       157.26 o                         
   7  12   2         61.86         42.02        50.75 o                         
   8  12   2       2941.61       2792.37       163.28 o                         
   9  12   2        136.80          0.16        69.65 o                         
  10  12   2       1228.31       1192.96       161.09 o                         
  11  12   2        539.28        509.27       126.99 o                         
  12  12   2       2654.68       2566.78       136.90 o                         
  13  12   2        424.65        375.41        44.00 o                         
  14  12   2       1877.26       1791.02        76.30 o                         
  15  12   2         16.66        -48.79        89.16 o                         
  16  12   2       5235.71       5315.24       222.43 o                         
  17  12   2        903.07        981.17        95.76 o                         
  18  12   2       3281.60       3490.60       166.13 o                         
 -14  13   2        409.56        560.16       113.00 o                         
 -13  13   2        807.25        870.01       173.56 o                         
 -12  13   2          1.90        -30.62        79.75 o                         
 -11  13   2        308.14        381.44        74.02 o                         
 -10  13   2       1940.04       1929.72       125.79 o                         
  -9  13   2         49.34          8.57        72.92 o                         
  -8  13   2        210.23        272.03        80.12 o                         
  -7  13   2        552.28        647.90        64.71 o                         
  -6  13   2        783.14        732.16        69.60 o                         
  -5  13   2        986.07        931.88        69.29 o                         
  -4  13   2        311.22        337.73        48.60 o                         
  -3  13   2         10.58         28.76        39.95 o                         
  -2  13   2       1206.63       1204.97        64.02 o                         
  -1  13   2        908.51        980.08        62.31 o                         
   0  13   2        140.67         96.97        39.39 o                         
   1  13   2        539.26        539.56        43.38 o                         
   2  13   2       1682.28       1741.73        78.88 o                         
   3  13   2          5.40         10.18        46.00 o                         
   4  13   2        316.84        336.30        51.23 o                         
   5  13   2        653.34        597.10        54.49 o                         
   6  13   2        711.47        656.69        88.66 o                         
   7  13   2       1147.67        924.20       175.68 o                         
   8  13   2        421.73        442.81       110.77 o                         
   9  13   2         11.91        -14.29        85.22 o                         
  10  13   2       1928.04       1833.39       192.89 o                         
  11  13   2        350.09        343.94       107.91 o                         
  12  13   2        358.26        379.37       114.00 o                         
  13  13   2        429.43        465.81        66.77 o                         
  -6  14   2          2.68        -38.80        92.20 o                         
  -5  14   2        108.11         90.24        47.53 o                         
  -4  14   2         41.18         99.17        47.11 o                         
  -3  14   2       2474.95       2621.72       116.23 o                         
  -2  14   2        429.80        417.22        70.99 o                         
  -1  14   2       2329.70       2405.95       111.06 o                         
   0  14   2        109.62        139.55        48.77 o                         
   1  14   2       1946.81       2026.51       101.07 o                         
   2  14   2        280.19        275.17        87.70 o                         
   3  14   2       1373.58       1361.80        91.47 o                         
   4  14   2         22.05         66.78        58.62 o                         
   5  14   2        479.62        586.66        93.24 o                         
 -35   1   3          5.35        -72.50        72.50 o                         
 -34   1   3        611.53        379.83       183.27 o                         
 -33   1   3        616.16        538.39        69.78 o                         
 -32   1   3         59.78         94.44        56.16 o                         
 -31   1   3        641.37        616.04        74.12 o                         
 -30   1   3       1917.84       1768.36        92.51 o                         
 -29   1   3          0.44         48.43        50.17 o                         
 -28   1   3       1119.81       1090.35        66.39 o                         
 -27   1   3        856.88        896.11        50.12 o                         
 -26   1   3         18.29         44.61        31.62 o                         
 -25   1   3       3506.43       3336.46       101.13 o                         
 -24   1   3       1227.52       1256.20        54.58 o                         
 -23   1   3        510.73        558.52        34.88 o                         
 -22   1   3       1163.24       1115.65        40.71 o                         
 -21   1   3       3004.35       2846.79        63.90 o                         
 -20   1   3       2469.50       2269.89        54.66 o                         
 -19   1   3       1928.53       1851.41        46.85 o                         
 -18   1   3       1986.82       1887.69        45.71 o                         
 -17   1   3        412.37        419.03        23.87 o                         
 -16   1   3        229.02        221.06        20.76 o                         
 -15   1   3      11847.29      11467.94       222.53 o                         
 -14   1   3       5463.20       5637.00       114.53 o                         
 -13   1   3        799.99        884.26        30.83 o                         
 -12   1   3      11147.57      11172.73       226.90 o                         
 -11   1   3      21639.68      22060.11       439.22 o                         
 -10   1   3        228.47        258.80        19.32 o                         
  -9   1   3       4247.62       4382.08        89.67 o                         
  -8   1   3       6209.64       6083.90       127.10 o                         
  -7   1   3       2576.71       2685.65        69.58 o                         
  -6   1   3       9201.03       9126.71       185.72 o                         
  -5   1   3       8115.67       8029.61       174.32 o                         
  -4   1   3       3008.66       2961.37        69.92 o                         
  -3   1   3       2855.75       2774.87        65.93 o                         
  -2   1   3      17054.63      16786.29       354.82 o                         
  -1   1   3       3507.57       3355.58        77.53 o                         
   0   1   3      16250.47      15330.35       324.47 o                         
   1   1   3      12006.86      11696.97       249.35 o                         
   2   1   3       5268.54       5019.23       111.64 o                         
   3   1   3       2338.15       2314.03        56.72 o                         
   4   1   3       3727.31       3453.70        80.07 o                         
   5   1   3       6232.92       6044.25       126.18 o                         
   6   1   3          0.43        -11.86        12.24 o                         
   7   1   3       6348.44       6286.49       138.93 o                         
   8   1   3        930.14        831.04        31.71 o                         
   9   1   3         85.57        143.95        16.06 o                         
  10   1   3      10839.65      10870.37       235.20 o                         
  11   1   3      11259.61      11787.70       227.26 o                         
  12   1   3       4453.07       4630.91        96.98 o                         
  13   1   3       5237.04       5096.02       106.41 o                         
  14   1   3       4746.32       4702.77        94.99 o                         
  15   1   3        768.70        781.27        32.42 o                         
  16   1   3       2598.15       2552.98        58.21 o                         
  17   1   3       4096.00       3800.35        85.76 o                         
  18   1   3       2571.61       2551.67        65.64 o                         
  19   1   3       1804.83       1773.72        50.18 o                         
  20   1   3       5002.96       4924.72       107.27 o                         
  21   1   3       3774.20       3676.01        87.19 o                         
  22   1   3       1067.67       1154.19        54.10 o                         
  23   1   3       5728.01       5478.29       133.58 o                         
  24   1   3       1340.81       1328.22        56.43 o                         
  25   1   3          3.57         33.50        32.91 o                         
  26   1   3       4723.54       4653.52       121.30 o                         
  27   1   3       2373.77       2380.86        80.30 o                         
  28   1   3         45.18         18.91        38.35 o                         
  29   1   3         86.05         87.43        40.84 o                         
  30   1   3       1335.03       1336.10        64.73 o                         
  31   1   3          6.40         31.10        39.35 o                         
  32   1   3        845.34        859.67        65.55 o                         
  33   1   3       1523.31       1555.01        75.85 o                         
  34   1   3        273.94        220.01        45.70 o                         
 -35   2   3          0.14        -54.82        78.71 o                         
 -34   2   3          4.27        -23.59        83.91 o                         
 -33   2   3         68.52        126.96        68.02 o                         
 -32   2   3         10.09         27.35        51.27 o                         
 -31   2   3          2.78          3.91        40.98 o                         
 -30   2   3        145.04        136.63        41.43 o                         
 -29   2   3         21.49          1.22        38.13 o                         
 -28   2   3         64.40         41.46        41.25 o                         
 -27   2   3        919.42        904.16        58.09 o                         
 -26   2   3         15.33         23.89        33.43 o                         
 -25   2   3       1497.10       1467.58        60.04 o                         
 -24   2   3        129.45         99.58        30.95 o                         
 -23   2   3        201.89        237.66        31.25 o                         
 -22   2   3         56.92         33.62        27.44 o                         
 -21   2   3        355.38        373.53        29.83 o                         
 -20   2   3        233.56        243.13        25.88 o                         
 -19   2   3        160.78        150.11        21.84 o                         
 -18   2   3         70.06         57.62        20.61 o                         
 -17   2   3          0.24         -4.28        16.88 o                         
 -16   2   3        235.48        238.20        21.00 o                         
 -15   2   3        171.64        188.55        19.35 o                         
 -14   2   3        831.40        852.04        29.44 o                         
 -13   2   3       4320.45       4600.36        95.99 o                         
 -12   2   3        142.89        165.18        16.88 o                         
 -11   2   3      19165.75      20484.59       369.63 o                         
 -10   2   3        712.57        782.72        29.40 o                         
  -9   2   3       1632.13       1815.61        46.53 o                         
  -8   2   3          3.46         18.16        12.83 o                         
  -7   2   3       2206.32       2573.90        57.11 o                         
  -6   2   3       1245.07       1271.62        39.07 o                         
  -5   2   3       5347.84       5821.89       121.32 o                         
  -4   2   3        358.43        381.33        20.89 o                         
  -3   2   3       1246.61       1420.91        35.05 o                         
  -2   2   3        218.35        240.93        14.05 o                         
  -1   2   3       3493.26       3759.36        80.55 o                         
   0   2   3         65.59         74.80        11.88 o                         
   1   2   3       3046.49       3087.56        67.87 o                         
   2   2   3         86.81        122.01        12.72 o                         
   3   2   3       3705.67       3988.95        85.43 o                         
   4   2   3        399.40        391.54        19.93 o                         
   5   2   3      15001.46      16487.87       312.68 o                         
   6   2   3       1032.97       1035.30        32.39 o                         
   7   2   3       2179.84       2768.97        60.71 o                         
   8   2   3         41.86         44.49        15.59 o                         
   9   2   3        225.44        272.84        19.53 o                         
  10   2   3          2.58          9.77        16.09 o                         
  11   2   3        492.61        606.60        32.87 o                         
  12   2   3         68.88         61.62        18.42 o                         
  13   2   3       1162.64       1325.93        40.90 o                         
  14   2   3         30.14         33.36        19.57 o                         
  15   2   3        119.65        116.24        22.42 o                         
  16   2   3        132.64        109.19        22.06 o                         
  17   2   3          2.67          9.87        22.35 o                         
  18   2   3         39.05         25.98        24.16 o                         
  19   2   3       1772.05       1773.71        53.39 o                         
  20   2   3          0.21         36.58        25.58 o                         
  21   2   3        248.52        271.03        30.69 o                         
  22   2   3        222.62        239.05        32.40 o                         
  23   2   3       4288.27       4161.95       110.00 o                         
  24   2   3          8.98         15.89        35.55 o                         
  25   2   3       6164.20       5703.22       147.99 o                         
  26   2   3        198.38        200.69        38.87 o                         
  27   2   3        206.86        170.25        37.04 o                         
  28   2   3         48.17         64.84        37.16 o                         
  29   2   3        572.08        500.16        42.84 o                         
  30   2   3          3.32         -3.61        38.44 o                         
  31   2   3         36.76         53.12        42.56 o                         
  32   2   3          6.42         17.66        42.22 o                         
  33   2   3         41.11         41.65        43.37 o                         
 -34   3   3        419.60        394.62       128.45 o                         
 -33   3   3        707.08        595.17        89.83 o                         
 -32   3   3        191.81        146.63        73.35 o                         
 -31   3   3        485.68        678.61        87.58 o                         
 -30   3   3        491.78        416.42        70.85 o                         
 -29   3   3        303.53        368.27        56.14 o                         
 -28   3   3       3745.27       3960.26       141.13 o                         
 -27   3   3       1667.81       1746.28        90.07 o                         
 -26   3   3         48.40         79.72        46.65 o                         
 -25   3   3       1121.34       1233.33        66.74 o                         
 -24   3   3       1324.87       1384.62        63.59 o                         
 -23   3   3       2064.32       1967.95        61.12 o                         
 -22   3   3        158.47        182.48        27.49 o                         
 -21   3   3       1878.01       1934.60        59.17 o                         
 -20   3   3       1073.73       1061.29        42.07 o                         
 -19   3   3        206.49        258.75        24.97 o                         
 -18   3   3       3952.95       3934.40        83.74 o                         
 -17   3   3       3463.00       3545.93        76.12 o                         
 -16   3   3         99.71         86.89        16.90 o                         
 -15   3   3       1820.30       1883.99        44.71 o                         
 -14   3   3       1868.06       1855.85        42.72 o                         
 -13   3   3       1172.27       1271.85        34.51 o                         
 -12   3   3       9493.96       9410.75       166.96 o                         
 -11   3   3       1351.07       1124.38        33.72 o                         
 -10   3   3         15.90         39.77        13.68 o                         
  -9   3   3      10442.21      10149.88       195.91 o                         
  -8   3   3       6103.67       6279.50       130.88 o                         
  -7   3   3       4266.65       4414.32        89.82 o                         
  -6   3   3       3011.17       2848.31        58.44 o                         
  -5   3   3       6903.52       6749.47       131.79 o                         
  -4   3   3        178.11        193.78        13.44 o                         
  -3   3   3       1461.75       1311.83        33.05 o                         
  -2   3   3      17246.96      17667.94       351.20 o                         
  -1   3   3       4351.33       4349.58        87.47 o                         
   0   3   3       5778.64       5841.21       115.17 o                         
   1   3   3       1707.81       1582.51        38.71 o                         
   2   3   3        322.09        268.89        15.54 o                         
   3   3   3       5204.91       5308.50       100.73 o                         
   4   3   3       5111.12       5021.35       100.40 o                         
   5   3   3      17263.13      17725.51       319.15 o                         
   6   3   3        411.99        448.76        21.17 o                         
   7   3   3       5864.94       5606.50       124.36 o                         
   8   3   3       1305.67       1206.09        36.47 o                         
   9   3   3       7645.10       8261.89       162.10 o                         
  10   3   3       1656.61       1517.06        39.91 o                         
  11   3   3        755.03        634.93        29.19 o                         
  12   3   3       2516.69       2687.85        60.62 o                         
  13   3   3       5744.28       5676.06       111.71 o                         
  14   3   3       4812.39       4785.54        97.09 o                         
  15   3   3       2003.07       2005.95        54.95 o                         
  16   3   3        541.65        537.18        33.92 o                         
  17   3   3       6551.02       6683.95       138.05 o                         
  18   3   3       1395.16       1439.06        49.19 o                         
  19   3   3        242.00        283.55        31.25 o                         
  20   3   3       1802.68       1854.87        59.60 o                         
  21   3   3        856.31        991.31        49.19 o                         
  22   3   3        814.05        794.86        43.32 o                         
  23   3   3       3456.83       3333.79       100.08 o                         
  24   3   3       2961.74       2808.99        99.87 o                         
  25   3   3        675.05        655.44        44.51 o                         
  26   3   3       1828.77       1894.95        70.48 o                         
  27   3   3       1307.45       1274.34        62.20 o                         
  28   3   3          9.47          7.44        38.51 o                         
  29   3   3       2118.11       2075.82        85.77 o                         
  30   3   3       1276.50       1290.89        80.11 o                         
  31   3   3         75.84         26.61        48.38 o                         
  32   3   3        661.38        601.05        75.37 o                         
  33   3   3       1084.48        965.02        74.25 o                         
 -34   4   3          9.69        -39.26       144.33 o                         
 -33   4   3          5.09         -5.78        89.79 o                         
 -32   4   3        424.78        291.77        96.89 o                         
 -31   4   3         52.31         44.04        70.91 o                         
 -30   4   3        297.29        164.03        68.53 o                         
 -29   4   3         16.77         34.99        61.96 o                         
 -28   4   3        726.60        719.01        94.86 o                         
 -27   4   3        213.28        236.32        65.80 o                         
 -26   4   3       2014.57       2050.11       116.24 o                         
 -25   4   3          2.48        -56.51        56.51 o                         
 -24   4   3        258.60        271.24        73.58 o                         
 -23   4   3         47.49         78.03        44.17 o                         
 -22   4   3          0.89          5.70        37.95 o                         
 -21   4   3         96.32         81.79        38.90 o                         
 -20   4   3       1125.61       1128.88        53.85 o                         
 -19   4   3          0.38        -16.44        24.62 o                         
 -18   4   3        799.41        851.95        42.91 o                         
 -17   4   3        192.99        228.13        29.25 o                         
 -16   4   3        266.14        369.53        30.21 o                         
 -15   4   3         90.79         73.44        17.72 o                         
 -14   4   3        495.42        522.41        28.34 o                         
 -13   4   3        108.34        125.02        21.41 o                         
 -12   4   3       6485.54       6813.03       153.98 o                         
 -11   4   3        268.65        312.51        26.54 o                         
 -10   4   3       7656.30       8030.89       167.13 o                         
  -9   4   3        381.38        400.11        24.83 o                         
  -8   4   3       3430.19       3453.38        90.11 o                         
  -7   4   3        158.09        161.41        17.67 o                         
  -6   4   3       2257.20       2475.13        55.91 o                         
  -5   4   3        187.56        216.86        17.12 o                         
  -4   4   3       3389.33       3613.80        79.29 o                         
  -3   4   3        240.55        238.03        15.80 o                         
  -2   4   3        858.31        975.97        28.95 o                         
  -1   4   3         40.16         38.36         9.61 o                         
   0   4   3       1295.62       1330.54        32.24 o                         
   1   4   3        424.93        447.80        21.35 o                         
   2   4   3       1308.38       1242.30        34.30 o                         
   3   4   3       1106.83       1091.84        33.81 o                         
   4   4   3       1639.23       1756.09        44.82 o                         
   5   4   3        537.90        546.32        26.42 o                         
   6   4   3      34465.32      37445.10       836.27 o                         
   7   4   3         26.24         27.74        16.93 o                         
   8   4   3       3176.92       3521.59        81.93 o                         
   9   4   3        366.69        392.30        24.71 o                         
  10   4   3       1471.98       1563.88        56.08 o                         
  11   4   3        227.71        239.84        24.64 o                         
  12   4   3       1319.57       1505.57        52.77 o                         
  13   4   3        107.51         79.88        23.80 o                         
  14   4   3        223.74        271.71        27.45 o                         
  15   4   3        119.48        130.07        27.31 o                         
  16   4   3         42.26         42.18        30.49 o                         
  17   4   3        106.02        137.04        30.82 o                         
  18   4   3        117.54         55.06        28.68 o                         
  19   4   3        157.36        153.44        32.71 o                         
  20   4   3       1095.92       1074.17        54.44 o                         
  21   4   3        198.46        240.39        40.72 o                         
  22   4   3         19.97         42.36        43.31 o                         
  23   4   3        322.63        407.76        50.19 o                         
  24   4   3        995.35        938.46        68.53 o                         
  25   4   3        235.27        221.85        48.04 o                         
  26   4   3        511.67        460.08        52.91 o                         
  27   4   3         64.11         68.54        51.01 o                         
  28   4   3        232.93        187.34        51.38 o                         
  29   4   3         39.62         25.13        47.17 o                         
  30   4   3         31.12          9.75        39.32 o                         
  31   4   3         17.64          5.48        37.43 o                         
  32   4   3        108.38        137.19        43.15 o                         
 -33   5   3        266.93        373.47       100.18 o                         
 -32   5   3         44.68         94.59        89.85 o                         
 -31   5   3       1163.70       1306.47       149.69 o                         
 -30   5   3        452.09        267.29        83.52 o                         
 -29   5   3         23.46         15.27        73.23 o                         
 -28   5   3         53.32         89.99        72.12 o                         
 -27   5   3       1498.17       1642.60       115.68 o                         
 -26   5   3         28.38         -6.22        66.60 o                         
 -25   5   3       3272.27       3406.16       223.06 o                         
 -24   5   3       2369.45       2388.62       107.32 o                         
 -23   5   3        560.11        484.44        50.60 o                         
 -22   5   3       2062.96       2119.24        88.21 o                         
 -21   5   3       1998.29       2037.66       106.17 o                         
 -20   5   3       1595.72       1590.88        68.20 o                         
 -19   5   3       2018.56       2029.54        75.35 o                         
 -18   5   3       5357.02       5390.51       132.74 o                         
 -17   5   3        352.53        367.44        31.07 o                         
 -16   5   3       1005.29        952.55        43.05 o                         
 -15   5   3       4424.74       4371.25       108.37 o                         
 -14   5   3       7195.80       7310.13       165.71 o                         
 -13   5   3        336.69        370.82        24.72 o                         
 -12   5   3       1019.93        996.30        43.89 o                         
 -11   5   3        964.11        912.82        35.96 o                         
 -10   5   3        321.04        394.84        24.77 o                         
  -9   5   3       4790.16       4675.29       102.23 o                         
  -8   5   3       5540.98       5066.66       116.36 o                         
  -7   5   3        100.15        156.56        18.11 o                         
  -6   5   3       3640.80       3790.03        76.50 o                         
  -5   5   3       6738.87       6596.01       124.59 o                         
  -4   5   3       2382.86       2262.04        51.85 o                         
  -3   5   3        150.66        108.85        17.11 o                         
  -2   5   3      13332.82      13279.55       268.43 o                         
  -1   5   3        178.47        213.00        19.46 o                         
   0   5   3       2705.61       2565.21        66.06 o                         
   1   5   3       3965.10       3829.25        91.46 o                         
   2   5   3       6936.74       7000.74       156.30 o                         
   3   5   3        480.37        513.36        25.23 o                         
   4   5   3      10736.15      10725.20       207.43 o                         
   5   5   3       5446.30       5296.15       114.27 o                         
   6   5   3         18.67         17.06        15.92 o                         
   7   5   3       1028.85        940.10        36.63 o                         
   8   5   3      19457.90      19460.58       370.69 o                         
   9   5   3         54.05         67.38        19.69 o                         
  10   5   3       3744.88       3818.24        90.64 o                         
  11   5   3       2017.85       1951.28        61.78 o                         
  12   5   3          9.20          3.79        23.25 o                         
  13   5   3       1076.91       1029.67        45.64 o                         
  14   5   3       6286.35       6356.49       141.08 o                         
  15   5   3        295.42        303.13        31.56 o                         
  16   5   3       2478.50       2569.57        77.68 o                         
  17   5   3       4120.20       4209.70       110.04 o                         
  18   5   3       2227.71       2218.74        73.39 o                         
  19   5   3         84.70         67.38        32.72 o                         
  20   5   3       3931.48       4172.20       173.36 o                         
  21   5   3       3094.65       3095.93        96.58 o                         
  22   5   3       1667.59       1611.24        72.37 o                         
  23   5   3        893.15        940.27        70.36 o                         
  24   5   3        435.84        394.65        59.89 o                         
  25   5   3         41.86         84.16        45.36 o                         
  26   5   3       3427.97       3384.74       116.92 o                         
  27   5   3       1702.41       1701.94        82.93 o                         
  28   5   3        202.61        179.68        40.58 o                         
  29   5   3        301.65        315.46        42.52 o                         
  30   5   3       3859.32       3634.23       111.95 o                         
  31   5   3        514.98        464.29        48.79 o                         
 -32   6   3         16.19        125.80        79.63 o                         
 -31   6   3        335.19        259.33        87.01 o                         
 -30   6   3         54.37         51.18        89.62 o                         
 -29   6   3        626.63        488.18        86.23 o                         
 -28   6   3         24.07         62.50        69.96 o                         
 -27   6   3       1657.52       1685.57       121.77 o                         
 -26   6   3         41.04         58.22        68.30 o                         
 -25   6   3        105.20         49.75        77.57 o                         
 -24   6   3         55.65         -5.01        60.10 o                         
 -23   6   3         49.44         46.61        48.09 o                         
 -22   6   3        736.78        691.39        64.19 o                         
 -21   6   3         78.33         16.06        46.66 o                         
 -20   6   3          1.38        -32.31        39.82 o                         
 -19   6   3        250.47        259.69        36.75 o                         
 -18   6   3         15.83         -7.13        33.12 o                         
 -17   6   3       1227.14       1274.71        58.26 o                         
 -16   6   3         80.31         69.47        27.82 o                         
 -15   6   3       1188.73       1148.99        47.29 o                         
 -14   6   3         54.15         46.14        27.59 o                         
 -13   6   3       2236.28       2328.95        67.11 o                         
 -12   6   3        284.16        322.44        24.20 o                         
 -11   6   3       1019.65       1100.66        39.31 o                         
 -10   6   3          0.95         20.06        20.27 o                         
  -9   6   3       2536.76       2664.87        61.65 o                         
  -8   6   3         53.55         38.42        16.55 o                         
  -7   6   3        506.71        602.90        26.16 o                         
  -6   6   3        100.32         85.41        17.66 o                         
  -5   6   3        498.95        562.08        33.27 o                         
  -4   6   3        161.93        175.06        20.67 o                         
  -3   6   3         35.85         15.36        19.72 o                         
  -2   6   3        293.15        319.32        22.47 o                         
  -1   6   3         51.87         83.22        19.44 o                         
   0   6   3        637.43        649.77        30.73 o                         
   1   6   3        266.25        282.88        23.22 o                         
   2   6   3         26.47         29.00        20.20 o                         
   3   6   3        902.85        876.19        37.60 o                         
   4   6   3         90.48        106.01        21.82 o                         
   5   6   3        679.28        632.72        33.09 o                         
   6   6   3        533.63        484.27        24.26 o                         
   7   6   3        599.83        604.13        29.46 o                         
   8   6   3        279.30        293.06        21.43 o                         
   9   6   3       4587.84       4698.13       106.95 o                         
  10   6   3         67.79         49.26        21.90 o                         
  11   6   3       1295.73       1248.64        45.48 o                         
  12   6   3        224.98        238.52        29.47 o                         
  13   6   3         25.34         49.25        24.20 o                         
  14   6   3        188.83        197.84        26.90 o                         
  15   6   3         17.53          7.92        26.83 o                         
  16   6   3        211.02        232.26        33.37 o                         
  17   6   3        196.90        157.98        34.58 o                         
  18   6   3        129.33        139.86        38.44 o                         
  19   6   3         21.09         36.19        34.57 o                         
  20   6   3        215.47        198.03        41.05 o                         
  21   6   3        782.34        712.37        46.71 o                         
  22   6   3          9.74         39.91        35.29 o                         
  23   6   3        374.42        297.22        43.52 o                         
  24   6   3        187.99        160.68        46.30 o                         
  25   6   3        258.46        177.00        43.59 o                         
  26   6   3          1.84          8.13        41.13 o                         
  27   6   3        216.58        245.78        40.89 o                         
  28   6   3          7.41        -17.41        36.78 o                         
  29   6   3         10.45          1.21        37.80 o                         
  30   6   3        121.36         93.99        51.33 o                         
 -31   7   3       1206.57       1276.20       215.22 o                         
 -30   7   3        656.63        601.21        93.57 o                         
 -29   7   3       1141.36       1123.94       156.31 o                         
 -28   7   3       2330.85       2352.45       142.17 o                         
 -27   7   3        944.35       1010.65        93.48 o                         
 -26   7   3         85.70        105.21        70.23 o                         
 -25   7   3        128.72        209.37       107.40 o                         
 -24   7   3       4194.21       4275.61       178.12 o                         
 -23   7   3        141.57        154.96        50.06 o                         
 -22   7   3       1086.23       1093.25        92.50 o                         
 -21   7   3       4063.09       3993.37       128.31 o                         
 -20   7   3        156.72        143.21        40.83 o                         
 -19   7   3         39.86        -38.80        38.80 o                         
 -18   7   3       2881.65       2816.99       113.10 o                         
 -17   7   3       3027.53       3035.35       100.22 o                         
 -16   7   3        889.05        824.68        51.91 o                         
 -15   7   3       9651.18       9642.84       250.57 o                         
 -14   7   3        864.56        918.81        60.80 o                         
 -13   7   3          1.35          6.74        27.49 o                         
 -12   7   3       3883.17       3743.80        95.09 o                         
 -11   7   3       4835.68       4730.99        95.74 o                         
 -10   7   3        618.01        630.88        27.45 o                         
  -9   7   3        983.97        900.72        34.54 o                         
  -8   7   3       1512.64       1461.29        50.82 o                         
  -7   7   3        168.46        187.27        23.87 o                         
  -6   7   3       2518.69       2579.52        64.80 o                         
  -5   7   3      12946.58      12823.05       261.38 o                         
  -4   7   3          7.21        -13.08        19.89 o                         
  -3   7   3       1266.15       1366.51        49.68 o                         
  -2   7   3       5491.79       5797.34       142.85 o                         
  -1   7   3       2096.91       1985.45        59.13 o                         
   0   7   3       3725.87       3709.39        91.91 o                         
   1   7   3      12028.81      12005.41       279.64 o                         
   2   7   3        111.59        121.22        22.42 o                         
   3   7   3        188.40        207.55        25.74 o                         
   4   7   3       8329.92       8059.75       171.83 o                         
   5   7   3       4400.74       4331.73       105.68 o                         
   6   7   3         35.90         63.12        21.36 o                         
   7   7   3       7360.97       7074.51       153.50 o                         
   8   7   3       7124.94       7054.92       162.20 o                         
   9   7   3         42.36         33.19        18.78 o                         
  10   7   3        336.09        364.58        27.38 o                         
  11   7   3      14090.20      14146.29       329.16 o                         
  12   7   3          4.09         15.71        30.44 o                         
  13   7   3       3815.56       4056.91       106.02 o                         
  14   7   3       1499.56       1506.49        58.16 o                         
  15   7   3        670.12        753.39        44.86 o                         
  16   7   3         54.60         19.96        32.63 o                         
  17   7   3       3727.86       3906.28       141.01 o                         
  18   7   3        758.42        745.91        47.43 o                         
  19   7   3       1417.11       1333.42        62.45 o                         
  20   7   3        545.29        559.27        51.54 o                         
  21   7   3        368.44        436.02        40.14 o                         
  22   7   3         20.24        -10.50        34.40 o                         
  23   7   3       4465.20       4422.38       126.56 o                         
  24   7   3       1893.32       1967.25        84.44 o                         
  25   7   3         62.52         76.01        44.20 o                         
  26   7   3        682.35        652.11        58.07 o                         
  27   7   3       2084.91       1989.53       101.39 o                         
  28   7   3        107.84         71.13        38.85 o                         
  29   7   3        910.17        893.98        64.78 o                         
 -29   8   3         36.00        -29.31        85.02 o                         
 -28   8   3        502.79        426.11        86.66 o                         
 -27   8   3        157.96        178.64        83.53 o                         
 -26   8   3        895.02        915.86       104.96 o                         
 -25   8   3         71.50         79.06        83.52 o                         
 -24   8   3         36.41        -28.80        60.38 o                         
 -23   8   3         21.21         25.20        46.47 o                         
 -22   8   3        315.16        150.74        57.56 o                         
 -21   8   3        177.34        188.23        43.28 o                         
 -20   8   3         37.84         81.68        44.00 o                         
 -19   8   3          5.67         -1.53        34.81 o                         
 -18   8   3        777.22        795.39        55.55 o                         
 -17   8   3        723.09        670.03        58.22 o                         
 -16   8   3       1911.45       1912.20        73.27 o                         
 -15   8   3        808.35        743.72        59.46 o                         
 -14   8   3        126.13        159.34        45.11 o                         
 -13   8   3         36.94         44.79        21.32 o                         
 -12   8   3       1261.11       1206.44        66.04 o                         
 -11   8   3        651.03        654.57        44.68 o                         
 -10   8   3        490.13        523.87        37.89 o                         
  -9   8   3        710.61        720.04        43.13 o                         
  -8   8   3        221.00        217.92        30.18 o                         
  -7   8   3        163.00        174.39        22.08 o                         
  -6   8   3       1943.19       1847.87        51.30 o                         
  -5   8   3        507.14        524.99        30.40 o                         
  -4   8   3       1745.26       1900.07        54.53 o                         
  -3   8   3        222.41        273.43        27.32 o                         
  -2   8   3        935.06       1001.03        44.40 o                         
  -1   8   3        134.10        169.80        25.70 o                         
   0   8   3        291.69        381.37        32.66 o                         
   1   8   3        347.31        360.62        32.09 o                         
   2   8   3         40.95         22.45        25.60 o                         
   3   8   3       2266.47       2222.52        69.63 o                         
   4   8   3       3500.65       3443.18        89.54 o                         
   5   8   3        208.48        230.79        25.45 o                         
   6   8   3       1462.82       1385.86        51.52 o                         
   7   8   3        408.19        448.75        32.69 o                         
   8   8   3       1392.50       1408.52        53.10 o                         
   9   8   3       1501.95       1486.84        56.22 o                         
  10   8   3       1020.42        944.70        51.38 o                         
  11   8   3         18.37         -1.68        31.90 o                         
  12   8   3        326.04        368.43        39.22 o                         
  13   8   3        160.09        177.65        40.16 o                         
  14   8   3        844.56        796.79        50.53 o                         
  15   8   3         89.73        123.26        37.36 o                         
  16   8   3       2416.90       2571.27       109.71 o                         
  17   8   3        100.03         91.94        33.83 o                         
  18   8   3         15.07         33.12        34.33 o                         
  19   8   3        239.04        189.87        40.76 o                         
  20   8   3          3.41        -14.43        38.92 o                         
  21   8   3        411.96        369.04        39.26 o                         
  22   8   3        316.83        250.08        41.25 o                         
  23   8   3         59.82         47.58        48.39 o                         
  24   8   3        187.80        238.25        49.57 o                         
  25   8   3         18.69         65.81        60.29 o                         
  26   8   3        384.96        306.00        76.65 o                         
  27   8   3        573.66        504.31        68.13 o                         
 -27   9   3       1642.09       1670.16       126.96 o                         
 -26   9   3       1250.30       1249.18       121.89 o                         
 -25   9   3       1004.10        976.68       157.93 o                         
 -24   9   3         28.60        -77.17        77.17 o                         
 -23   9   3        150.36        153.90        50.47 o                         
 -22   9   3        230.68        198.53        63.75 o                         
 -21   9   3       1736.68       1719.12        81.52 o                         
 -20   9   3         37.82         27.89        41.91 o                         
 -19   9   3       1539.27       1481.41       102.01 o                         
 -18   9   3       4221.45       4157.80       139.07 o                         
 -17   9   3        328.54        398.44        48.85 o                         
 -16   9   3        235.92        255.90        49.02 o                         
 -15   9   3        893.94        956.43        75.46 o                         
 -14   9   3        534.47        523.23        69.53 o                         
 -13   9   3        829.74        775.40        44.14 o                         
 -12   9   3       2173.77       2196.46        69.42 o                         
 -11   9   3        811.31        814.87        46.31 o                         
 -10   9   3        596.64        661.71        58.13 o                         
  -9   9   3       3053.53       2914.32       103.42 o                         
  -8   9   3       7562.48       7566.73       217.15 o                         
  -7   9   3         14.89         29.04        26.02 o                         
  -6   9   3        295.24        325.12        31.06 o                         
  -5   9   3       1272.14       1343.48        50.81 o                         
  -4   9   3        716.83        743.73        38.87 o                         
  -3   9   3       1245.06       1242.03        46.73 o                         
  -2   9   3       5568.34       5576.21       125.46 o                         
  -1   9   3        682.64        727.16        51.10 o                         
   0   9   3       1224.33       1241.92        63.10 o                         
   1   9   3       4575.17       4553.42       113.43 o                         
   2   9   3      12152.35      12013.49       281.54 o                         
   3   9   3          5.59         30.29        26.18 o                         
   4   9   3        156.53        177.57        27.43 o                         
   5   9   3        138.65        128.33        26.57 o                         
   6   9   3       1262.48       1236.95        52.97 o                         
   7   9   3       1154.58       1116.57        51.32 o                         
   8   9   3       2323.82       2275.55        86.61 o                         
   9   9   3         30.16          9.61        35.43 o                         
  10   9   3      12688.03      12606.93       321.83 o                         
  11   9   3       2246.18       2262.89       102.31 o                         
  12   9   3        794.20        837.54        95.80 o                         
  13   9   3        783.80        751.99        57.45 o                         
  14   9   3       7067.48       7109.56       245.63 o                         
  15   9   3        278.96        359.07        45.62 o                         
  16   9   3       2626.50       2457.91        91.75 o                         
  17   9   3        966.04       1006.00        71.09 o                         
  18   9   3        489.04        508.23        46.58 o                         
  19   9   3         29.95        -13.93        39.72 o                         
  20   9   3       4428.00       4545.70       176.92 o                         
  21   9   3       1125.64       1229.79        83.05 o                         
  22   9   3        361.64        394.36        47.96 o                         
  23   9   3        421.10        341.35        69.88 o                         
  24   9   3       1609.30       1966.34       155.83 o                         
  25   9   3        141.55        229.76        73.30 o                         
  26   9   3        246.57        152.72       105.57 o                         
 -25  10   3        588.66        527.92        94.39 o                         
 -24  10   3        232.50         20.86       180.50 o                         
 -23  10   3        312.88        250.56        63.46 o                         
 -22  10   3         69.84        151.08        57.15 o                         
 -21  10   3         63.26         82.27        49.60 o                         
 -20  10   3          2.97         15.43        46.45 o                         
 -19  10   3          9.80         30.74        44.14 o                         
 -18  10   3        410.36        336.92        51.15 o                         
 -17  10   3        656.04        720.97        70.81 o                         
 -16  10   3          3.92         15.50        38.79 o                         
 -15  10   3        826.55        728.42        53.48 o                         
 -14  10   3         27.82         12.31        54.12 o                         
 -13  10   3         53.56         81.76        36.21 o                         
 -12  10   3       1577.64       1532.33        70.27 o                         
 -11  10   3         40.88         52.41        33.59 o                         
 -10  10   3        197.51        149.66        33.93 o                         
  -9  10   3        157.81        133.92        32.27 o                         
  -8  10   3        175.55        233.38        31.60 o                         
  -7  10   3        268.83        285.32        34.55 o                         
  -6  10   3        781.14        765.07        49.96 o                         
  -5  10   3       1913.48       1874.74        73.61 o                         
  -4  10   3        232.47        230.21        34.32 o                         
  -3  10   3        600.72        537.41        41.00 o                         
  -2  10   3        439.29        456.51        45.23 o                         
  -1  10   3        706.78        752.94        50.17 o                         
   0  10   3        332.23        353.46        44.04 o                         
   1  10   3        177.17        169.50        36.68 o                         
   2  10   3        197.98        206.43        34.01 o                         
   3  10   3        598.12        598.47        38.92 o                         
   4  10   3         36.91         45.67        26.40 o                         
   5  10   3        792.86        816.81        45.39 o                         
   6  10   3       1717.64       1616.28        65.60 o                         
   7  10   3       1345.26       1302.10        60.72 o                         
   8  10   3         64.95         53.09        28.21 o                         
   9  10   3        394.74        433.27        36.86 o                         
  10  10   3         35.36         55.06        34.39 o                         
  11  10   3        569.64        515.32        82.38 o                         
  12  10   3        125.23         96.38       118.34 o                         
  13  10   3       1732.65       1655.38        79.61 o                         
  14  10   3        314.03        317.57        44.34 o                         
  15  10   3         13.06         17.53        36.08 o                         
  16  10   3        285.49        301.18        50.00 o                         
  17  10   3       1051.77       1000.29        64.16 o                         
  18  10   3        419.33        461.58        49.24 o                         
  19  10   3        487.18        539.98        51.39 o                         
  20  10   3        134.64         54.57        47.74 o                         
  21  10   3          7.18         48.07        44.45 o                         
  22  10   3        127.22         97.31        99.48 o                         
  23  10   3         82.25        105.20        44.01 o                         
 -22  11   3       1168.40       1035.77       142.36 o                         
 -21  11   3       1115.83       1129.57       183.35 o                         
 -20  11   3         23.59        -75.27        75.27 o                         
 -19  11   3         61.62         54.11        52.10 o                         
 -18  11   3        544.82        661.50        62.73 o                         
 -17  11   3        469.73        488.72        57.94 o                         
 -16  11   3       2582.57       2461.96       111.81 o                         
 -15  11   3       4365.22       4168.73       139.76 o                         
 -14  11   3        355.09        418.85        57.95 o                         
 -13  11   3       1746.47       1812.28        93.46 o                         
 -12  11   3       1710.31       1653.72        91.08 o                         
 -11  11   3       1576.45       1635.52        71.64 o                         
 -10  11   3         40.90         25.33        29.38 o                         
  -9  11   3         23.79         35.34        31.05 o                         
  -8  11   3        632.70        647.70        43.41 o                         
  -7  11   3        724.38        668.25        53.03 o                         
  -6  11   3       1709.93       1716.06        81.55 o                         
  -5  11   3       7118.39       6875.82       274.99 o                         
  -4  11   3          0.24         19.98        51.48 o                         
  -3  11   3        500.57        438.63        59.07 o                         
  -2  11   3        540.78        623.82        48.74 o                         
  -1  11   3       2605.18       2658.23        96.89 o                         
   0  11   3        232.92        231.54        37.53 o                         
   1  11   3       3145.99       3373.64       110.75 o                         
   2  11   3        449.95        495.66        47.90 o                         
   3  11   3        236.81        293.48        53.00 o                         
   4  11   3        556.66        591.94        54.40 o                         
   5  11   3       5289.26       4869.68       161.53 o                         
   6  11   3        252.28        227.36        47.91 o                         
   7  11   3       1688.95       1634.59        65.69 o                         
   8  11   3        120.23         63.93        37.45 o                         
   9  11   3          1.48          6.07        50.41 o                         
  10  11   3        740.71        592.93       127.90 o                         
  11  11   3       5416.23       5778.19       253.16 o                         
  12  11   3        362.94        321.77        46.28 o                         
  13  11   3       1723.60       1788.90        84.96 o                         
  14  11   3        382.55        412.34        43.65 o                         
  15  11   3       1186.31       1063.96        64.16 o                         
  16  11   3         14.94         80.76        36.97 o                         
  17  11   3       2232.90       2301.15        92.58 o                         
  18  11   3        373.33        530.24        76.83 o                         
  19  11   3         18.64         60.95        63.09 o                         
  20  11   3        311.58        373.82        82.48 o                         
 -18  12   3          8.30        -61.22       113.31 o                         
 -17  12   3        145.19         80.24       108.75 o                         
 -16  12   3         68.92         59.17       109.06 o                         
 -15  12   3        907.15        929.88       158.77 o                         
 -14  12   3        556.84        588.09        55.93 o                         
 -13  12   3         30.82         44.20        62.61 o                         
 -12  12   3        138.20         76.02        59.10 o                         
 -11  12   3         40.97          1.11        57.94 o                         
 -10  12   3        751.62        761.18        64.90 o                         
  -9  12   3        537.87        473.77        63.21 o                         
  -8  12   3       1027.33        944.89        91.94 o                         
  -7  12   3        488.49        557.90        58.26 o                         
  -6  12   3          9.77         -5.28        44.49 o                         
  -5  12   3        166.37        271.22        57.49 o                         
  -4  12   3        380.95        363.12        46.33 o                         
  -3  12   3        552.69        593.52        50.04 o                         
  -2  12   3        768.55        811.41        57.27 o                         
  -1  12   3        552.92        590.64        48.77 o                         
   0  12   3        371.48        387.36        42.12 o                         
   1  12   3        589.97        650.01        53.76 o                         
   2  12   3          0.94         29.79        35.21 o                         
   3  12   3        112.21         62.88        35.94 o                         
   4  12   3         12.55         -1.05        34.65 o                         
   5  12   3        444.82        417.43        52.05 o                         
   6  12   3        205.40        181.35        60.75 o                         
   7  12   3         55.77          0.04        67.91 o                         
   8  12   3        224.67        108.66        87.98 o                         
   9  12   3        235.20        242.71        74.18 o                         
  10  12   3         15.97          8.73        42.04 o                         
  11  12   3        694.77        685.48        90.96 o                         
  12  12   3        200.73        171.58        44.95 o                         
  13  12   3        350.47        354.03        57.31 o                         
  14  12   3         22.09        -31.96        47.25 o                         
  15  12   3        481.26        454.84        65.21 o                         
  16  12   3        228.81        236.16        60.56 o                         
  17  12   3          3.18          5.82        52.72 o                         
 -13  13   3        227.07        287.60        50.15 o                         
 -12  13   3       1270.67       1187.38        83.82 o                         
 -11  13   3        144.71        141.26        49.67 o                         
 -10  13   3        386.47        383.72        57.33 o                         
  -9  13   3        619.40        606.36        64.35 o                         
  -8  13   3       2511.36       2465.32       114.30 o                         
  -7  13   3        124.77         92.53        58.18 o                         
  -6  13   3        158.65        194.50        54.77 o                         
  -5  13   3        503.32        578.99        49.89 o                         
  -4  13   3       2085.16       2205.29        90.99 o                         
  -3  13   3        700.33        695.85        56.24 o                         
  -2  13   3       2218.04       2392.18        95.70 o                         
  -1  13   3         26.33         48.78        38.51 o                         
   0  13   3        123.43        147.77        39.43 o                         
   1  13   3        694.72        754.47        61.13 o                         
   2  13   3       1739.98       1753.38       137.95 o                         
   3  13   3        153.89        203.70        42.53 o                         
   4  13   3       5649.52       5804.15       207.35 o                         
   5  13   3         17.72          2.97        65.20 o                         
   6  13   3        168.23        127.55        66.15 o                         
   7  13   3        242.54        248.26        58.25 o                         
   8  13   3       5471.71       5572.32       263.60 o                         
   9  13   3          0.33         13.44        50.14 o                         
  10  13   3       3012.14       2994.00       210.01 o                         
  11  13   3        522.28        640.04        70.32 o                         
  12  13   3         94.65         71.98        50.02 o                         
 -34   0   4          0.80       -110.59       110.59 o                         
 -33   0   4       3931.03       4004.92       365.69 o                         
 -32   0   4         94.94         24.96       123.55 o                         
 -31   0   4          6.35         33.36       100.32 o                         
 -30   0   4        349.38        354.21       111.48 o                         
 -29   0   4       4242.51       4318.76       183.24 o                         
 -28   0   4         90.09         84.90        45.12 o                         
 -27   0   4       2104.19       2163.56       103.95 o                         
 -26   0   4        650.05        583.26        62.29 o                         
 -25   0   4        129.06        122.67        48.71 o                         
 -24   0   4         16.53         71.38        41.67 o                         
 -23   0   4       8606.07       8380.42       268.48 o                         
 -22   0   4       3565.99       3744.11       134.20 o                         
 -21   0   4       6001.13       5857.33       193.70 o                         
 -20   0   4        298.82        318.22        43.14 o                         
 -19   0   4       1443.88       1475.66        77.56 o                         
 -18   0   4       5621.69       5514.67       183.20 o                         
 -17   0   4       5872.36       6014.14       226.92 o                         
 -16   0   4       2043.92       2096.67        71.25 o                         
 -15   0   4       4626.63       4720.81       142.79 o                         
 -14   0   4      45903.37      47936.55      1270.48 o                         
 -13   0   4        785.11       1042.64       116.85 o                         
 -12   0   4      87837.02      89913.53      2369.28 o                         
 -11   0   4      16610.42      16303.70       441.22 o                         
 -10   0   4       9739.15       9705.05       268.62 o                         
  -9   0   4       2434.95       2351.45        87.99 o                         
  -8   0   4       7163.09       7555.53       213.54 o                         
  -7   0   4       4003.89       3737.61       149.09 o                         
  -6   0   4       5577.83       5142.22       167.13 o                         
  -5   0   4       4364.71       4152.71       138.01 o                         
  -4   0   4       9176.85       8901.65       275.70 o                         
  -3   0   4        434.31        469.94        37.84 o                         
  -2   0   4       9625.64       9498.00       292.38 o                         
  -1   0   4       2450.29       2346.77        85.19 o                         
   0   0   4      20574.05      18493.67       554.62 o                         
   1   0   4       1555.62       1399.89        58.76 o                         
   2   0   4      15357.14      14347.00       433.47 o                         
   3   0   4         22.01         18.01        22.06 o                         
   4   0   4        960.01        836.43        47.53 o                         
   5   0   4        494.12        495.98        41.38 o                         
   6   0   4      30503.44      30313.54       902.14 o                         
   7   0   4        269.77        288.39        37.18 o                         
   8   0   4      12654.36      12675.63       387.02 o                         
   9   0   4         16.56         24.92        27.24 o                         
  10   0   4       1283.44       1017.84        57.65 o                         
  11   0   4          2.67          5.77        27.85 o                         
  12   0   4      26088.51      26473.42       708.33 o                         
  13   0   4        183.44        234.80        30.98 o                         
  14   0   4      14116.00      14115.96       352.44 o                         
  15   0   4         21.03         35.91        32.26 o                         
  16   0   4       9029.60       8910.78       231.09 o                         
  17   0   4       1732.95       1863.08        79.15 o                         
  18   0   4      41960.88      42483.38      1031.56 o                         
  19   0   4        405.07        696.19        69.31 o                         
  20   0   4       9868.54       9674.56       285.97 o                         
  21   0   4         35.76         57.96        43.61 o                         
  22   0   4        668.12        657.47        63.63 o                         
  23   0   4       1166.29       1265.41        82.37 o                         
  24   0   4       6613.22       6379.00       218.66 o                         
  25   0   4        837.30        778.78        85.04 o                         
  26   0   4       1583.01       1462.24        95.06 o                         
  27   0   4        668.86        547.00        78.26 o                         
  28   0   4       2131.41       2140.50       113.28 o                         
  29   0   4       2517.56       2657.82       125.66 o                         
  30   0   4         68.24        102.39        61.62 o                         
  31   0   4        468.39        383.27        78.83 o                         
  32   0   4         60.81         95.61        61.60 o                         
  33   0   4        637.55        656.54       104.84 o                         
 -34   1   4        800.31        636.71       146.68 o                         
 -33   1   4        740.35        719.13       213.12 o                         
 -32   1   4       1055.75        781.23        94.97 o                         
 -31   1   4        732.86        754.84        81.95 o                         
 -30   1   4        750.91        681.22        76.27 o                         
 -29   1   4        904.80        969.64       122.59 o                         
 -28   1   4       2187.85       2249.11       105.31 o                         
 -27   1   4        266.61        325.76        45.11 o                         
 -26   1   4       1074.35       1045.59        64.41 o                         
 -25   1   4       2529.06       2428.18        73.54 o                         
 -24   1   4         44.99         85.99        27.10 o                         
 -23   1   4        917.87        864.06        43.26 o                         
 -22   1   4       3116.01       2946.50        86.28 o                         
 -21   1   4        371.38        385.44        28.45 o                         
 -20   1   4        230.54        217.87        28.03 o                         
 -19   1   4       5823.82       5844.94       129.73 o                         
 -18   1   4         32.31         71.51        25.66 o                         
 -17   1   4       4730.59       4873.63       116.82 o                         
 -16   1   4        275.67        255.64        24.15 o                         
 -15   1   4       3584.83       3663.52        86.30 o                         
 -14   1   4      21087.89      21503.67       408.91 o                         
 -13   1   4       6631.32       6518.79       132.36 o                         
 -12   1   4       4251.60       4262.75        95.74 o                         
 -11   1   4       2254.24       2219.33        54.61 o                         
 -10   1   4      16323.13      17029.62       324.80 o                         
  -9   1   4         40.22         40.79        16.67 o                         
  -8   1   4       3116.79       2998.80        80.18 o                         
  -7   1   4       9749.84       9625.05       210.99 o                         
  -6   1   4        116.48        103.97        17.91 o                         
  -5   1   4       3597.21       3629.71        86.86 o                         
  -4   1   4       9652.70       9572.54       208.63 o                         
  -3   1   4        139.32        154.73        17.62 o                         
  -2   1   4       4377.95       4175.67        97.50 o                         
  -1   1   4      20747.44      20018.08       423.67 o                         
   0   1   4         11.35         -6.18        13.32 o                         
   1   1   4       9442.51       8944.46       195.08 o                         
   2   1   4       9838.53       9182.64       200.20 o                         
   3   1   4        214.73        242.49        19.51 o                         
   4   1   4       5916.17       5756.63       130.10 o                         
   5   1   4       1168.36       1045.32        40.50 o                         
   6   1   4        570.12        709.72        35.40 o                         
   7   1   4      16139.91      16190.36       325.94 o                         
   8   1   4       6400.77       6826.21       144.41 o                         
   9   1   4         89.06         67.97        19.36 o                         
  10   1   4       5903.83       5956.56       136.40 o                         
  11   1   4       1808.64       1770.01        49.03 o                         
  12   1   4        564.30        717.64        35.08 o                         
  13   1   4       4725.74       4789.13       102.83 o                         
  14   1   4       5773.03       5858.14       122.47 o                         
  15   1   4          8.91         42.01        22.08 o                         
  16   1   4       7684.25       7585.14       148.11 o                         
  17   1   4       4348.84       4375.50        89.93 o                         
  18   1   4          5.01         -9.39        24.04 o                         
  19   1   4        869.59        836.73        42.14 o                         
  20   1   4       4055.75       4056.86        99.71 o                         
  21   1   4       1832.70       1802.99        63.25 o                         
  22   1   4       1256.27       1265.74        59.75 o                         
  23   1   4       2027.62       1967.20        67.72 o                         
  24   1   4       1432.29       1450.30        69.03 o                         
  25   1   4       2116.17       2138.98        75.60 o                         
  26   1   4       1178.82       1191.30        64.91 o                         
  27   1   4          2.41         49.33        40.39 o                         
  28   1   4       4873.27       4715.88       134.36 o                         
  29   1   4        798.65        826.80        56.98 o                         
  30   1   4         52.86         48.09        45.66 o                         
  31   1   4       1453.82       1322.33        85.79 o                         
  32   1   4        770.83        780.11        69.73 o                         
 -34   2   4         69.99         66.08        95.65 o                         
 -33   2   4        901.15        930.23       138.33 o                         
 -32   2   4       3802.79       3986.12       178.90 o                         
 -31   2   4         29.17         51.50        49.11 o                         
 -30   2   4       3543.96       3645.67       124.78 o                         
 -29   2   4        354.37        311.65        45.67 o                         
 -28   2   4          7.74         14.93        41.06 o                         
 -27   2   4        430.21        420.77        44.77 o                         
 -26   2   4       8473.19       8355.80       227.84 o                         
 -25   2   4       3542.83       3422.18       116.01 o                         
 -24   2   4       4459.05       4339.74       128.09 o                         
 -23   2   4         97.50         43.12        32.47 o                         
 -22   2   4        849.01        810.44        42.71 o                         
 -21   2   4       1813.05       1788.49        51.16 o                         
 -20   2   4      11949.28      11514.31       217.74 o                         
 -19   2   4       9850.66       9904.65       188.80 o                         
 -18   2   4       8226.22       8036.53       173.33 o                         
 -17   2   4       1489.88       1522.06        51.24 o                         
 -16   2   4        367.11        392.77        26.36 o                         
 -15   2   4       5554.24       5757.27       119.59 o                         
 -14   2   4       8998.28       8781.18       183.14 o                         
 -13   2   4       1661.86       1660.46        46.61 o                         
 -12   2   4       2999.26       3019.03        68.64 o                         
 -11   2   4        436.48        457.93        25.44 o                         
 -10   2   4       2871.84       2844.91        68.35 o                         
  -9   2   4       6893.53       6640.20       149.03 o                         
  -8   2   4       8095.91       7943.42       176.47 o                         
  -7   2   4      24307.55      24436.46       516.71 o                         
  -6   2   4       1093.98       1064.31        38.29 o                         
  -5   2   4       3035.02       2999.01        79.37 o                         
  -4   2   4       2798.35       2745.55        69.13 o                         
  -3   2   4       6359.50       5831.64       131.46 o                         
  -2   2   4       2502.37       2422.65        66.66 o                         
  -1   2   4      18534.02      17849.02       405.02 o                         
   0   2   4        561.09        554.66        27.95 o                         
   1   2   4         76.60        141.41        18.17 o                         
   2   2   4       2279.38       2281.46        63.40 o                         
   3   2   4      64429.98      64560.20      1439.71 o                         
   4   2   4        384.57        404.41        27.83 o                         
   5   2   4       1191.86       1672.14        47.23 o                         
   6   2   4        465.49        524.22        30.36 o                         
   7   2   4      15455.18      15896.60       320.22 o                         
   8   2   4        343.29        384.94        23.61 o                         
   9   2   4      36448.61      36566.75       686.41 o                         
  10   2   4         16.78         26.13        19.25 o                         
  11   2   4      16356.67      16774.25       321.18 o                         
  12   2   4          2.71         39.36        20.87 o                         
  13   2   4      12181.37      12231.15       251.65 o                         
  14   2   4        559.98        679.03        38.22 o                         
  15   2   4      19943.85      20093.78       384.63 o                         
  16   2   4        491.55        538.08        34.33 o                         
  17   2   4         32.66         45.54        25.46 o                         
  18   2   4         64.51         45.55        26.10 o                         
  19   2   4       4472.00       4419.79       100.56 o                         
  20   2   4       1237.35       1253.15        53.45 o                         
  21   2   4      16476.57      16638.95       359.88 o                         
  22   2   4       1336.51       1381.95        64.63 o                         
  23   2   4       3231.52       3201.61        97.84 o                         
  24   2   4        363.36        454.92        41.79 o                         
  25   2   4       6135.70       5927.74       138.20 o                         
  26   2   4       2760.51       2800.02        84.45 o                         
  27   2   4       4966.70       4920.58       130.31 o                         
  28   2   4       1369.94       1385.09        68.64 o                         
  29   2   4        496.14        482.56        52.40 o                         
  30   2   4        578.25        621.25        50.75 o                         
  31   2   4       3855.53       3921.77       128.89 o                         
  32   2   4       2342.42       2340.35        85.84 o                         
 -34   3   4        350.29        255.99        99.76 o                         
 -33   3   4        632.61        651.14       107.96 o                         
 -32   3   4        115.25        129.59        78.45 o                         
 -31   3   4        367.63        431.96        72.28 o                         
 -30   3   4         67.25        147.06        68.05 o                         
 -29   3   4       1291.17       1181.46        90.35 o                         
 -28   3   4       1718.41       1642.77        95.30 o                         
 -27   3   4         66.87         61.38        47.18 o                         
 -26   3   4       2051.04       2070.07        91.32 o                         
 -25   3   4       3633.26       3683.35       123.01 o                         
 -24   3   4        110.69        148.25        45.60 o                         
 -23   3   4        209.34        230.41        40.92 o                         
 -22   3   4        776.72        858.90        46.69 o                         
 -21   3   4       1152.63       1130.44        46.12 o                         
 -20   3   4        387.60        444.63        30.84 o                         
 -19   3   4       5715.88       5741.50       122.51 o                         
 -18   3   4        859.75        864.26        34.01 o                         
 -17   3   4        410.13        460.57        25.94 o                         
 -16   3   4       3033.48       3063.95        65.15 o                         
 -15   3   4        165.09        165.51        22.43 o                         
 -14   3   4       1105.15       1150.38        39.36 o                         
 -13   3   4       5927.02       5985.71       122.73 o                         
 -12   3   4          7.14         11.44        17.90 o                         
 -11   3   4      11737.08      12032.77       222.26 o                         
 -10   3   4       6319.88       5998.68       121.67 o                         
  -9   3   4        457.35        474.55        27.51 o                         
  -8   3   4       1864.32       1683.14        48.75 o                         
  -7   3   4       3714.51       3727.15        79.75 o                         
  -6   3   4        260.10        310.30        19.75 o                         
  -5   3   4       5349.95       5291.44       107.62 o                         
  -4   3   4       9138.67       8951.12       195.59 o                         
  -3   3   4         66.97         77.08        15.73 o                         
  -2   3   4        620.08        585.84        27.91 o                         
  -1   3   4      11863.86      11880.02       228.67 o                         
   0   3   4        798.94        826.26        30.14 o                         
   1   3   4      15299.12      15331.25       348.88 o                         
   2   3   4       8882.22       8993.31       195.77 o                         
   3   3   4        645.63        722.00        30.36 o                         
   4   3   4       8599.70       8852.46       173.32 o                         
   5   3   4       1368.59       1326.09        38.83 o                         
   6   3   4       3216.02       3548.37        81.97 o                         
   7   3   4       8709.07       8369.80       165.14 o                         
   8   3   4        444.52        411.34        24.11 o                         
   9   3   4        605.21        633.50        31.04 o                         
  10   3   4       5522.55       5586.64       122.34 o                         
  11   3   4       1467.13       1332.31        46.24 o                         
  12   3   4        133.28        175.98        24.75 o                         
  13   3   4       2318.14       2226.91        62.00 o                         
  14   3   4       2507.95       2484.83        66.78 o                         
  15   3   4         14.43         43.32        24.60 o                         
  16   3   4       2674.97       2689.15        69.63 o                         
  17   3   4       3832.17       3887.50       101.22 o                         
  18   3   4        242.96        258.48        34.30 o                         
  19   3   4       1130.64       1121.69        56.32 o                         
  20   3   4       4128.61       4041.86       106.27 o                         
  21   3   4        755.05        807.72        57.17 o                         
  22   3   4        433.56        498.17        45.08 o                         
  23   3   4        277.57        345.83        41.14 o                         
  24   3   4        512.21        546.88        44.80 o                         
  25   3   4       1017.46        983.45        59.97 o                         
  26   3   4        943.56       1018.00        63.38 o                         
  27   3   4          1.64        -20.69        39.29 o                         
  28   3   4       1011.87       1085.17        64.29 o                         
  29   3   4       1846.27       1765.15        89.56 o                         
  30   3   4         21.64         33.21        44.50 o                         
  31   3   4       2327.09       2384.82       109.22 o                         
  32   3   4        655.08        621.98        62.60 o                         
 -32   4   4        175.29        197.12        89.74 o                         
 -31   4   4          7.03        -23.52        77.30 o                         
 -30   4   4          2.93        -16.56        77.00 o                         
 -29   4   4       3970.89       3903.53       155.74 o                         
 -28   4   4        910.05        797.72        82.16 o                         
 -27   4   4       5469.06       5262.94       206.80 o                         
 -26   4   4         88.30        122.07        57.97 o                         
 -25   4   4        290.82        244.08        57.45 o                         
 -24   4   4        944.40        946.56        88.78 o                         
 -23   4   4       7351.00       6915.04       242.42 o                         
 -22   4   4       2877.39       2840.49       118.86 o                         
 -21   4   4       4053.88       4117.05       160.81 o                         
 -20   4   4        399.47        386.12        44.08 o                         
 -19   4   4       1325.42       1287.58        53.18 o                         
 -18   4   4       1758.03       1730.09        51.09 o                         
 -17   4   4      12881.56      12600.31       246.75 o                         
 -16   4   4      16907.79      16900.98       342.90 o                         
 -15   4   4       3202.03       3145.35        78.62 o                         
 -14   4   4         96.95        162.34        25.33 o                         
 -13   4   4       1552.05       1500.92        53.28 o                         
 -12   4   4      10015.57       9991.73       236.34 o                         
 -11   4   4       9440.59       9061.93       189.99 o                         
 -10   4   4       9948.99       9934.15       234.63 o                         
  -9   4   4        399.92        413.37        27.43 o                         
  -8   4   4       4771.26       5090.02       104.88 o                         
  -7   4   4       3946.60       3980.06        88.66 o                         
  -6   4   4      12863.79      12971.47       262.59 o                         
  -5   4   4       8862.65       8641.73       189.91 o                         
  -4   4   4      35314.91      35519.62       744.94 o                         
  -3   4   4        986.62       1039.36        36.99 o                         
  -2   4   4       1284.49       1171.76        40.56 o                         
  -1   4   4       2487.69       2507.97        54.94 o                         
   0   4   4      31265.27      31946.51       632.72 o                         
   1   4   4        630.35        592.95        26.45 o                         
   2   4   4       6659.39       6681.98       134.42 o                         
   3   4   4         65.58         81.79        18.22 o                         
   4   4   4       9769.06      10227.79       189.42 o                         
   5   4   4       2959.46       3047.78        68.29 o                         
   6   4   4      37894.15      38345.15       859.50 o                         
   7   4   4        900.18        911.97        33.47 o                         
   8   4   4      19170.85      19623.42       373.10 o                         
   9   4   4          2.22          6.32        17.26 o                         
  10   4   4      12521.42      12868.71       279.75 o                         
  11   4   4         45.71         28.77        19.09 o                         
  12   4   4      10178.73      10227.89       226.38 o                         
  13   4   4        146.83        152.56        23.64 o                         
  14   4   4       6863.85       6772.25       156.88 o                         
  15   4   4          0.38         11.50        22.49 o                         
  16   4   4       8551.36       8790.58       199.15 o                         
  17   4   4        778.19        785.09        42.53 o                         
  18   4   4      15703.25      16058.76       402.89 o                         
  19   4   4        565.75        628.10        42.02 o                         
  20   4   4       3714.39       3859.42       145.58 o                         
  21   4   4         35.26         80.38        36.32 o                         
  22   4   4      10723.04      10456.25       299.14 o                         
  23   4   4       2463.15       2496.31        94.68 o                         
  24   4   4       4485.42       4917.02       136.22 o                         
  25   4   4        876.01        882.09        58.44 o                         
  26   4   4        216.89        174.42        44.21 o                         
  27   4   4        689.91        752.66        56.93 o                         
  28   4   4       3066.19       3115.76       105.18 o                         
  29   4   4       2258.85       2307.52        91.23 o                         
  30   4   4       1707.47       1650.16        88.85 o                         
  31   4   4        462.80        425.92        69.17 o                         
 -32   5   4        518.87        456.88       102.32 o                         
 -31   5   4        697.82        806.32       117.86 o                         
 -30   5   4        555.94        528.72        98.21 o                         
 -29   5   4        839.28        859.42        97.13 o                         
 -28   5   4        515.61        412.96        81.53 o                         
 -27   5   4        566.27        484.23        83.82 o                         
 -26   5   4        364.19        424.91        85.28 o                         
 -25   5   4       1667.57       1628.32       119.84 o                         
 -24   5   4         16.96         64.36        79.13 o                         
 -23   5   4       1657.72       1677.71       128.64 o                         
 -22   5   4       3665.90       3554.06       122.75 o                         
 -21   5   4        221.88        222.50        43.11 o                         
 -20   5   4        609.45        672.63        57.46 o                         
 -19   5   4       2681.98       2612.04        97.61 o                         
 -18   5   4        251.24        316.96        38.82 o                         
 -17   5   4       1821.23       1776.48        61.23 o                         
 -16   5   4       2743.59       2807.12        79.24 o                         
 -15   5   4        676.96        691.63        37.20 o                         
 -14   5   4       1014.80       1047.07        46.66 o                         
 -13   5   4       3457.89       3512.89        97.85 o                         
 -12   5   4          6.51         -8.10        21.29 o                         
 -11   5   4       2249.47       2157.47        64.06 o                         
 -10   5   4       2930.11       2983.33        79.13 o                         
  -9   5   4          3.08         -7.48        20.67 o                         
  -8   5   4       5052.03       5006.24       111.17 o                         
  -7   5   4       3978.12       3933.79        85.69 o                         
  -6   5   4       1176.50       1192.26        42.16 o                         
  -5   5   4       3635.78       3451.08        80.78 o                         
  -4   5   4       2673.60       2627.18        64.91 o                         
  -3   5   4         29.34         14.50        17.37 o                         
  -2   5   4       2817.16       2665.60        69.41 o                         
  -1   5   4       5868.95       5829.81       141.34 o                         
   0   5   4        202.31        250.78        27.31 o                         
   1   5   4       5594.43       5433.87       111.91 o                         
   2   5   4       5757.87       5815.79       119.14 o                         
   3   5   4         13.30          9.86        17.59 o                         
   4   5   4        148.96        157.44        21.09 o                         
   5   5   4       9428.04       9290.14       221.63 o                         
   6   5   4        240.12        252.13        25.66 o                         
   7   5   4       2312.66       2209.36        62.06 o                         
   8   5   4       1431.57       1380.51        45.97 o                         
   9   5   4          6.96          4.73        23.89 o                         
  10   5   4       1627.27       1529.69        49.74 o                         
  11   5   4       3793.74       3843.86       105.97 o                         
  12   5   4        413.32        466.89        33.57 o                         
  13   5   4       4142.32       4125.43       110.25 o                         
  14   5   4       3987.52       3872.55       104.05 o                         
  15   5   4         23.29         24.52        32.59 o                         
  16   5   4       3410.98       3552.06       106.12 o                         
  17   5   4       1535.90       1574.28        76.60 o                         
  18   5   4        257.37        201.07        53.40 o                         
  19   5   4       2810.24       2753.70       109.88 o                         
  20   5   4        542.42        596.15        59.33 o                         
  21   5   4        116.19         82.93        44.78 o                         
  22   5   4       1542.29       1741.22        92.24 o                         
  23   5   4       1971.52       1948.94        87.65 o                         
  24   5   4         14.63         19.37        40.68 o                         
  25   5   4       2807.59       2872.86        97.72 o                         
  26   5   4       1426.19       1569.92        74.98 o                         
  27   5   4         44.27         56.00        42.16 o                         
  28   5   4       2186.67       2310.46        95.02 o                         
  29   5   4        374.23        323.50        52.52 o                         
  30   5   4          4.24         12.44        42.84 o                         
 -31   6   4        131.15         88.73        87.52 o                         
 -30   6   4       3054.47       3276.02       200.30 o                         
 -29   6   4        829.60        812.43       113.61 o                         
 -28   6   4          1.19         42.89        74.98 o                         
 -27   6   4       1013.25        954.66       185.23 o                         
 -26   6   4       5261.73       5190.83       211.64 o                         
 -25   6   4       1459.14       1292.00       125.44 o                         
 -24   6   4       3613.20       3734.83       202.51 o                         
 -23   6   4        172.07         96.39        81.98 o                         
 -22   6   4        976.47        916.27        72.23 o                         
 -21   6   4        872.33        924.89        70.32 o                         
 -20   6   4       4978.51       5129.14       221.81 o                         
 -19   6   4       2745.15       2732.34       102.12 o                         
 -18   6   4       3883.82       3785.50       130.87 o                         
 -17   6   4        245.45        274.42        43.38 o                         
 -16   6   4        312.16        317.87        31.18 o                         
 -15   6   4       4750.16       4766.41       111.47 o                         
 -14   6   4       6962.99       6784.75       169.28 o                         
 -13   6   4       1547.24       1490.92        56.20 o                         
 -12   6   4        962.17       1030.88        46.40 o                         
 -11   6   4        337.07        450.54        27.14 o                         
 -10   6   4        919.11        875.62        39.68 o                         
  -9   6   4       3739.57       3696.71       106.16 o                         
  -8   6   4       6843.82       6715.83       164.20 o                         
  -7   6   4      15637.49      15903.12       364.90 o                         
  -6   6   4       1027.63       1048.33        39.24 o                         
  -5   6   4         41.93         60.19        17.72 o                         
  -4   6   4       1552.29       1495.92        51.24 o                         
  -3   6   4      14031.47      13916.99       321.82 o                         
  -2   6   4       3244.07       3097.77        86.93 o                         
  -1   6   4       8936.41       8515.82       204.64 o                         
   0   6   4          5.60         50.81        24.57 o                         
   1   6   4       3628.70       3606.70        99.68 o                         
   2   6   4        721.55        714.89        43.90 o                         
   3   6   4      15968.95      15473.16       358.84 o                         
   4   6   4       1095.66       1058.17        40.52 o                         
   5   6   4       6924.12       7202.34       163.85 o                         
   6   6   4         25.31         29.36        23.10 o                         
   7   6   4       4198.76       3947.83       102.51 o                         
   8   6   4          0.96         10.55        21.86 o                         
   9   6   4      12449.97      12365.69       256.51 o                         
  10   6   4          2.68          0.70        26.61 o                         
  11   6   4       5441.88       5584.86       120.94 o                         
  12   6   4         30.01         13.23        27.47 o                         
  13   6   4      10439.83      10058.10       226.84 o                         
  14   6   4        430.42        438.75        38.29 o                         
  15   6   4       7011.90       7653.54       192.08 o                         
  16   6   4        278.61        259.24        41.56 o                         
  17   6   4       2196.29       2366.26        90.91 o                         
  18   6   4          3.17         10.19        39.29 o                         
  19   6   4       2164.76       2443.04        88.95 o                         
  20   6   4       1845.02       1874.85        88.24 o                         
  21   6   4      12569.44      12668.23       360.03 o                         
  22   6   4        589.74        622.69        61.46 o                         
  23   6   4          5.95        -38.66        41.44 o                         
  24   6   4        206.91        180.57        45.05 o                         
  25   6   4       2341.55       2406.92        84.27 o                         
  26   6   4       1724.08       1845.64        76.05 o                         
  27   6   4       3380.46       3501.14       112.00 o                         
  28   6   4        972.99        887.80        65.73 o                         
  29   6   4        218.60        230.00        45.77 o                         
 -30   7   4        174.32        309.89        89.88 o                         
 -29   7   4         87.76         13.91        82.28 o                         
 -28   7   4        525.57        424.24       104.85 o                         
 -27   7   4         71.97        108.12        70.41 o                         
 -26   7   4        729.21        627.70        87.43 o                         
 -25   7   4       3021.78       2947.88       150.42 o                         
 -24   7   4         24.05          5.94        86.10 o                         
 -23   7   4        853.90        841.24        85.91 o                         
 -22   7   4       2949.81       2853.19       150.97 o                         
 -21   7   4        105.32         24.30        47.08 o                         
 -20   7   4        291.35        252.61        54.49 o                         
 -19   7   4       3815.01       3798.81       135.42 o                         
 -18   7   4        233.66        199.88        43.97 o                         
 -17   7   4       1060.38       1178.82        70.47 o                         
 -16   7   4       2731.61       2655.25       110.47 o                         
 -15   7   4       2824.26       2736.86        91.98 o                         
 -14   7   4        985.24        948.90        59.91 o                         
 -13   7   4       4559.49       4446.75       119.42 o                         
 -12   7   4        450.90        424.56        37.50 o                         
 -11   7   4       3180.93       3002.36        80.13 o                         
 -10   7   4       2940.05       2823.64        81.74 o                         
  -9   7   4          1.92         -5.62        21.56 o                         
  -8   7   4       3107.66       3116.99        89.67 o                         
  -7   7   4       2300.09       2227.62        76.81 o                         
  -6   7   4        224.91        259.75        30.06 o                         
  -5   7   4       2585.77       2622.22        78.98 o                         
  -4   7   4       2969.31       3007.02        81.63 o                         
  -3   7   4        335.56        398.27        41.22 o                         
  -2   7   4       3654.01       3568.09        93.02 o                         
  -1   7   4        962.38       1000.56        47.09 o                         
   0   7   4       1162.52       1114.64        50.41 o                         
   1   7   4      22740.53      21951.90       502.56 o                         
   2   7   4       5736.71       5579.69       155.28 o                         
   3   7   4       1243.67       1253.85        57.73 o                         
   4   7   4       4836.81       4829.74       129.28 o                         
   5   7   4      17119.44      16901.21       392.33 o                         
   6   7   4        165.68        248.77        34.48 o                         
   7   7   4        713.30        785.25        34.12 o                         
   8   7   4       3708.63       3706.75        90.46 o                         
   9   7   4        261.30        251.83        32.53 o                         
  10   7   4       1861.91       1855.05        59.19 o                         
  11   7   4       1383.77       1346.82        52.23 o                         
  12   7   4        130.47        101.93        31.39 o                         
  13   7   4       2409.16       2388.56        76.43 o                         
  14   7   4       1989.13       1967.00        77.06 o                         
  15   7   4        106.25        108.09        37.33 o                         
  16   7   4       2007.17       2035.89        80.06 o                         
  17   7   4        153.31        226.14        41.41 o                         
  18   7   4        101.56        105.23        40.86 o                         
  19   7   4       3419.85       3255.29       106.72 o                         
  20   7   4       1386.09       1423.29        79.72 o                         
  21   7   4         54.33         35.43        48.94 o                         
  22   7   4       1401.52       1417.38        72.72 o                         
  23   7   4       1165.11       1180.47        72.99 o                         
  24   7   4         43.83         38.25        42.58 o                         
  25   7   4       2104.38       2102.60        87.63 o                         
  26   7   4        336.23        360.36        50.54 o                         
  27   7   4        334.12        224.65        45.43 o                         
  28   7   4       1059.21       1025.95        64.11 o                         
 -28   8   4       1166.85        975.96       123.48 o                         
 -27   8   4       1466.52       1492.17       122.86 o                         
 -26   8   4        273.19         54.49       108.87 o                         
 -25   8   4         27.13         -8.51        86.00 o                         
 -24   8   4        171.26        128.76        74.43 o                         
 -23   8   4       4516.83       4517.91       223.31 o                         
 -22   8   4       2536.43       2384.80       123.35 o                         
 -21   8   4       3367.05       3310.61       116.41 o                         
 -20   8   4          6.47         50.68        53.68 o                         
 -19   8   4        645.11        622.71        58.40 o                         
 -18   8   4       1006.16       1023.41        61.75 o                         
 -17   8   4       3258.95       3267.49       120.08 o                         
 -16   8   4       3024.51       2994.08       134.29 o                         
 -15   8   4        829.51        845.13        64.48 o                         
 -14   8   4        131.92         93.39        38.51 o                         
 -13   8   4       1129.30       1058.52        60.15 o                         
 -12   8   4       3454.37       3520.90       115.80 o                         
 -11   8   4       3886.22       3801.66       123.02 o                         
 -10   8   4       4707.48       4649.26       120.99 o                         
  -9   8   4        176.87        220.59        34.68 o                         
  -8   8   4         93.10        100.35        28.64 o                         
  -7   8   4       1946.29       2081.19        69.77 o                         
  -6   8   4       8583.16       8676.23       221.68 o                         
  -5   8   4       2346.76       2214.21        92.54 o                         
  -4   8   4      11413.41      11355.34       268.35 o                         
  -3   8   4         38.65         27.73        26.05 o                         
  -2   8   4          8.91          6.83        26.44 o                         
  -1   8   4        569.96        617.13        40.86 o                         
   0   8   4      17464.78      17778.43       384.19 o                         
   1   8   4       1870.79       1937.02        65.08 o                         
   2   8   4        193.75        238.66        32.30 o                         
   3   8   4        180.73        177.22        30.98 o                         
   4   8   4       1990.25       2055.76        72.11 o                         
   5   8   4        346.79        360.83        36.34 o                         
   6   8   4      25712.56      25581.01       583.93 o                         
   7   8   4        281.90        316.89        40.78 o                         
   8   8   4       2927.66       2944.38       108.77 o                         
   9   8   4          8.51          3.18        33.14 o                         
  10   8   4       4300.29       4272.57       129.50 o                         
  11   8   4         11.40        -18.94        36.56 o                         
  12   8   4       7160.68       7736.24       233.91 o                         
  13   8   4        454.33        454.50        38.48 o                         
  14   8   4       3102.64       3064.18        96.40 o                         
  15   8   4          1.50          3.53        33.48 o                         
  16   8   4       2179.22       2353.99        79.04 o                         
  17   8   4        550.36        505.09        51.66 o                         
  18   8   4       5469.53       5706.50       207.60 o                         
  19   8   4        731.21        813.87        52.77 o                         
  20   8   4          9.88         -3.88        46.50 o                         
  21   8   4         84.97         96.70        56.92 o                         
  22   8   4       2358.62       2358.81       100.58 o                         
  23   8   4       1446.52       1448.40        75.22 o                         
  24   8   4       4811.10       4989.21       209.33 o                         
  25   8   4        957.98        950.36        67.34 o                         
  26   8   4         87.85         64.49        50.34 o                         
 -26   9   4         12.32         58.47        72.46 o                         
 -25   9   4       1297.57       1319.46       128.12 o                         
 -24   9   4        236.86         87.77        87.51 o                         
 -23   9   4        361.73        319.12        87.47 o                         
 -22   9   4        432.06        387.14        69.69 o                         
 -21   9   4          3.55         53.10        49.45 o                         
 -20   9   4       1912.56       1793.14        94.15 o                         
 -19   9   4        774.46        813.75        64.34 o                         
 -18   9   4        770.56        707.41        68.14 o                         
 -17   9   4        424.58        453.50        77.68 o                         
 -16   9   4       2032.77       1954.17       119.31 o                         
 -15   9   4         22.26         -0.96        47.33 o                         
 -14   9   4       2494.16       2507.37       132.80 o                         
 -13   9   4       1556.36       1662.80        97.35 o                         
 -12   9   4        531.80        544.57        56.42 o                         
 -11   9   4       1885.49       1892.66        82.13 o                         
 -10   9   4       2663.44       2488.22        81.91 o                         
  -9   9   4        645.24        669.50        42.01 o                         
  -8   9   4        595.05        668.13        46.77 o                         
  -7   9   4       1734.25       1710.31        62.84 o                         
  -6   9   4          0.40         -4.48        29.20 o                         
  -5   9   4       1940.20       1992.01        64.95 o                         
  -4   9   4       3103.89       3176.97        87.47 o                         
  -3   9   4         85.57        107.37        29.39 o                         
  -2   9   4       5025.58       5220.11       137.25 o                         
  -1   9   4       2762.27       2698.98        89.87 o                         
   0   9   4       2192.14       2171.56        78.70 o                         
   1   9   4         48.63         87.73        31.59 o                         
   2   9   4        142.86        162.77        34.03 o                         
   3   9   4        133.45        134.45        33.35 o                         
   4   9   4       2838.27       2813.61        94.27 o                         
   5   9   4        818.32        807.56        54.69 o                         
   6   9   4        689.45        689.32        51.95 o                         
   7   9   4       3868.72       3941.19       113.62 o                         
   8   9   4       2235.08       2184.15        79.20 o                         
   9   9   4         12.54          7.59        34.83 o                         
  10   9   4       1977.81       1908.97        81.33 o                         
  11   9   4       1968.53       1998.45        86.98 o                         
  12   9   4        207.13        137.23        41.67 o                         
  13   9   4       1388.29       1362.30        71.45 o                         
  14   9   4       2410.90       2241.92        91.01 o                         
  15   9   4          0.86        -13.76        39.89 o                         
  16   9   4       3606.52       3654.01       133.57 o                         
  17   9   4       1533.53       1617.38        85.77 o                         
  18   9   4          5.49        -22.64        41.21 o                         
  19   9   4       1219.92       1305.46        77.47 o                         
  20   9   4       1475.96       1435.31        83.32 o                         
  21   9   4         37.64         19.19        54.89 o                         
  22   9   4        434.09        422.34       107.79 o                         
  23   9   4        291.36        272.99        53.19 o                         
  24   9   4        549.00        515.51        53.58 o                         
 -24  10   4       1808.25       1837.94       229.93 o                         
 -23  10   4         52.69          5.51        98.47 o                         
 -21  10   4         20.57         37.10        63.34 o                         
 -20  10   4       3281.47       3206.99       169.42 o                         
 -19  10   4       2190.17       2267.87       204.21 o                         
 -18  10   4       1159.07       1178.07       155.49 o                         
 -17  10   4         85.00         72.82        65.25 o                         
 -16  10   4       1220.25       1179.68        96.19 o                         
 -15  10   4       5531.34       5373.54       195.10 o                         
 -14  10   4       3476.74       3506.01       120.08 o                         
 -13  10   4       2630.96       2634.81       115.71 o                         
 -12  10   4        509.47        603.35        63.06 o                         
 -11  10   4        287.77        257.40        43.88 o                         
 -10  10   4       2137.81       2018.06        86.38 o                         
  -9  10   4       7553.38       7331.64       183.77 o                         
  -8  10   4       3314.33       3237.17       105.36 o                         
  -7  10   4       4531.32       4779.51       141.05 o                         
  -6  10   4        173.39        185.46        34.88 o                         
  -5  10   4       1448.28       1434.55        60.64 o                         
  -4  10   4       1252.05       1290.72        58.50 o                         
  -3  10   4       6204.27       6272.15       160.35 o                         
  -2  10   4       1020.46       1109.71        58.91 o                         
  -1  10   4       3901.56       3866.69       118.38 o                         
   0  10   4          0.02        -11.85        32.76 o                         
   1  10   4        533.11        575.45        44.50 o                         
   2  10   4       1482.22       1451.13        66.64 o                         
   3  10   4      18652.66      19192.49       479.62 o                         
   4  10   4        172.42        207.95        41.22 o                         
   5  10   4       3202.80       3116.22       115.04 o                         
   6  10   4          1.03         -6.05        34.21 o                         
   7  10   4       2056.97       2037.76        86.89 o                         
   8  10   4        102.64        117.65        40.43 o                         
   9  10   4       5472.77       5446.32       177.59 o                         
  10  10   4        271.70        309.37        59.97 o                         
  11  10   4       4410.19       4385.19       150.34 o                         
  12  10   4         14.70         66.63        40.42 o                         
  13  10   4       2757.24       2880.85       114.78 o                         
  14  10   4         43.57         48.89        42.47 o                         
  15  10   4       5377.54       5713.90       186.16 o                         
  16  10   4        869.61        799.24        82.29 o                         
  17  10   4        204.00         89.53        55.93 o                         
  18  10   4          1.07        -14.01        46.70 o                         
  19  10   4       2633.88       2926.65       156.75 o                         
  20  10   4        614.51        510.62       165.61 o                         
  21  10   4       6535.68       7125.36       295.65 o                         
  22  10   4        604.11        652.18       106.75 o                         
 -20  11   4        155.23       -103.04       175.23 o                         
 -19  11   4         22.37        137.52       117.00 o                         
 -18  11   4          1.84        186.14       164.15 o                         
 -17  11   4       1169.77       1206.55        93.66 o                         
 -16  11   4       1769.84       1741.57        97.46 o                         
 -15  11   4         61.39        124.46        45.88 o                         
 -14  11   4       1005.19        986.69        60.59 o                         
 -13  11   4        601.40        663.72        61.23 o                         
 -12  11   4        316.54        272.83        38.74 o                         
 -11  11   4        145.11        144.30        45.09 o                         
 -10  11   4        273.80        304.37        49.15 o                         
  -9  11   4        107.33        127.63        47.72 o                         
  -8  11   4       1482.66       1507.55        84.64 o                         
  -7  11   4       3124.60       3175.53       127.60 o                         
  -6  11   4         15.30        -10.26        40.53 o                         
  -5  11   4        310.44        337.40        41.34 o                         
  -4  11   4       1768.85       1821.68        75.67 o                         
  -3  11   4         35.74          3.63        31.14 o                         
  -2  11   4        564.55        635.08        46.31 o                         
  -1  11   4       1422.78       1564.04        69.86 o                         
   0  11   4         38.18         56.38        34.43 o                         
   1  11   4         93.21         49.35        35.76 o                         
   2  11   4       1641.65       1660.93        80.76 o                         
   3  11   4         17.04         22.20        38.43 o                         
   4  11   4       1277.38       1344.73        67.87 o                         
   5  11   4         60.64         20.20        36.91 o                         
   6  11   4         65.57         57.61        43.56 o                         
   7  11   4       3233.31       3159.36       134.32 o                         
   8  11   4       1059.13       1136.36        72.37 o                         
   9  11   4         35.60         26.07        39.38 o                         
  10  11   4        936.17        914.12        81.06 o                         
  11  11   4        387.79        333.99        48.50 o                         
  12  11   4         11.51         19.68        41.17 o                         
  13  11   4       1867.69       1966.42        94.42 o                         
  14  11   4        616.36        679.93        62.06 o                         
  15  11   4          3.62        -47.60        58.42 o                         
  16  11   4        141.84        126.21        58.18 o                         
  17  11   4        278.92        279.07        67.37 o                         
  18  11   4        167.04        155.42        61.39 o                         
 -16  12   4        176.53        299.99        97.40 o                         
 -15  12   4        808.88        797.45        92.09 o                         
 -14  12   4        203.02        307.73        80.60 o                         
 -13  12   4        905.43        906.11        78.43 o                         
 -12  12   4       1228.24       1274.88        89.42 o                         
 -11  12   4       1568.10       1700.27       117.82 o                         
 -10  12   4       3025.78       3073.21       114.18 o                         
  -9  12   4        696.37        697.30        64.67 o                         
  -8  12   4          3.08         41.10        44.15 o                         
  -7  12   4       1769.19       1741.11       135.58 o                         
  -6  12   4       3715.03       3661.44       165.61 o                         
  -5  12   4       1010.95       1092.38        82.50 o                         
  -4  12   4       6493.58       6606.67       200.97 o                         
  -3  12   4          1.98         16.84        39.45 o                         
  -2  12   4       1800.98       1717.37        99.54 o                         
  -1  12   4        403.18        432.05        51.08 o                         
   0  12   4       1754.32       1794.31        85.85 o                         
   1  12   4        595.54        637.47        83.06 o                         
   2  12   4       3202.22       3226.41       116.62 o                         
   3  12   4         28.84         15.45        46.09 o                         
   4  12   4        687.04        682.39        60.32 o                         
   5  12   4         38.19        108.22        47.93 o                         
   6  12   4       3335.73       3185.37       122.43 o                         
   7  12   4        285.41        291.72        47.98 o                         
   8  12   4       4037.81       3991.11       151.33 o                         
   9  12   4         16.24         59.09        42.66 o                         
  10  12   4       3181.28       3170.95       149.01 o                         
  11  12   4          1.86         21.94        53.67 o                         
  12  12   4       5939.43       5797.44       217.90 o                         
  13  12   4        322.38        335.19        60.37 o                         
  14  12   4        222.56        248.01        61.15 o                         
 -10  13   4        122.44         62.22        51.97 o                         
  -9  13   4         11.93         34.70        49.53 o                         
  -8  13   4         99.82        119.75        53.83 o                         
  -7  13   4        619.52        822.39       116.11 o                         
  -6  13   4         58.33         29.80        61.81 o                         
  -5  13   4        267.43        213.53        71.06 o                         
  -4  13   4        795.15        790.70       131.01 o                         
  -3  13   4          9.95         21.11        78.93 o                         
  -2  13   4        382.44        386.47        73.38 o                         
  -1  13   4        440.50        476.81        75.02 o                         
   0  13   4        376.65        361.30       104.46 o                         
   1  13   4        545.01        611.12        77.45 o                         
   2  13   4        239.91        318.12        87.78 o                         
   3  13   4         10.36         36.80        65.90 o                         
   4  13   4        830.00        845.43        88.86 o                         
   5  13   4        841.73        938.63       111.53 o                         
   6  13   4        644.57        782.49        78.70 o                         
   7  13   4        319.79        385.54        62.23 o                         
   8  13   4        639.39        735.81       108.58 o                         
 -33   1   5        112.09        113.54       110.68 o                         
 -32   1   5        147.93        216.08       186.84 o                         
 -31   1   5       1278.85       1166.46        91.86 o                         
 -30   1   5        329.03        256.70        61.26 o                         
 -29   1   5        104.17         62.85        51.12 o                         
 -28   1   5       1521.39       1480.47       106.59 o                         
 -27   1   5        816.73        740.80        53.07 o                         
 -26   1   5        101.34        117.13        37.04 o                         
 -25   1   5       1400.23       1424.34        62.21 o                         
 -24   1   5       1210.39       1148.37        54.60 o                         
 -23   1   5        477.94        518.37        41.63 o                         
 -22   1   5       1336.40       1366.49        75.05 o                         
 -21   1   5       1202.18       1190.55        68.44 o                         
 -20   1   5         21.85          8.26        32.71 o                         
 -19   1   5       3144.69       3284.49        99.58 o                         
 -18   1   5       3340.09       3358.33        81.89 o                         
 -17   1   5       5571.95       5608.26       120.39 o                         
 -16   1   5       1751.54       1812.45        54.22 o                         
 -15   1   5       5173.58       5229.26       126.24 o                         
 -14   1   5       1436.49       1401.21        49.17 o                         
 -13   1   5        239.25        265.72        24.32 o                         
 -12   1   5       6431.53       6410.85       132.47 o                         
 -11   1   5       2185.36       2106.78        55.46 o                         
 -10   1   5          7.08         10.64        19.66 o                         
  -9   1   5       2923.17       2831.87        75.77 o                         
  -8   1   5       3536.89       3625.02        90.95 o                         
  -7   1   5        178.85        159.50        22.53 o                         
  -6   1   5       9583.84       9446.55       209.37 o                         
  -5   1   5       5027.43       5036.09       118.81 o                         
  -4   1   5       1319.56       1428.53        47.76 o                         
  -3   1   5       5048.92       4747.83       112.63 o                         
  -2   1   5       7956.29       7563.02       169.76 o                         
  -1   1   5       1126.52       1077.93        40.32 o                         
   0   1   5        823.30        711.35        34.00 o                         
   1   1   5       6917.38       6491.87       147.42 o                         
   2   1   5         84.64         68.11        19.50 o                         
   3   1   5       6040.94       6143.31       140.69 o                         
   4   1   5      18078.50      17519.29       375.45 o                         
   5   1   5        833.97        876.55        39.57 o                         
   6   1   5        495.28        562.56        33.35 o                         
   7   1   5       7007.54       6842.83       156.34 o                         
   8   1   5       2294.87       2222.79        61.42 o                         
   9   1   5         23.43         24.96        23.18 o                         
  10   1   5       6900.18       6790.89       147.39 o                         
  11   1   5       2947.35       2953.90        76.03 o                         
  12   1   5          1.37         -2.71        27.84 o                         
  13   1   5       1963.01       1942.91        57.45 o                         
  14   1   5       7258.72       7226.92       149.85 o                         
  15   1   5       1447.39       1511.80        53.66 o                         
  16   1   5        312.89        303.69        33.96 o                         
  17   1   5       4810.62       4953.69       115.92 o                         
  18   1   5        130.11         83.54        32.38 o                         
  19   1   5       1634.49       1593.86        62.69 o                         
  20   1   5       4469.16       4586.68       111.34 o                         
  21   1   5       2878.06       2900.29        93.65 o                         
  22   1   5        843.28        825.56        55.62 o                         
  23   1   5        503.84        494.33        49.34 o                         
  24   1   5        960.74       1038.44        62.34 o                         
  25   1   5          8.28         28.67        40.21 o                         
  26   1   5       1805.51       1826.18        81.19 o                         
  27   1   5       3283.50       3271.74       111.47 o                         
  28   1   5          6.67         66.15        48.85 o                         
  29   1   5       2931.58       2730.56        96.87 o                         
  30   1   5       1902.70       1789.06        81.79 o                         
  31   1   5          8.77        -20.38        49.43 o                         
 -33   2   5        254.62        187.47       110.10 o                         
 -32   2   5         19.36       -107.25       107.25 o                         
 -31   2   5        251.25        128.92        60.05 o                         
 -30   2   5          0.38        -52.04        52.04 o                         
 -29   2   5         47.32         -4.18        50.74 o                         
 -28   2   5          3.32         -5.40        49.14 o                         
 -27   2   5        401.39        358.33        51.06 o                         
 -26   2   5        378.90        245.85        47.06 o                         
 -25   2   5         45.14         33.61        38.42 o                         
 -24   2   5          4.44         10.10        24.35 o                         
 -23   2   5        552.32        604.80        57.22 o                         
 -22   2   5        140.48        123.89        44.41 o                         
 -21   2   5        387.46        400.63        39.99 o                         
 -20   2   5        223.81        253.67        36.66 o                         
 -19   2   5       1374.21       1395.77        52.79 o                         
 -18   2   5         71.89         56.12        28.66 o                         
 -17   2   5       5698.49       5871.13       132.15 o                         
 -16   2   5        956.10        938.60        41.75 o                         
 -15   2   5         23.77         25.51        23.50 o                         
 -14   2   5         11.56          7.40        21.54 o                         
 -13   2   5          2.52        -21.73        21.73 o                         
 -12   2   5         26.77          4.84        21.04 o                         
 -11   2   5          0.98          1.35        21.03 o                         
 -10   2   5         97.83        100.63        25.21 o                         
  -9   2   5        962.85        921.80        41.25 o                         
  -8   2   5          0.36         -1.94        20.49 o                         
  -7   2   5        308.24        338.79        25.03 o                         
  -6   2   5          6.93         13.58        20.34 o                         
  -5   2   5       1204.48       1297.66        43.45 o                         
  -4   2   5        506.21        580.73        30.92 o                         
  -3   2   5       1760.43       1986.76        58.26 o                         
  -2   2   5        157.60        198.27        23.16 o                         
  -1   2   5       4902.41       5258.52       141.26 o                         
   0   2   5        130.79        111.49        22.25 o                         
   1   2   5       2189.96       2405.50        69.71 o                         
   2   2   5          0.92         15.45        19.58 o                         
   3   2   5          4.59         35.05        20.20 o                         
   4   2   5        104.76        100.77        21.75 o                         
   5   2   5        413.55        469.13        28.83 o                         
   6   2   5          9.66         -0.64        21.49 o                         
   7   2   5       1736.54       1860.08        58.44 o                         
   8   2   5          0.16         -7.85        21.13 o                         
   9   2   5         10.51          8.43        22.00 o                         
  10   2   5         50.19         61.82        22.96 o                         
  11   2   5       2404.10       2544.75        69.83 o                         
  12   2   5        107.57         85.42        24.42 o                         
  13   2   5        280.87        223.77        29.56 o                         
  14   2   5          0.23          9.02        26.01 o                         
  15   2   5       1101.63       1118.63        47.42 o                         
  16   2   5         15.85         56.83        31.86 o                         
  17   2   5       5288.96       5223.19       137.69 o                         
  18   2   5          3.88         13.90        31.26 o                         
  19   2   5       5164.66       5073.56       135.53 o                         
  20   2   5         54.70         64.01        41.44 o                         
  21   2   5        144.82        135.10        37.06 o                         
  22   2   5         51.16         30.12        36.89 o                         
  23   2   5        195.53        146.06        38.36 o                         
  24   2   5        122.27         85.00        45.51 o                         
  25   2   5        450.32        404.77        46.21 o                         
  26   2   5         54.64         60.13        43.43 o                         
  27   2   5          0.48         57.44        43.37 o                         
  28   2   5          3.34         56.75        43.55 o                         
  29   2   5        100.35         36.66        46.10 o                         
  30   2   5         34.65         35.97        45.66 o                         
  31   2   5       1173.93       1112.86        69.28 o                         
 -33   3   5         56.88         65.78       193.52 o                         
 -32   3   5        469.24        510.72       190.78 o                         
 -31   3   5        982.38        969.82       106.81 o                         
 -30   3   5        500.95        407.66        62.09 o                         
 -29   3   5         33.47        -49.11        50.78 o                         
 -28   3   5       1097.54       1196.17        78.80 o                         
 -27   3   5        639.50        602.69        54.97 o                         
 -26   3   5        103.35        110.23        43.93 o                         
 -25   3   5       1539.53       1509.73        73.15 o                         
 -24   3   5       1930.61       1892.63        80.91 o                         
 -23   3   5         18.68          2.40        38.88 o                         
 -22   3   5       2951.53       2829.22       103.49 o                         
 -21   3   5        641.54        590.50        49.09 o                         
 -20   3   5        791.16        794.39        48.43 o                         
 -19   3   5        395.83        441.28        31.53 o                         
 -18   3   5       2102.28       2139.89        66.96 o                         
 -17   3   5         20.18         12.18        28.09 o                         
 -16   3   5        707.83        743.63        41.45 o                         
 -15   3   5       6659.23       6594.62       145.56 o                         
 -14   3   5        178.12        166.07        23.45 o                         
 -13   3   5         82.64         93.08        22.69 o                         
 -12   3   5       2295.88       2238.33        62.24 o                         
 -11   3   5       5086.85       5179.88       115.94 o                         
 -10   3   5       2528.04       2582.76        67.35 o                         
  -9   3   5       9128.95       9292.83       184.63 o                         
  -8   3   5       2573.35       2565.75        63.72 o                         
  -7   3   5          0.71        -16.44        18.41 o                         
  -6   3   5       4141.15       3931.81        86.43 o                         
  -5   3   5       1148.82       1088.43        41.01 o                         
  -4   3   5          2.02        -10.85        19.20 o                         
  -3   3   5      12498.47      12736.22       260.01 o                         
  -2   3   5       6933.62       7023.60       141.90 o                         
  -1   3   5       2619.10       2652.18        63.41 o                         
   0   3   5       1016.26        975.81        37.87 o                         
   1   3   5      16716.54      16447.13       377.07 o                         
   2   3   5        646.76        694.73        36.43 o                         
   3   3   5         35.71         -4.03        19.13 o                         
   4   3   5       7382.55       7189.35       153.26 o                         
   5   3   5        311.63        439.21        27.33 o                         
   6   3   5       1152.91       1203.03        41.66 o                         
   7   3   5       5849.68       5643.18       125.04 o                         
   8   3   5       2147.67       2029.00        58.47 o                         
   9   3   5        569.01        619.23        33.46 o                         
  10   3   5       4894.86       4867.76       110.68 o                         
  11   3   5       3640.78       3638.62        84.89 o                         
  12   3   5        274.91        319.45        28.64 o                         
  13   3   5       4497.56       4544.06       114.76 o                         
  14   3   5       2859.23       2743.73        77.26 o                         
  15   3   5        178.93        214.26        35.08 o                         
  16   3   5        565.77        626.25        50.74 o                         
  17   3   5       8374.23       8242.31       219.79 o                         
  18   3   5        118.44         67.00        40.87 o                         
  19   3   5         61.91         34.39        40.21 o                         
  20   3   5       1629.93       1688.43        69.77 o                         
  21   3   5        100.43        157.31        36.64 o                         
  22   3   5        576.81        538.45        44.24 o                         
  23   3   5       3282.75       3349.35        92.11 o                         
  24   3   5        382.12        403.72        45.60 o                         
  25   3   5        860.72        817.51        55.95 o                         
  26   3   5       1122.91       1177.21        64.40 o                         
  27   3   5        931.93        975.34        61.04 o                         
  28   3   5          7.00         22.49        43.92 o                         
  29   3   5       1260.34       1411.17        78.14 o                         
  30   3   5       1036.06       1034.25        71.44 o                         
 -32   4   5        477.83        385.04       251.39 o                         
 -31   4   5        143.29         96.81       208.20 o                         
 -30   4   5        198.52        192.87       106.59 o                         
 -29   4   5         77.59         42.23        98.62 o                         
 -28   4   5         25.14         45.12        89.47 o                         
 -27   4   5         53.86         84.01        88.20 o                         
 -26   4   5         10.66         58.11        50.69 o                         
 -25   4   5         59.33         21.77        44.20 o                         
 -24   4   5         47.31         51.20        38.96 o                         
 -23   4   5         23.62        -12.36        36.46 o                         
 -22   4   5         53.76         56.39        35.22 o                         
 -21   4   5         25.53          3.39        25.33 o                         
 -20   4   5        201.94        174.63        31.15 o                         
 -19   4   5        299.22        325.97        32.61 o                         
 -18   4   5        961.43       1034.71        42.54 o                         
 -17   4   5        100.23        124.34        26.97 o                         
 -16   4   5       4417.19       4547.54       112.48 o                         
 -15   4   5          1.87         -3.75        22.28 o                         
 -14   4   5        151.25        110.88        24.25 o                         
 -13   4   5          1.45        -17.69        22.04 o                         
 -12   4   5        237.85        252.02        24.32 o                         
 -11   4   5        110.17        131.57        24.30 o                         
 -10   4   5        535.26        563.63        31.72 o                         
  -9   4   5        118.26        123.94        23.31 o                         
  -8   4   5        536.36        580.85        30.53 o                         
  -7   4   5         44.79         47.63        21.13 o                         
  -6   4   5        759.93        801.35        38.67 o                         
  -5   4   5        444.26        460.17        34.16 o                         
  -4   4   5       1343.87       1363.78        49.02 o                         
  -3   4   5        162.74        143.77        24.00 o                         
  -2   4   5      10391.97      11269.23       232.06 o                         
  -1   4   5         20.18         14.35        18.45 o                         
   0   4   5       7337.19       8058.88       170.31 o                         
   1   4   5        161.50        196.43        22.03 o                         
   2   4   5       1326.04       1603.05        47.44 o                         
   3   4   5         98.47         83.07        21.52 o                         
   4   4   5         22.05         -9.51        21.01 o                         
   5   4   5          6.81         19.84        20.88 o                         
   6   4   5       4507.19       4895.31       110.77 o                         
   7   4   5       1048.15       1073.16        43.08 o                         
   8   4   5       1151.20       1253.02        47.36 o                         
   9   4   5        444.53        419.19        30.80 o                         
  10   4   5        295.88        397.75        31.37 o                         
  11   4   5        316.08        368.75        31.03 o                         
  12   4   5          5.99          7.12        26.37 o                         
  13   4   5         31.92         54.92        31.79 o                         
  14   4   5        357.74        324.41        36.01 o                         
  15   4   5        103.03         92.16        32.24 o                         
  16   4   5        445.93        357.24        39.41 o                         
  17   4   5        111.67         79.88        46.53 o                         
  18   4   5       1861.38       1815.85        78.21 o                         
  19   4   5        154.38        147.41        46.23 o                         
  20   4   5          1.04        -25.03        41.95 o                         
  21   4   5        131.54        117.34        40.67 o                         
  22   4   5         69.08         84.10        37.13 o                         
  23   4   5         53.94          7.85        36.96 o                         
  24   4   5        395.61        380.75        42.80 o                         
  25   4   5         12.41         20.65        49.31 o                         
  26   4   5         48.90          7.79        44.92 o                         
  27   4   5          5.93         10.22        44.69 o                         
  28   4   5         26.02          3.37        46.03 o                         
  29   4   5          0.53         -8.68        58.61 o                         
 -31   5   5       1389.16       1374.62       150.44 o                         
 -30   5   5        175.76        218.89       186.85 o                         
 -29   5   5        465.62        437.32       111.22 o                         
 -28   5   5       1109.99       1027.45       125.79 o                         
 -27   5   5        505.48        454.85       103.88 o                         
 -26   5   5         44.73         34.54        91.32 o                         
 -25   5   5       2253.65       2249.30       161.72 o                         
 -24   5   5       1553.21       1535.89       146.25 o                         
 -23   5   5         15.03        -61.42        72.91 o                         
 -22   5   5        181.18        171.95       100.20 o                         
 -21   5   5       4090.83       3935.83       354.97 o                         
 -20   5   5       2375.76       2136.13       112.74 o                         
 -19   5   5       1932.22       1902.89        84.78 o                         
 -18   5   5        231.91        307.80        33.79 o                         
 -17   5   5         20.14         63.85        33.20 o                         
 -16   5   5        851.24        871.82        47.90 o                         
 -15   5   5       4919.67       4975.26       133.59 o                         
 -14   5   5        676.56        693.28        51.00 o                         
 -13   5   5       2086.33       2002.38        69.81 o                         
 -12   5   5       5551.05       5592.57       135.18 o                         
 -11   5   5       2756.99       2736.08        90.25 o                         
 -10   5   5        183.46        234.64        31.21 o                         
  -9   5   5       3379.50       3212.38        87.08 o                         
  -8   5   5       3995.56       3903.77       105.75 o                         
  -7   5   5       1003.49        901.09        46.88 o                         
  -6   5   5       2476.61       2450.46        66.97 o                         
  -5   5   5       1477.81       1447.74        42.30 o                         
  -4   5   5        481.55        515.13        27.64 o                         
  -3   5   5       4661.25       4566.46       104.43 o                         
  -2   5   5       4111.72       3967.24        86.99 o                         
  -1   5   5        262.83        263.70        23.06 o                         
   0   5   5       5547.70       5537.82       115.51 o                         
   1   5   5       3242.65       3193.75        73.80 o                         
   2   5   5       6754.24       6603.14       128.42 o                         
   3   5   5       5812.71       5707.37       112.96 o                         
   4   5   5       4090.78       4046.87        84.82 o                         
   5   5   5         46.66         28.30        24.21 o                         
   6   5   5         41.12         55.96        27.16 o                         
   7   5   5       1679.59       1620.12        59.14 o                         
   8   5   5       2424.52       2352.07        74.17 o                         
   9   5   5        888.55        843.39        46.80 o                         
  10   5   5       2831.26       2909.15        84.36 o                         
  11   5   5       1581.49       1567.88        61.42 o                         
  12   5   5        588.62        658.61        54.02 o                         
  13   5   5       2553.96       2590.62        94.59 o                         
  14   5   5       4857.62       5051.52       148.57 o                         
  15   5   5        310.64        226.20        45.12 o                         
  16   5   5       4153.25       4129.10       140.81 o                         
  17   5   5       1151.30       1085.66        71.69 o                         
  18   5   5         78.13         85.14        51.11 o                         
  19   5   5        317.62        288.33        65.95 o                         
  20   5   5       3612.97       3676.04       139.19 o                         
  21   5   5        434.20        506.93        60.23 o                         
  22   5   5       2273.37       2457.98        98.01 o                         
  23   5   5        880.93        962.85        68.56 o                         
  24   5   5       4017.70       3896.75       119.62 o                         
  25   5   5         34.22         39.26        43.44 o                         
  26   5   5       2652.74       2718.73       118.25 o                         
  27   5   5       1383.75       1649.90        87.09 o                         
  28   5   5         37.66         76.07        53.11 o                         
  29   5   5        632.92        548.62        62.02 o                         
 -30   6   5          2.19        111.95       109.18 o                         
 -29   6   5         50.43         62.13       119.27 o                         
 -28   6   5        452.98        409.91       138.90 o                         
 -27   6   5          4.25        -73.06        89.07 o                         
 -26   6   5          1.15         91.40        91.34 o                         
 -25   6   5         26.63         -3.59        89.88 o                         
 -24   6   5        177.54        144.72        87.69 o                         
 -23   6   5         56.54        -17.83        82.92 o                         
 -22   6   5          4.52        116.04        80.70 o                         
 -21   6   5        924.77        983.60       107.29 o                         
 -20   6   5         58.09         78.39        73.54 o                         
 -19   6   5        585.50        542.69        48.97 o                         
 -18   6   5        131.26        114.35        35.14 o                         
 -17   6   5        304.90        307.89        40.45 o                         
 -16   6   5         81.12         75.22        42.46 o                         
 -15   6   5        702.66        630.38        49.09 o                         
 -14   6   5         11.84        -11.79        28.77 o                         
 -13   6   5         43.43         28.30        30.72 o                         
 -12   6   5        156.66        103.78        28.22 o                         
 -11   6   5         22.64         13.85        29.59 o                         
 -10   6   5         40.94         -1.30        31.32 o                         
  -9   6   5         52.35         20.18        26.13 o                         
  -8   6   5        198.88        203.74        28.99 o                         
  -7   6   5        249.04        258.30        28.04 o                         
  -6   6   5        753.75        762.09        41.52 o                         
  -5   6   5          6.57          3.77        25.46 o                         
  -4   6   5         89.93         95.91        22.81 o                         
  -3   6   5       1060.01        990.41        40.62 o                         
  -2   6   5         25.16          6.20        28.10 o                         
  -1   6   5         11.00         29.78        26.43 o                         
   0   6   5        343.41        337.12        34.20 o                         
   1   6   5       2169.82       2108.29        64.85 o                         
   2   6   5         30.80         21.55        25.43 o                         
   3   6   5       3906.27       3933.60       101.96 o                         
   4   6   5        582.00        629.78        42.02 o                         
   5   6   5         98.69         68.30        26.69 o                         
   6   6   5        618.03        619.79        41.66 o                         
   7   6   5        367.73        399.68        34.43 o                         
   8   6   5        823.29        859.16        50.77 o                         
   9   6   5        693.40        632.45        42.64 o                         
  10   6   5        154.63        143.82        32.11 o                         
  11   6   5        218.67        263.13        36.85 o                         
  12   6   5        147.12        128.67        34.86 o                         
  13   6   5         80.34         28.94        47.44 o                         
  14   6   5        139.29        171.32        46.24 o                         
  15   6   5       1441.27       1322.90        64.24 o                         
  16   6   5          1.54        -10.63        38.26 o                         
  17   6   5        403.43        399.52        53.88 o                         
  18   6   5        611.44        606.99        57.70 o                         
  19   6   5        535.99        456.91        64.14 o                         
  20   6   5         27.12          9.01        58.42 o                         
  21   6   5         53.48         24.93        48.54 o                         
  22   6   5         50.38         20.50        50.50 o                         
  23   6   5         55.72          9.16        45.47 o                         
  24   6   5        284.21        260.18        52.85 o                         
  25   6   5        215.90        134.81        42.96 o                         
  26   6   5         99.89         70.85        51.84 o                         
  27   6   5          4.74         54.14        49.71 o                         
 -28   7   5       1011.85        946.15       121.85 o                         
 -27   7   5        799.70        656.13       123.43 o                         
 -26   7   5         87.35        -56.22       108.17 o                         
 -25   7   5         40.25         70.67        90.84 o                         
 -24   7   5       1191.15       1192.58       122.50 o                         
 -23   7   5         49.11        119.87       110.65 o                         
 -22   7   5       2513.11       2466.59       164.04 o                         
 -21   7   5       1762.27       1835.22       141.92 o                         
 -20   7   5         19.18         82.58        73.19 o                         
 -19   7   5        343.53        334.20        53.06 o                         
 -18   7   5       1846.96       1920.80        85.37 o                         
 -17   7   5       1540.16       1525.31        67.32 o                         
 -16   7   5       1375.59       1414.60        81.98 o                         
 -15   7   5        418.54        429.34        45.84 o                         
 -14   7   5         29.01         38.89        34.57 o                         
 -13   7   5         21.20         57.29        32.18 o                         
 -12   7   5       2380.97       2503.19        94.54 o                         
 -11   7   5       4373.21       4387.38       110.58 o                         
 -10   7   5       1469.65       1562.02        57.51 o                         
  -9   7   5       2392.71       2501.16        78.89 o                         
  -8   7   5       1598.30       1557.65        59.98 o                         
  -7   7   5         30.68          2.34        24.83 o                         
  -6   7   5       2700.00       2528.71        94.85 o                         
  -5   7   5       5612.62       5691.27       158.21 o                         
  -4   7   5        684.55        686.60        49.37 o                         
  -3   7   5        474.37        485.70        41.14 o                         
  -2   7   5       4059.17       4020.69       112.65 o                         
  -1   7   5        766.56        672.12        46.57 o                         
   0   7   5       3172.13       3071.55        93.82 o                         
   1   7   5       6989.44       6866.76       174.33 o                         
   2   7   5       7107.09       7056.42       178.41 o                         
   3   7   5        567.44        602.84        44.21 o                         
   4   7   5        958.78        948.56        53.84 o                         
   5   7   5       8538.44       8176.38       220.86 o                         
   6   7   5        884.01        849.89        45.17 o                         
   7   7   5       5424.89       5515.77       147.18 o                         
   8   7   5        438.29        445.63        34.53 o                         
   9   7   5        120.41        116.80        31.17 o                         
  10   7   5       1981.52       1871.13        76.67 o                         
  11   7   5       4813.37       4945.11       145.80 o                         
  12   7   5         10.31         11.75        35.56 o                         
  13   7   5       3087.66       3022.09        98.92 o                         
  14   7   5        697.01        821.97        63.08 o                         
  15   7   5         79.17         64.47        37.83 o                         
  16   7   5       1755.89       1587.21        71.37 o                         
  17   7   5       6568.58       6535.04       188.94 o                         
  18   7   5         63.87          4.03        49.10 o                         
  19   7   5       2503.13       2387.24       115.89 o                         
  20   7   5        778.77        744.57        74.27 o                         
  21   7   5       1359.31       1192.56        87.01 o                         
  22   7   5        379.01        330.24        56.97 o                         
  23   7   5       2577.38       2741.93       107.79 o                         
  24   7   5        779.92        747.84        79.80 o                         
  25   7   5        773.82        670.21        66.20 o                         
  26   7   5        855.44        805.49        73.10 o                         
 -27   8   5         19.74         60.20       109.20 o                         
 -26   8   5        123.24          2.21       105.61 o                         
 -25   8   5        199.84        143.29       195.79 o                         
 -24   8   5         36.21        -38.19       111.54 o                         
 -23   8   5         23.64        -16.10        82.34 o                         
 -22   8   5        282.57        154.18        81.65 o                         
 -21   8   5        611.72        525.94        89.85 o                         
 -20   8   5          4.43        -41.47        56.78 o                         
 -19   8   5         31.47         15.75        39.88 o                         
 -18   8   5        272.36        267.24        49.69 o                         
 -17   8   5          2.09        -15.18        38.88 o                         
 -16   8   5         90.95         48.92        44.82 o                         
 -15   8   5         83.26         76.56        37.08 o                         
 -14   8   5       1304.92       1243.12        62.58 o                         
 -13   8   5         14.78         27.44        36.45 o                         
 -12   8   5        833.49        796.70        48.89 o                         
 -11   8   5        536.17        507.22        43.83 o                         
 -10   8   5        483.02        551.23        45.28 o                         
  -9   8   5          6.70         35.19        31.61 o                         
  -8   8   5       2777.05       2850.02        94.87 o                         
  -7   8   5          0.79          2.76        33.54 o                         
  -6   8   5       1172.94       1138.94        64.29 o                         
  -5   8   5         30.24         19.77        39.63 o                         
  -4   8   5       4392.20       4210.00       125.57 o                         
  -3   8   5       1377.40       1352.15        66.23 o                         
  -2   8   5        353.76        394.03        40.84 o                         
  -1   8   5        488.62        601.16        57.18 o                         
   0   8   5       4099.10       3941.83       121.87 o                         
   1   8   5         35.85         25.40        34.73 o                         
   2   8   5         20.41         65.48        35.82 o                         
   3   8   5        704.86        706.45        60.67 o                         
   4   8   5         97.58        103.13        40.69 o                         
   5   8   5         49.61         10.69        36.55 o                         
   6   8   5        878.36        859.21        62.21 o                         
   7   8   5        290.82        279.45        40.73 o                         
   8   8   5       1506.68       1492.59        76.06 o                         
   9   8   5        246.78        300.29        46.12 o                         
  10   8   5       1840.05       1802.56        78.49 o                         
  11   8   5        314.31        317.79        39.59 o                         
  12   8   5        449.02        369.32        39.73 o                         
  13   8   5          4.05        -38.27        38.36 o                         
  14   8   5         52.72         46.39        38.20 o                         
  15   8   5        285.90        300.11        40.80 o                         
  16   8   5        124.92         59.97        42.34 o                         
  17   8   5         52.02         50.67        40.55 o                         
  18   8   5        120.57        188.60        53.76 o                         
  19   8   5          1.97         -8.75        47.12 o                         
  20   8   5         95.88        108.13        50.57 o                         
  21   8   5        329.29        233.72        54.22 o                         
  22   8   5         45.15        -33.09        72.81 o                         
  23   8   5         54.07         43.69        51.09 o                         
  24   8   5        226.11        222.96        54.85 o                         
 -24   9   5       1531.49       1279.29       171.84 o                         
 -23   9   5          8.52        -41.54       105.73 o                         
 -22   9   5        225.22        106.52        73.74 o                         
 -21   9   5        929.01        902.89        91.82 o                         
 -20   9   5        216.61        225.32        78.08 o                         
 -19   9   5       2100.01       1981.89       119.80 o                         
 -18   9   5       2120.16       2112.92        98.99 o                         
 -17   9   5         63.11         74.38        42.14 o                         
 -16   9   5        238.22        269.45        48.25 o                         
 -15   9   5       3076.29       3150.77       137.84 o                         
 -14   9   5       4930.68       4842.53       159.81 o                         
 -13   9   5       1785.98       1779.08        85.86 o                         
 -12   9   5       2971.88       2928.43       111.65 o                         
 -11   9   5         57.03         85.89        34.90 o                         
 -10   9   5        379.48        295.49        41.49 o                         
  -9   9   5       1967.62       1889.09        77.80 o                         
  -8   9   5       2480.45       2514.57       109.72 o                         
  -7   9   5        754.27        728.02        51.14 o                         
  -6   9   5       1654.54       1689.32        72.93 o                         
  -5   9   5       2071.69       2190.02        90.12 o                         
  -4   9   5       3010.11       3006.57       110.30 o                         
  -3   9   5        678.80        713.90        60.33 o                         
  -2   9   5        580.79        614.30        47.73 o                         
  -1   9   5         61.08         58.89        36.41 o                         
   0   9   5       1916.61       1868.68        78.32 o                         
   1   9   5        286.45        324.44        50.20 o                         
   2   9   5        793.80        753.34        61.13 o                         
   3   9   5       1072.06       1051.00        64.34 o                         
   4   9   5       6871.21       6715.66       188.82 o                         
   5   9   5        233.86        282.79        42.40 o                         
   6   9   5        396.96        507.45        54.99 o                         
   7   9   5       2183.47       2215.23       106.58 o                         
   8   9   5       4530.63       4582.39       176.74 o                         
   9   9   5        107.41         58.57        47.17 o                         
  10   9   5       3616.87       3658.90       134.45 o                         
  11   9   5        278.51        288.63        52.42 o                         
  12   9   5         30.26         44.01        51.23 o                         
  13   9   5        726.91        900.40        83.82 o                         
  14   9   5       5298.69       5424.64       180.40 o                         
  15   9   5        198.42        217.57        44.89 o                         
  16   9   5       2777.59       3009.21       109.52 o                         
  17   9   5       1017.52       1107.82        93.68 o                         
  18   9   5       1464.08       1691.88       109.59 o                         
  19   9   5          6.54          5.47        53.22 o                         
  20   9   5       1880.35       1767.45       142.26 o                         
  21   9   5         19.61        -50.96        58.19 o                         
  22   9   5        613.76        478.66        86.41 o                         
 -22  10   5         62.01         44.96        87.92 o                         
 -21  10   5        905.57        968.72       140.41 o                         
 -19  10   5         88.96        109.08       151.12 o                         
 -18  10   5        278.45        243.04        58.51 o                         
 -17  10   5        404.58        446.23        60.43 o                         
 -16  10   5          0.57        -43.75        48.75 o                         
 -15  10   5          7.60         20.85        66.50 o                         
 -14  10   5        482.58        468.62        79.46 o                         
 -13  10   5        408.94        435.67        56.74 o                         
 -12  10   5        334.44        263.35        46.48 o                         
 -11  10   5        755.96        638.14        58.79 o                         
 -10  10   5          5.98        -23.99        39.76 o                         
  -9  10   5        258.68        280.50        44.82 o                         
  -8  10   5       1248.78       1187.32        90.56 o                         
  -7  10   5        127.41         81.62        41.98 o                         
  -6  10   5        384.21        325.23        55.84 o                         
  -5  10   5        159.48        196.98        40.05 o                         
  -4  10   5         32.88        -22.72        48.48 o                         
  -3  10   5        323.54        298.41        41.50 o                         
  -2  10   5         43.91         58.64        41.74 o                         
  -1  10   5        342.62        422.73        58.68 o                         
   0  10   5       1044.94       1135.84        84.95 o                         
   1  10   5       1489.09       1428.02        71.74 o                         
   2  10   5         44.81         18.73        37.86 o                         
   3  10   5        206.04        194.52        47.46 o                         
   4  10   5        646.83        627.53        73.76 o                         
   5  10   5        501.00        497.07        60.27 o                         
   6  10   5        404.61        428.31        60.08 o                         
   7  10   5       1236.18       1206.60        75.34 o                         
   8  10   5        336.00        347.91        50.43 o                         
   9  10   5        334.48        274.92        48.82 o                         
  10  10   5        117.69         75.10        54.45 o                         
  11  10   5         80.96         31.60        54.48 o                         
  12  10   5        358.10        362.99        63.13 o                         
  13  10   5        857.34        817.46        69.27 o                         
  14  10   5         95.68         75.13        49.03 o                         
  15  10   5         36.18         -7.89        54.73 o                         
  16  10   5         27.28         24.66        80.69 o                         
  17  10   5        131.47        117.75        73.38 o                         
  18  10   5        388.74        411.69        85.22 o                         
  19  10   5         43.81          8.73        66.47 o                         
 -18  11   5       1658.53       1623.44       288.59 o                         
 -17  11   5        785.84        822.57       108.98 o                         
 -16  11   5       1209.00       1261.23       137.00 o                         
 -15  11   5         44.34         70.64        38.50 o                         
 -14  11   5          8.70        112.23        52.89 o                         
 -13  11   5       1708.21       1749.59       178.92 o                         
 -12  11   5       1374.35       1307.06       117.47 o                         
 -11  11   5       1422.49       1564.70       105.86 o                         
 -10  11   5        790.67        735.25        68.23 o                         
  -9  11   5       1176.22       1278.54        86.32 o                         
  -8  11   5        109.51         83.32        48.56 o                         
  -7  11   5        357.94        377.01        47.61 o                         
  -6  11   5       1221.90       1320.57       101.61 o                         
  -5  11   5       1705.09       1958.96       120.03 o                         
  -4  11   5         33.87         47.25        49.25 o                         
  -3  11   5       1934.96       1843.00        89.67 o                         
  -2  11   5        358.06        409.83        51.82 o                         
  -1  11   5       1678.80       1671.83        76.68 o                         
   0  11   5       1051.19       1061.61        64.79 o                         
   1  11   5       1429.67       1410.28        77.83 o                         
   2  11   5         47.94         49.48        53.44 o                         
   3  11   5        407.63        527.65        83.66 o                         
   4  11   5       1448.24       1497.45       177.82 o                         
   5  11   5       3655.39       3499.50       185.73 o                         
   6  11   5        259.77        222.37        58.37 o                         
   7  11   5       4275.02       4369.01       177.34 o                         
   8  11   5        140.49        236.99        58.47 o                         
   9  11   5         64.18         -3.48        51.17 o                         
  10  11   5        965.16        876.70        86.59 o                         
  11  11   5       3943.65       4387.80       159.72 o                         
  12  11   5          3.18         31.72        47.80 o                         
  13  11   5        483.28        342.95        57.63 o                         
  14  11   5        291.50        281.80        64.22 o                         
  15  11   5        358.94        341.84       110.94 o                         
  16  11   5        439.90        494.97        87.03 o                         
 -14  12   5        706.47        715.25        68.43 o                         
 -13  12   5        177.75        159.01        53.17 o                         
 -12  12   5         13.67        -65.08        67.69 o                         
 -11  12   5        220.18        285.18        81.43 o                         
 -10  12   5         19.80        -27.28        71.43 o                         
  -9  12   5        564.39        577.23        91.04 o                         
  -8  12   5        424.10        432.67        96.03 o                         
  -7  12   5        429.27        414.21        82.44 o                         
  -6  12   5        308.34        364.78        88.95 o                         
  -5  12   5        726.57        744.94        80.48 o                         
  -4  12   5          7.80         -8.85        42.89 o                         
  -3  12   5        113.51         73.29        52.85 o                         
  -2  12   5        328.58        429.57        86.20 o                         
  -1  12   5         67.96         92.01        71.09 o                         
   0  12   5       1098.89       1061.14       129.71 o                         
   1  12   5         80.34        129.90        56.49 o                         
   2  12   5        113.84         54.30        46.62 o                         
   3  12   5        275.25        287.96        56.97 o                         
   4  12   5          6.29         30.57        46.15 o                         
   5  12   5        590.73        604.94        60.79 o                         
   6  12   5        367.37        386.45        56.79 o                         
   7  12   5        270.51        335.09        66.82 o                         
   8  12   5        502.10        542.43       109.01 o                         
   9  12   5        476.29        532.63        69.27 o                         
  10  12   5        454.40        383.97        67.52 o                         
  11  12   5         32.51        -19.24        54.87 o                         
  -4  13   5         13.19        101.73       112.78 o                         
  -3  13   5        729.62        844.39       140.12 o                         
  -2  13   5       2718.14       2987.61       184.85 o                         
  -1  13   5        140.99        -17.04        58.96 o                         
   0  13   5        207.14        116.14        59.57 o                         
   1  13   5        324.75        338.49        87.53 o                         
   2  13   5       1383.02       1599.88       199.51 o                         
 -32   0   6        459.19        306.76       146.90 o                         
 -31   0   6         23.01         -3.41       130.51 o                         
 -30   0   6         90.84        144.89       176.05 o                         
 -29   0   6       3360.57       3420.92       207.11 o                         
 -28   0   6         71.89        261.77        71.27 o                         
 -27   0   6       7226.85       7427.87       304.99 o                         
 -26   0   6        822.01        784.61        77.87 o                         
 -25   0   6         29.08         53.68        68.61 o                         
 -24   0   6       1670.34       1733.64       138.96 o                         
 -23   0   6       4810.43       5355.42       286.93 o                         
 -22   0   6       1160.53       1217.20       103.75 o                         
 -21   0   6       4964.16       5112.69       220.88 o                         
 -20   0   6      14667.65      14555.32       530.77 o                         
 -19   0   6         75.34        172.46        65.68 o                         
 -18   0   6      13629.18      13922.11       439.43 o                         
 -17   0   6      15836.62      15832.76       491.11 o                         
 -16   0   6       8266.50       8448.50       276.69 o                         
 -15   0   6      12336.49      12252.96       344.37 o                         
 -14   0   6         11.01         -2.50        34.00 o                         
 -13   0   6        346.20        377.08        41.73 o                         
 -12   0   6        289.42        279.70        40.03 o                         
 -11   0   6       7114.18       6973.33       207.21 o                         
 -10   0   6       5537.88       5463.28       186.63 o                         
  -9   0   6       3210.07       3380.21       187.19 o                         
  -8   0   6        539.31        525.24        56.53 o                         
  -7   0   6       2771.31       2724.64       109.61 o                         
  -6   0   6       7200.70       7347.04       241.45 o                         
  -5   0   6       9262.68       9388.79       298.65 o                         
  -4   0   6       9889.08       9749.96       308.05 o                         
  -3   0   6       2192.71       2195.96        93.78 o                         
  -2   0   6       2376.26       2523.25       100.69 o                         
  -1   0   6        243.20        243.83        36.04 o                         
   0   0   6       8344.53       7716.69       248.27 o                         
   1   0   6       3854.35       3513.11       128.20 o                         
   2   0   6       6627.77       6298.69       208.12 o                         
   3   0   6        110.88        120.81        36.11 o                         
   4   0   6        698.29        624.69        53.54 o                         
   5   0   6        673.40        719.48        68.56 o                         
   6   0   6      13218.12      12382.94       387.24 o                         
   7   0   6       1154.21       1342.48       105.12 o                         
   8   0   6      14609.02      14664.65       523.05 o                         
   9   0   6          4.69         69.18        42.83 o                         
  10   0   6       3116.88       3152.68       124.39 o                         
  11   0   6        888.45        973.19       239.92 o                         
  12   0   6      86018.23      87409.42      2581.05 o                         
  13   0   6         32.44        207.55       105.11 o                         
  14   0   6       2946.34       2836.18       119.22 o                         
  15   0   6          0.17         58.47        54.87 o                         
  16   0   6        448.42        499.43        62.41 o                         
  17   0   6         26.43         16.63        60.00 o                         
  18   0   6       7455.43       7921.94       304.70 o                         
  19   0   6        117.86        155.30        61.32 o                         
  20   0   6       5887.16       5765.66       203.00 o                         
  21   0   6          0.50         -5.44        67.15 o                         
  22   0   6       7844.82       8048.89       311.93 o                         
  23   0   6        609.29        576.16        76.60 o                         
  24   0   6       7338.56       6912.24       242.25 o                         
  25   0   6        484.53        493.90        72.81 o                         
  26   0   6       3158.91       3084.65       165.75 o                         
  27   0   6         22.89        109.76        67.77 o                         
  28   0   6        635.07        512.62        82.65 o                         
  29   0   6        979.64        901.14        96.61 o                         
 -32   1   6        115.32        190.74        99.60 o                         
 -31   1   6        756.25        638.13       117.86 o                         
 -30   1   6        100.52        105.51       184.27 o                         
 -29   1   6        117.10        187.54        63.14 o                         
 -28   1   6       2267.97       2275.33       114.28 o                         
 -27   1   6        103.52         86.71        48.92 o                         
 -26   1   6        135.87        183.92        40.30 o                         
 -25   1   6       1283.35       1183.89        86.17 o                         
 -24   1   6        918.49        867.92        89.84 o                         
 -23   1   6       3058.59       3106.92       144.30 o                         
 -22   1   6         83.80        118.76        47.08 o                         
 -21   1   6        459.99        474.39        51.40 o                         
 -20   1   6       8110.16       8096.18       190.95 o                         
 -19   1   6       1461.17       1471.54        85.44 o                         
 -18   1   6        855.15        872.43        54.07 o                         
 -17   1   6         29.19         36.20        38.21 o                         
 -16   1   6      10831.09      10967.29       264.64 o                         
 -15   1   6        188.62        214.88        31.13 o                         
 -14   1   6        913.28        973.00        46.76 o                         
 -13   1   6       3031.23       3071.19        76.95 o                         
 -12   1   6        863.64        879.15        40.97 o                         
 -11   1   6        417.86        396.49        30.52 o                         
 -10   1   6       5914.86       6039.37       167.35 o                         
  -9   1   6         21.68         31.32        25.93 o                         
  -8   1   6       1663.47       1740.31        60.25 o                         
  -7   1   6       5690.04       5585.70       126.59 o                         
  -6   1   6        263.32        356.90        30.23 o                         
  -5   1   6       3699.38       3616.91        94.23 o                         
  -4   1   6       6216.13       6032.21       142.62 o                         
  -3   1   6       2352.73       2467.93        71.11 o                         
  -2   1   6       2278.85       2224.33        66.42 o                         
  -1   1   6        981.98        840.22        40.95 o                         
   0   1   6         41.01         41.28        22.01 o                         
   1   1   6       5965.22       5550.68       131.47 o                         
   2   1   6       5376.52       5115.92       123.25 o                         
   3   1   6        968.38       1035.98        46.12 o                         
   4   1   6       7975.16       8181.46       185.96 o                         
   5   1   6       4847.78       4851.95       118.87 o                         
   6   1   6          6.75         21.16        28.50 o                         
   7   1   6       3988.55       4241.47       135.08 o                         
   8   1   6       4595.48       4668.78       116.51 o                         
   9   1   6          3.15         17.22        27.10 o                         
  10   1   6       4067.97       4126.84       101.00 o                         
  11   1   6       5614.40       5748.50       139.59 o                         
  12   1   6         67.46         97.20        30.70 o                         
  13   1   6       1103.81       1100.81        55.22 o                         
  14   1   6        589.64        632.98        44.69 o                         
  15   1   6        792.75        790.63        53.47 o                         
  16   1   6       2086.99       2121.51        75.62 o                         
  17   1   6       2500.03       2522.05        89.24 o                         
  18   1   6       1023.84        983.71        56.76 o                         
  19   1   6       3016.98       3019.61       102.53 o                         
  20   1   6        606.61        648.61        49.08 o                         
  21   1   6          0.16         15.83        42.40 o                         
  22   1   6       1971.56       2010.00        83.56 o                         
  23   1   6       1403.01       1383.75        74.38 o                         
  24   1   6        149.67        197.09        51.23 o                         
  25   1   6       1745.50       1701.81        83.67 o                         
  26   1   6        148.89        123.96        47.73 o                         
  27   1   6          7.23         87.71        47.58 o                         
  28   1   6        100.33         43.37        50.65 o                         
  29   1   6        639.11        568.64        56.47 o                         
 -32   2   6       2564.79       2614.89       197.68 o                         
 -31   2   6        153.00        138.78        94.93 o                         
 -30   2   6       2383.77       2512.15       212.32 o                         
 -29   2   6        233.73        295.98        91.52 o                         
 -28   2   6          9.31         85.66        57.22 o                         
 -27   2   6         18.13        -10.41        49.11 o                         
 -26   2   6       3149.93       3288.15       117.41 o                         
 -25   2   6        242.42        269.96        49.21 o                         
 -24   2   6       3582.88       3699.30       144.24 o                         
 -23   2   6          6.37         10.54        42.23 o                         
 -22   2   6        123.60         56.20        43.07 o                         
 -21   2   6       1911.18       1991.16        92.70 o                         
 -20   2   6       8490.12       8626.59       232.27 o                         
 -19   2   6        293.28        372.88        76.97 o                         
 -18   2   6       4324.77       4534.33       150.39 o                         
 -17   2   6          5.83         44.72        32.74 o                         
 -16   2   6       1836.18       1955.96        72.44 o                         
 -15   2   6       1662.03       1744.37        63.23 o                         
 -14   2   6      11737.71      11587.09       242.81 o                         
 -13   2   6      12419.60      12584.87       261.49 o                         
 -12   2   6       5318.31       5178.26       127.53 o                         
 -11   2   6        146.31        174.31        29.52 o                         
 -10   2   6       1797.22       1866.21        67.95 o                         
  -9   2   6       4062.95       4211.15       101.83 o                         
  -8   2   6       5947.53       6020.38       142.42 o                         
  -7   2   6       7385.71       7415.45       171.83 o                         
  -6   2   6       3831.77       3692.81        95.64 o                         
  -5   2   6       2567.43       2711.16        76.26 o                         
  -4   2   6       2829.34       3069.90        91.22 o                         
  -3   2   6      31913.13      32491.76       687.28 o                         
  -2   2   6       7929.05       7610.24       173.79 o                         
  -1   2   6       6988.43       6578.85       152.59 o                         
   0   2   6        301.80        282.88        27.62 o                         
   1   2   6        847.14        833.27        41.87 o                         
   2   2   6        796.57        883.37        50.87 o                         
   3   2   6      12618.48      12248.62       253.71 o                         
   4   2   6       1727.88       1815.44        65.82 o                         
   5   2   6      15792.89      15758.29       341.63 o                         
   6   2   6          0.77         55.29        26.87 o                         
   7   2   6       2497.63       2609.76        81.17 o                         
   8   2   6        573.96        594.18        44.40 o                         
   9   2   6      17749.12      17410.50       376.92 o                         
  10   2   6        190.87        230.32        35.42 o                         
  11   2   6        908.62        916.59        45.23 o                         
  12   2   6          0.53         -8.67        30.95 o                         
  13   2   6        980.93        970.25        57.18 o                         
  14   2   6        220.68        219.76        51.75 o                         
  15   2   6      13036.47      13412.40       374.20 o                         
  16   2   6         55.30         74.50        49.02 o                         
  17   2   6       6285.20       6367.13       180.26 o                         
  18   2   6          0.04         83.07        38.76 o                         
  19   2   6       5021.73       5032.04       137.48 o                         
  20   2   6        277.18        272.83        43.69 o                         
  21   2   6       7801.03       7860.97       185.64 o                         
  22   2   6        502.21        523.71        47.77 o                         
  23   2   6       1648.13       1738.92        74.41 o                         
  24   2   6         21.18         96.26        47.07 o                         
  25   2   6       7225.40       7194.94       177.13 o                         
  26   2   6        709.09        708.95        56.02 o                         
  27   2   6       3674.59       3519.02       109.10 o                         
  28   2   6        202.17        192.70        50.38 o                         
  29   2   6         13.19         24.45        52.35 o                         
 -31   3   6       1682.27       1538.21       154.89 o                         
 -30   3   6        114.13          5.67       116.89 o                         
 -29   3   6        358.71        301.72        92.11 o                         
 -28   3   6       1061.40       1039.24        94.83 o                         
 -27   3   6        163.10        147.24        58.73 o                         
 -26   3   6        313.40        253.93        51.34 o                         
 -25   3   6       3251.69       3311.06       120.20 o                         
 -24   3   6        169.83        155.45        38.61 o                         
 -23   3   6        352.06        387.20        46.64 o                         
 -22   3   6       3279.40       3341.48       114.87 o                         
 -21   3   6         46.38         49.32        35.93 o                         
 -20   3   6       2226.84       2259.76        73.80 o                         
 -19   3   6        426.62        503.87        43.26 o                         
 -18   3   6         70.43         70.05        34.79 o                         
 -17   3   6       2765.66       2782.78        88.43 o                         
 -16   3   6       1961.72       1971.87        68.45 o                         
 -15   3   6        476.24        554.30        37.05 o                         
 -14   3   6        969.05        973.86        47.74 o                         
 -13   3   6       3239.80       3274.14        90.70 o                         
 -12   3   6         23.11          1.33        26.17 o                         
 -11   3   6        570.38        572.71        40.65 o                         
 -10   3   6       6514.39       6448.12       164.00 o                         
  -9   3   6         71.87         59.53        26.27 o                         
  -8   3   6       1717.25       1774.50        57.66 o                         
  -7   3   6       4935.57       4933.53       129.05 o                         
  -6   3   6         26.61         42.59        35.34 o                         
  -5   3   6       7506.33       7445.00       184.67 o                         
  -4   3   6       2690.16       2601.49        75.72 o                         
  -3   3   6       1305.10       1380.53        53.58 o                         
  -2   3   6       6836.87       6719.12       156.38 o                         
  -1   3   6       3006.68       2997.05        77.09 o                         
   0   3   6       1960.94       1970.76        62.48 o                         
   1   3   6       2496.00       2376.08        70.29 o                         
   2   3   6       3106.02       3157.93        84.94 o                         
   3   3   6         32.57         21.84        25.02 o                         
   4   3   6       3633.24       3654.98        95.38 o                         
   5   3   6       5966.03       5830.43       130.82 o                         
   6   3   6         77.74         83.11        28.08 o                         
   7   3   6       4998.57       4866.02       139.65 o                         
   8   3   6       3487.82       3433.51        88.57 o                         
   9   3   6          6.29         54.70        26.39 o                         
  10   3   6       3824.81       4088.36       101.10 o                         
  11   3   6       5235.35       5207.06       142.56 o                         
  12   3   6        600.58        609.53        40.80 o                         
  13   3   6       1483.52       1779.15        70.15 o                         
  14   3   6       7364.64       7505.18       202.70 o                         
  15   3   6        201.12        228.31        48.32 o                         
  16   3   6        875.15       1057.37        73.92 o                         
  17   3   6       1695.25       1759.32        79.99 o                         
  18   3   6        341.64        315.94        44.50 o                         
  19   3   6       2668.48       2735.29       101.53 o                         
  20   3   6       1231.92       1236.47        92.50 o                         
  21   3   6         97.13         70.85        42.48 o                         
  22   3   6       2367.44       2395.98        83.68 o                         
  23   3   6       1297.56       1228.67        65.77 o                         
  24   3   6         35.93         96.37        43.67 o                         
  25   3   6       2311.84       2302.37        92.47 o                         
  26   3   6        798.90        838.87        58.66 o                         
  27   3   6         10.79         37.43        48.29 o                         
  28   3   6       1224.44       1118.94        72.98 o                         
 -29   4   6       2864.76       2961.58       208.74 o                         
 -28   4   6        190.32        204.92       106.54 o                         
 -27   4   6       2477.33       2469.98       152.97 o                         
 -26   4   6        433.83        221.57        78.30 o                         
 -25   4   6         88.56         92.59        57.24 o                         
 -24   4   6         64.55        113.69        66.34 o                         
 -23   4   6       6168.54       6034.47       195.33 o                         
 -22   4   6       2309.45       2409.79        88.43 o                         
 -21   4   6       4038.53       4100.00       127.13 o                         
 -20   4   6         54.03         42.74        32.75 o                         
 -19   4   6        338.75        339.84        43.11 o                         
 -18   4   6       1361.04       1399.91        61.40 o                         
 -17   4   6       9059.48       9213.23       303.65 o                         
 -16   4   6       3529.45       3687.31       136.35 o                         
 -15   4   6       2727.96       2851.28        82.96 o                         
 -14   4   6        624.81        661.57        40.68 o                         
 -13   4   6        564.68        624.63        47.04 o                         
 -12   4   6        353.85        444.11        37.40 o                         
 -11   4   6       6427.28       6506.44       178.72 o                         
 -10   4   6       6213.80       6353.07       142.13 o                         
  -9   4   6       3124.76       3137.12        88.53 o                         
  -8   4   6        298.74        366.32        32.67 o                         
  -7   4   6       2168.03       2171.11        63.48 o                         
  -6   4   6       8996.57       9160.05       207.29 o                         
  -5   4   6       3829.09       3701.14       103.39 o                         
  -4   4   6       4992.92       5125.51       146.01 o                         
  -3   4   6        862.76        915.85        47.49 o                         
  -2   4   6       1394.87       1497.69        58.22 o                         
  -1   4   6       2515.82       2572.83        75.63 o                         
   0   4   6       7316.34       6987.26       174.91 o                         
   1   4   6       3595.64       3490.31       107.31 o                         
   2   4   6      10965.46      10710.11       277.03 o                         
   3   4   6         27.43         84.19        35.41 o                         
   4   4   6       4207.08       4326.92       103.80 o                         
   5   4   6        825.98        875.74        43.58 o                         
   6   4   6       5815.32       5725.11       148.02 o                         
   7   4   6        196.57        226.96        34.80 o                         
   8   4   6       3900.89       3892.49       102.13 o                         
   9   4   6        372.59        381.83        34.16 o                         
  10   4   6       8194.06       8180.63       177.40 o                         
  11   4   6        451.80        492.38        41.83 o                         
  12   4   6      13462.37      13727.73       284.39 o                         
  13   4   6        169.89        107.95        41.86 o                         
  14   4   6       7359.42       7374.32       242.18 o                         
  15   4   6         33.07         47.32        51.14 o                         
  16   4   6       6697.09       6217.92       207.12 o                         
  17   4   6        109.65         83.44        49.52 o                         
  18   4   6       8352.86       8732.14       235.54 o                         
  19   4   6        486.26        494.65        54.43 o                         
  20   4   6        494.30        533.80        69.43 o                         
  21   4   6          1.08        114.99        59.20 o                         
  22   4   6       6055.60       6025.87       162.20 o                         
  23   4   6        426.73        441.27        49.65 o                         
  24   4   6       6632.98       6660.75       194.36 o                         
  25   4   6        367.40        364.14        53.76 o                         
  26   4   6        181.44         82.73        54.51 o                         
  27   4   6        118.39         40.88        61.43 o                         
  28   4   6       2154.44       2131.84       184.56 o                         
 -29   5   6        334.37        326.84       142.92 o                         
 -28   5   6       1389.40       1148.75       168.34 o                         
 -27   5   6          5.28         28.42        91.83 o                         
 -26   5   6        438.45        408.28       106.68 o                         
 -25   5   6       1470.13       1359.07       141.04 o                         
 -24   5   6         32.85         28.62        87.89 o                         
 -23   5   6       1294.77       1384.15       160.58 o                         
 -22   5   6       1360.70       1352.00       138.02 o                         
 -21   5   6        369.90        382.24        44.63 o                         
 -20   5   6        138.64        162.04        32.71 o                         
 -19   5   6       2086.92       1937.98       122.47 o                         
 -18   5   6        213.10        188.79        57.62 o                         
 -17   5   6        597.37        615.73        59.92 o                         
 -16   5   6       1992.87       2128.29       108.67 o                         
 -15   5   6         31.24         85.12        42.23 o                         
 -14   5   6       2782.90       2811.27       106.03 o                         
 -13   5   6       2776.44       2770.51        97.20 o                         
 -12   5   6        454.89        454.14        45.21 o                         
 -11   5   6       1732.59       1730.08        66.66 o                         
 -10   5   6       4672.14       4788.58       150.99 o                         
  -9   5   6        496.06        477.70        35.27 o                         
  -8   5   6       3129.62       3267.78        96.68 o                         
  -7   5   6       4402.83       4148.52       114.34 o                         
  -6   5   6        308.62        308.99        33.15 o                         
  -5   5   6       1822.20       1887.71        64.19 o                         
  -4   5   6       5613.49       5464.85       171.12 o                         
  -3   5   6          1.87         18.64        26.75 o                         
  -2   5   6       1165.33       1199.68        57.47 o                         
  -1   5   6       5848.16       5838.08       133.27 o                         
   0   5   6         47.40         65.45        28.65 o                         
   1   5   6       1502.88       1555.13        58.12 o                         
   2   5   6       4102.92       4054.25        98.47 o                         
   3   5   6        617.85        624.06        39.49 o                         
   4   5   6       5133.22       4991.73       111.07 o                         
   5   5   6       5700.22       5575.70       127.41 o                         
   6   5   6       3338.41       3329.32        86.47 o                         
   7   5   6       2843.94       2907.78        85.81 o                         
   8   5   6       1112.86       1049.76        51.69 o                         
   9   5   6          9.05         -3.69        27.20 o                         
  10   5   6       5321.05       5054.98       117.85 o                         
  11   5   6       1763.15       1810.55        67.90 o                         
  12   5   6          4.94          4.38        47.43 o                         
  13   5   6       1916.31       2031.74        96.72 o                         
  14   5   6        936.40        908.20        71.73 o                         
  15   5   6          3.60          2.38        49.77 o                         
  16   5   6       1735.90       2153.30       140.21 o                         
  17   5   6       1903.44       2002.73       114.39 o                         
  18   5   6        196.20         71.44        55.10 o                         
  19   5   6       3341.51       3458.71       133.72 o                         
  20   5   6        523.14        650.04        66.98 o                         
  21   5   6        104.50         64.64        56.40 o                         
  22   5   6       1859.21       1971.33       164.58 o                         
  23   5   6       1145.28       1205.66        79.49 o                         
  24   5   6         41.18        -13.48        50.11 o                         
  25   5   6        465.83        402.69        61.64 o                         
  26   5   6        567.50        575.41        57.90 o                         
  27   5   6          5.92        -29.22        47.94 o                         
 -28   6   6         85.43        -44.93        98.32 o                         
 -27   6   6         42.95         47.90        98.64 o                         
 -26   6   6       2654.28       2550.36       219.95 o                         
 -25   6   6         91.90         84.31       118.69 o                         
 -24   6   6       2487.22       2809.17       218.26 o                         
 -23   6   6          1.24         70.06        85.83 o                         
 -22   6   6         60.45         62.52        78.33 o                         
 -21   6   6        875.75        838.89        79.18 o                         
 -20   6   6       5244.82       5386.45       198.38 o                         
 -19   6   6        105.95        124.35        37.41 o                         
 -18   6   6       2930.30       2949.59       197.72 o                         
 -17   6   6        276.56        224.65        48.60 o                         
 -16   6   6        175.72        190.69        47.49 o                         
 -15   6   6        591.44        617.73        47.37 o                         
 -14   6   6       7663.90       7637.64       229.50 o                         
 -13   6   6       5841.92       5918.49       306.45 o                         
 -12   6   6       3366.49       3163.69       116.55 o                         
 -11   6   6        484.23        463.14        48.53 o                         
 -10   6   6        642.82        617.94        54.35 o                         
  -9   6   6       3337.18       3368.21       110.69 o                         
  -8   6   6       7807.66       7497.93       203.36 o                         
  -7   6   6      11042.76      10698.75       278.65 o                         
  -6   6   6        476.00        498.75        39.02 o                         
  -5   6   6        559.98        655.45        41.86 o                         
  -4   6   6       2869.64       2838.75        82.58 o                         
  -3   6   6      12940.71      12982.16       364.34 o                         
  -2   6   6       5101.40       5173.91       144.97 o                         
  -1   6   6       7693.52       7784.54       228.30 o                         
   0   6   6        374.94        361.58        33.70 o                         
   1   6   6          5.11         34.20        26.90 o                         
   2   6   6        735.95        743.36        49.02 o                         
   3   6   6       4626.42       4657.04       139.57 o                         
   4   6   6       1344.76       1480.33        84.89 o                         
   5   6   6      10574.24      10830.38       282.44 o                         
   6   6   6          8.64         21.49        38.87 o                         
   7   6   6       4527.46       4377.85       148.38 o                         
   8   6   6       1084.02       1168.04        68.26 o                         
   9   6   6       9741.92       9621.73       241.54 o                         
  10   6   6       1008.79       1031.49        81.50 o                         
  11   6   6       6147.69       6167.11       177.49 o                         
  12   6   6         34.90         60.06        38.68 o                         
  13   6   6         55.26         68.45        43.45 o                         
  14   6   6          0.83         25.17        50.35 o                         
  15   6   6      14935.14      14673.13       546.23 o                         
  16   6   6          1.35         38.60        53.90 o                         
  17   6   6       1100.28       1228.27        86.96 o                         
  18   6   6          2.56         51.47        57.10 o                         
  19   6   6       3311.21       3472.49       135.84 o                         
  20   6   6        122.90        196.18        59.80 o                         
  21   6   6       5520.32       5689.28       191.34 o                         
  22   6   6        222.36        181.93        60.91 o                         
  23   6   6        755.41        724.72        69.07 o                         
  24   6   6         26.04         43.67        51.17 o                         
  25   6   6       1677.11       1778.52       132.86 o                         
 -27   7   6         97.84         22.07        94.77 o                         
 -26   7   6        359.54        428.64       106.15 o                         
 -25   7   6        775.74        745.46       129.42 o                         
 -24   7   6        162.32         69.10       103.22 o                         
 -23   7   6        671.93        769.55       161.92 o                         
 -22   7   6       1601.43       1810.25       189.71 o                         
 -21   7   6        820.49        779.75        98.90 o                         
 -20   7   6        703.44        758.93        88.76 o                         
 -19   7   6       1366.82       1414.08        99.08 o                         
 -18   7   6         18.73          7.95        38.58 o                         
 -17   7   6        207.51        223.04        52.70 o                         
 -16   7   6        728.41        774.07        68.92 o                         
 -15   7   6        117.90        139.73        40.55 o                         
 -14   7   6        886.08        849.79        59.14 o                         
 -13   7   6        938.23        958.65        57.41 o                         
 -12   7   6        217.12        205.44        37.41 o                         
 -11   7   6        989.16        984.33        68.43 o                         
 -10   7   6       1033.00       1192.16        95.12 o                         
  -9   7   6        977.95        903.23        59.48 o                         
  -8   7   6       1899.13       2028.79        79.12 o                         
  -7   7   6         96.63         71.33        40.83 o                         
  -6   7   6        508.02        521.23        49.50 o                         
  -5   7   6       3455.14       3617.38       101.85 o                         
  -4   7   6       2431.37       2438.54       103.09 o                         
  -3   7   6        961.03        986.65        70.18 o                         
  -2   7   6       1558.90       1685.87        81.45 o                         
  -1   7   6      14939.38      14633.46       410.34 o                         
   0   7   6         65.73         89.94        39.55 o                         
   1   7   6         84.94         58.81        52.32 o                         
   2   7   6       1942.57       2047.49        94.81 o                         
   3   7   6        512.50        581.99        45.44 o                         
   4   7   6        431.58        457.88        48.83 o                         
   5   7   6       1854.74       1912.51        94.94 o                         
   6   7   6        833.50        834.59        51.62 o                         
   7   7   6       1210.69       1187.01        61.25 o                         
   8   7   6       3596.80       3498.57       140.14 o                         
   9   7   6          9.91         70.71        39.63 o                         
  10   7   6       1794.93       1745.65        74.14 o                         
  11   7   6         80.43        130.22        39.52 o                         
  12   7   6         21.88         10.41        47.49 o                         
  13   7   6       2187.58       2008.54        90.20 o                         
  14   7   6       1427.40       1442.62        92.42 o                         
  15   7   6         39.09         69.17        63.38 o                         
  16   7   6       1251.11       1282.98        86.69 o                         
  17   7   6       1086.49       1136.94        82.40 o                         
  18   7   6        111.32         65.70        54.24 o                         
  19   7   6       3658.36       3548.94       158.60 o                         
  20   7   6        855.04        694.28        73.04 o                         
  21   7   6         25.52        -33.04        56.79 o                         
  22   7   6       1199.44       1164.32       115.38 o                         
  23   7   6       1414.58       1501.08       106.36 o                         
  24   7   6         47.65         32.05        52.84 o                         
 -25   8   6          0.66         -5.56        82.97 o                         
 -24   8   6          2.09        147.83       163.51 o                         
 -23   8   6       2766.23       3098.49       367.49 o                         
 -22   8   6        226.60        233.46        88.96 o                         
 -21   8   6       2072.55       2009.48       148.18 o                         
 -20   8   6        149.71         -2.73        72.88 o                         
 -19   8   6        141.03        112.23        73.74 o                         
 -18   8   6        671.40        689.83        65.35 o                         
 -17   8   6       4876.61       4730.00       204.10 o                         
 -16   8   6       1645.18       1806.25       115.45 o                         
 -15   8   6       2639.24       2698.28       109.94 o                         
 -14   8   6        110.12        110.22        37.69 o                         
 -13   8   6        323.57        297.03        41.34 o                         
 -12   8   6       1852.20       1879.98        72.68 o                         
 -11   8   6       3684.10       3515.04       111.83 o                         
 -10   8   6       5487.26       5461.50       195.92 o                         
  -9   8   6        930.88        888.18        78.86 o                         
  -8   8   6        292.56        381.82        58.32 o                         
  -7   8   6        285.57        318.50        51.24 o                         
  -6   8   6      10197.43      10809.58       349.88 o                         
  -5   8   6       4822.80       4756.05       178.93 o                         
  -4   8   6         95.66        128.78        50.26 o                         
  -3   8   6        786.84        778.27        59.17 o                         
  -2   8   6       3373.27       3434.86       114.87 o                         
  -1   8   6       1205.96       1346.21        86.73 o                         
   0   8   6      15040.98      14942.03       468.55 o                         
   1   8   6       1932.49       2001.72       104.07 o                         
   2   8   6       8476.57       7858.23       270.70 o                         
   3   8   6         26.65        -17.47        51.89 o                         
   4   8   6        963.39       1037.64        75.19 o                         
   5   8   6       1037.93       1007.21        76.09 o                         
   6   8   6       5916.18       6032.68       250.75 o                         
   7   8   6        297.42        347.44        53.61 o                         
   8   8   6       5812.77       5869.95       169.40 o                         
   9   8   6          5.04         23.79        38.55 o                         
  10   8   6        653.09        812.70        61.26 o                         
  11   8   6         74.00         44.09        45.16 o                         
  12   8   6       9357.16       9237.46       306.87 o                         
  13   8   6          3.70          9.36        47.76 o                         
  14   8   6       1394.23       1425.64       106.22 o                         
  15   8   6          0.85         61.93        49.22 o                         
  16   8   6        893.08        872.62        78.60 o                         
  17   8   6         96.94        100.52        54.74 o                         
  18   8   6       7908.55       8224.45       327.70 o                         
  19   8   6        143.43        119.65        57.42 o                         
  20   8   6       1001.71        880.58       130.02 o                         
  21   8   6          1.75          3.45        61.97 o                         
  22   8   6       1663.61       1983.31       120.48 o                         
 -22   9   6        921.53        894.49       113.95 o                         
 -21   9   6        107.75         19.86        83.76 o                         
 -20   9   6        306.10        396.40        90.81 o                         
 -19   9   6        571.08        544.76       238.71 o                         
 -18   9   6          2.40         70.20       115.60 o                         
 -17   9   6       1291.47       1173.08       100.89 o                         
 -16   9   6       2067.23       1964.55       131.58 o                         
 -15   9   6        277.45        216.01        87.14 o                         
 -14   9   6        121.68        112.28        65.35 o                         
 -13   9   6       1201.25       1207.73        71.94 o                         
 -12   9   6        304.90        310.92        45.79 o                         
 -11   9   6        744.89        650.04        56.70 o                         
 -10   9   6       2610.80       2703.44       122.71 o                         
  -9   9   6         37.99         61.23        45.89 o                         
  -8   9   6       4610.74       4855.21       160.37 o                         
  -7   9   6       2503.19       2559.70       124.32 o                         
  -6   9   6       2446.13       2394.83       143.42 o                         
  -5   9   6        395.24        415.32        93.35 o                         
  -4   9   6         53.33         88.92        48.47 o                         
  -3   9   6        188.30        168.87        50.51 o                         
  -2   9   6        832.52        853.55        70.53 o                         
  -1   9   6        370.31        363.87        50.43 o                         
   0   9   6         96.82        133.22        48.29 o                         
   1   9   6       1936.51       1945.34        96.57 o                         
   2   9   6       2681.68       2425.95       135.45 o                         
   3   9   6         38.33          1.73        74.75 o                         
   4   9   6       2350.61       2391.34       177.84 o                         
   5   9   6       1760.94       1700.60       102.11 o                         
   6   9   6          2.52         39.96        47.80 o                         
   7   9   6       1698.04       1602.94        92.43 o                         
   8   9   6        593.95        554.94        58.77 o                         
   9   9   6          6.06        -75.65        75.65 o                         
  10   9   6       1796.93       2023.04       119.10 o                         
  11   9   6       1189.31       1245.38       103.57 o                         
  12   9   6          4.23        -40.01        76.78 o                         
  13   9   6       1143.93       1238.76       101.89 o                         
  14   9   6       1373.76       1255.38        99.45 o                         
  15   9   6        114.26         86.13        50.98 o                         
  16   9   6         47.37         26.32        50.04 o                         
  17   9   6        600.14        762.43        85.65 o                         
  18   9   6        545.73        639.26       125.89 o                         
  19   9   6        460.58        486.51        66.60 o                         
  20   9   6       1461.71       1502.83       137.41 o                         
 -19  10   6        309.29        454.95       135.30 o                         
 -18  10   6       1919.53       2065.22       238.96 o                         
 -17  10   6        367.79        228.74       101.88 o                         
 -16  10   6         81.21         49.00        86.48 o                         
 -15  10   6        867.22       1058.06       158.51 o                         
 -14  10   6       2166.45       2223.69       168.68 o                         
 -13  10   6       1436.16       1504.21       151.42 o                         
 -12  10   6        456.33        431.97        96.02 o                         
 -11  10   6        343.67        261.89        52.26 o                         
 -10  10   6       1098.54        983.05        86.17 o                         
  -9  10   6       2201.89       2292.63       141.16 o                         
  -8  10   6       1486.24       1478.59        88.50 o                         
  -7  10   6        306.27        251.58        59.26 o                         
  -6  10   6        212.80        256.19        59.79 o                         
  -5  10   6       1486.95       1621.40       102.39 o                         
  -4  10   6       1188.27        993.88        87.95 o                         
  -3  10   6       5882.78       6017.89       256.44 o                         
  -2  10   6       1442.06       1495.74       124.98 o                         
  -1  10   6       5019.09       5183.43       251.61 o                         
   0  10   6        101.97        -55.04        78.83 o                         
   1  10   6        769.43        637.17        90.59 o                         
   2  10   6       1190.13       1160.86       102.87 o                         
   3  10   6       3140.50       3220.24       196.45 o                         
   4  10   6        172.88        283.24        78.15 o                         
   5  10   6       3903.80       4067.65       207.87 o                         
   6  10   6         11.73        -21.83        71.44 o                         
   7  10   6       1035.09       1047.05        92.43 o                         
   8  10   6        710.32        522.00        95.41 o                         
   9  10   6       5799.77       6026.44       273.34 o                         
  10  10   6         46.39          1.04        74.37 o                         
  11  10   6       1517.95       1203.62       125.56 o                         
  12  10   6          1.73         26.29        58.79 o                         
  13  10   6        941.36        880.27        95.42 o                         
  14  10   6          5.59         58.73        59.89 o                         
  15  10   6       6984.18       7446.24       306.99 o                         
  16  10   6         36.78        -15.69       170.98 o                         
  17  10   6        284.85        206.07        72.40 o                         
 -15  11   6         62.53         -2.19       153.52 o                         
 -14  11   6        416.95        257.23       169.85 o                         
 -13  11   6       2327.79       2799.51       292.57 o                         
 -12  11   6         67.51         76.42        94.05 o                         
 -11  11   6        444.94        399.51       100.11 o                         
 -10  11   6       2330.20       2302.62       176.61 o                         
  -9  11   6        416.82        415.09        70.18 o                         
  -8  11   6        391.83        398.65        72.54 o                         
  -7  11   6        536.08        555.05        77.78 o                         
  -6  11   6         14.34         65.92        70.68 o                         
  -5  11   6        318.80        269.17        75.47 o                         
  -4  11   6        789.50        811.77       100.59 o                         
  -3  11   6        223.08        258.64        71.71 o                         
  -2  11   6        680.28        735.07        80.68 o                         
  -1  11   6        190.26        153.80        63.02 o                         
   0  11   6          3.43        -50.79        63.69 o                         
   1  11   6       2038.65       2124.89       152.96 o                         
   2  11   6       1404.54       1497.86       153.17 o                         
   3  11   6         22.31         -8.59        76.47 o                         
   4  11   6        786.06        631.22        98.01 o                         
   5  11   6        288.84        418.96        89.02 o                         
   6  11   6        304.23        311.36        86.14 o                         
   7  11   6       1985.39       2153.56       158.87 o                         
   8  11   6       1537.77       1543.78       141.16 o                         
   9  11   6          5.50         37.13        62.58 o                         
  10  11   6        254.08        255.31        68.58 o                         
  11  11   6        307.95        343.05        69.73 o                         
  12  11   6          9.37         -2.91        57.89 o                         
  -9  12   6        127.73         64.72        72.13 o                         
  -8  12   6        621.79        555.88       112.62 o                         
  -7  12   6        919.92        807.85       104.80 o                         
  -6  12   6        638.60        673.55        93.24 o                         
  -5  12   6       1772.44       1811.12       109.87 o                         
  -4  12   6       2226.23       2158.00       118.63 o                         
  -3  12   6         13.78        -10.07        55.46 o                         
  -2  12   6         84.83         91.98        81.23 o                         
  -1  12   6        205.78        324.08        67.55 o                         
   0  12   6       2191.92       2294.92       129.17 o                         
   1  12   6       1222.26       1286.23       108.94 o                         
   2  12   6       5703.44       5572.66       215.65 o                         
   3  12   6          2.67        -60.93        60.93 o                         
   4  12   6        374.68        464.26       198.73 o                         
   5  12   6        980.49       1013.68       118.47 o                         
   6  12   6       4072.60       4124.77       219.82 o                         
 -30   1   7         16.43        -20.01        90.96 o                         
 -29   1   7        693.15        668.98       128.48 o                         
 -28   1   7         94.57        143.80       105.46 o                         
 -27   1   7          9.08         30.85        62.55 o                         
 -26   1   7        412.45        386.35        94.64 o                         
 -25   1   7       4226.47       3895.04       242.71 o                         
 -24   1   7        254.93        269.41        67.79 o                         
 -23   1   7         30.60         38.92        53.14 o                         
 -22   1   7       2257.42       2220.47       114.56 o                         
 -21   1   7       3280.79       3229.39       159.49 o                         
 -20   1   7         77.74         73.54        52.95 o                         
 -19   1   7        910.58       1032.10        70.84 o                         
 -18   1   7       1686.74       1728.63        90.84 o                         
 -17   1   7        244.98        188.12        42.93 o                         
 -16   1   7        140.89         94.00        47.85 o                         
 -15   1   7         65.23         84.00        38.43 o                         
 -14   1   7        497.00        549.84        44.34 o                         
 -13   1   7       1111.62       1199.42        62.86 o                         
 -12   1   7       3874.55       3926.62       114.43 o                         
 -11   1   7         41.34         79.65        41.09 o                         
 -10   1   7        255.57        216.25        43.93 o                         
  -9   1   7       3605.82       3430.04       102.13 o                         
  -8   1   7       2881.42       2804.52        96.51 o                         
  -7   1   7        696.63        813.27        51.50 o                         
  -6   1   7       1697.38       1750.68        74.00 o                         
  -5   1   7        851.83        935.93        58.67 o                         
  -4   1   7        750.81        758.52        46.07 o                         
  -3   1   7       3076.42       2884.10        83.80 o                         
  -2   1   7       5465.27       5168.97       127.87 o                         
  -1   1   7         77.12        118.94        28.88 o                         
   0   1   7       2489.31       2352.06        77.75 o                         
   1   1   7       5074.80       4709.67       151.22 o                         
   2   1   7        112.69        139.63        36.33 o                         
   3   1   7       2501.22       2446.27        81.26 o                         
   4   1   7       6686.17       6501.84       180.02 o                         
   5   1   7       1491.30       1660.70        75.39 o                         
   6   1   7       2738.05       2887.36       108.17 o                         
   7   1   7       5737.03       5958.68       183.07 o                         
   8   1   7       2727.09       2698.05        95.82 o                         
   9   1   7        253.45        309.80        43.64 o                         
  10   1   7        540.80        556.50        48.93 o                         
  11   1   7        152.09        208.38        43.62 o                         
  12   1   7       1578.08       1874.90        98.13 o                         
  13   1   7       4627.54       4733.53       176.19 o                         
  14   1   7       2165.11       2250.21       101.13 o                         
  15   1   7          1.89         79.98        46.74 o                         
  16   1   7       2762.17       2833.85       112.43 o                         
  17   1   7        320.71        365.94        47.83 o                         
  18   1   7        184.11        204.82        42.30 o                         
  19   1   7        877.84        952.81        62.76 o                         
  20   1   7       2483.10       2600.02       104.83 o                         
  21   1   7         95.44         53.32        48.43 o                         
  22   1   7       1137.92       1126.03        67.64 o                         
  23   1   7       1142.88       1166.38        71.87 o                         
  24   1   7        556.87        516.16        53.46 o                         
  25   1   7        318.42        288.93        59.01 o                         
  26   1   7       1188.45        992.36        65.06 o                         
  27   1   7         53.31         49.22        51.57 o                         
 -30   2   7         34.09       -102.93       105.57 o                         
 -29   2   7        431.29        349.77       124.17 o                         
 -28   2   7        161.08        121.65        56.15 o                         
 -27   2   7        412.10        296.56        57.36 o                         
 -26   2   7          4.77         57.87        59.20 o                         
 -25   2   7        310.29        219.93        59.89 o                         
 -24   2   7          7.05        -12.39        54.69 o                         
 -23   2   7        900.85        801.04        92.12 o                         
 -22   2   7        127.31         57.77        49.14 o                         
 -21   2   7        116.06         50.39        50.26 o                         
 -20   2   7         40.23         61.40        47.93 o                         
 -19   2   7         27.32         36.05        41.56 o                         
 -18   2   7          0.39        -28.74        37.95 o                         
 -17   2   7         58.89         47.16        40.00 o                         
 -16   2   7        199.20        144.30        52.39 o                         
 -15   2   7        658.15        730.52        60.20 o                         
 -14   2   7        585.52        566.16        47.75 o                         
 -13   2   7        260.15        241.52        38.89 o                         
 -12   2   7         36.05         21.83        41.20 o                         
 -11   2   7        140.45         89.89        38.86 o                         
 -10   2   7         91.88         45.68        37.41 o                         
  -9   2   7          9.55         -0.45        37.25 o                         
  -8   2   7         15.30         -3.51        43.27 o                         
  -7   2   7       1741.33       1718.34        82.98 o                         
  -6   2   7          8.00         96.14        39.49 o                         
  -5   2   7       1247.93       1340.10        73.91 o                         
  -4   2   7         64.68         75.53        37.46 o                         
  -3   2   7         43.71         62.06        36.34 o                         
  -2   2   7          2.01         -4.16        30.90 o                         
  -1   2   7        633.39        680.16        53.60 o                         
   0   2   7        112.90        112.26        33.80 o                         
   1   2   7        699.76        758.00        53.05 o                         
   2   2   7         46.23         62.96        36.68 o                         
   3   2   7        417.84        478.01        41.20 o                         
   4   2   7          6.79         11.19        30.13 o                         
   5   2   7        728.24        788.96        56.46 o                         
   6   2   7          1.73         13.16        40.03 o                         
   7   2   7         34.44         50.69        38.02 o                         
   8   2   7         28.05         76.50        38.66 o                         
   9   2   7       3467.82       3468.72       112.41 o                         
  10   2   7          2.40         66.20        42.27 o                         
  11   2   7       5125.46       5118.44       164.97 o                         
  12   2   7        131.38        135.18        67.68 o                         
  13   2   7        351.95        388.51        51.95 o
[truncated: 121,096 more chars]
